# Supplementary material for: Automatic Design of Digital Synthetic Gene Circuits
Source: PLoS Comput Biol. 2011 Feb 17;7(2):e1001083. doi: 10.1371/journal.pcbi.1001083 (PMC3048778; doi:10.1371/journal.pcbi.1001083)
Supplement: Protocol S1 — Matlab file - test case A, solution 1. (0.18 MB TXT) [file pcbi.1001083.s003.txt]

function varargout = digital_cm(t,x,flag,ia,ib,ic,id)
% Model automatically generated by Promot on 2009-11-14 17.7:36
% For simply simulating this function do the following:
% 
% [t,x]=ode15s('digital_c',[0 100]);
%
%
%persistent idx_A5c_sig_free idx_Ach_fd idx_Ach_fm idx_Agz_fd idx_Agz_fdi idx_Agz_fm idx_B5d_sig_free idx_Bci_fd idx_Bci_fm idx_Bh0_fd idx_Bh0_fdi idx_Bh0_fm idx_C5e_sig_free idx_Ccj_srna_free idx_D5f_sig_free idx_Dck_srna_free idx_F3m_pola idx_F3m_ra idx_F3m_ru idx_F3m_z idx_I9r_fd idx_I9r_fm idx_Ib2_fd idx_Ib2_fm idx_Ii6_fd idx_Ii6_fm idx_P4i_pol_free idx_P5e_o1fo2f idx_P5e_o1fo2t idx_P5e_o1to2f idx_P5e_o1to2t idx_P5e_polo1fo2f idx_P9b_o1fo2f idx_P9b_o1fo2t idx_P9b_o1to2f idx_P9b_o1to2t idx_P9b_polo1fo2f idx_P9k_o1f idx_P9k_o1t idx_P9k_polo1f idx_Pas_o1f idx_Pas_o1t idx_Pas_polo1f idx_Pe8_o1fo2f idx_Pe8_o1fo2t idx_Pe8_o1to2f idx_Pe8_o1to2t idx_Pe8_polo1fo2f idx_Pfe_o1f idx_Pfe_o1t idx_Pfe_polo1f idx_Pht_o1fo2f idx_Pht_o1fo2t idx_Pht_o1to2f idx_Pht_o1to2t idx_Pht_polo1fo2f idx_Plw_o1f idx_Plw_o1t idx_Plw_polo1t idx_Pmw_ppol idx_Pmw_p_free idx_Pn6_o1fo2f idx_Pn6_o1fo2t idx_Pn6_o1to2f idx_Pn6_o1to2t idx_Pn6_polo1fo2f idx_Pnd_o1fo2f idx_Pnd_o1fo2t idx_Pnd_o1to2f idx_Pnd_o1to2t idx_Pnd_polo1fo2f idx_Prq_o1f idx_Prq_o1t idx_Prq_polo1t idx_Ps2_ppol idx_Ps2_p_free idx_Ps3_o1fo2f idx_Ps3_o1fo2t idx_Ps3_o1to2f idx_Ps3_o1to2t idx_Ps3_polo1fo2f idx_Psq_ppol idx_Psq_p_free idx_Pxw_ppol idx_Pxw_p_free idx_Pzb_o1fo2f idx_Pzb_o1fo2t idx_Pzb_o1to2f idx_Pzb_o1to2t idx_Pzb_polo1fo2f idx_R0n_b1fb2f idx_R0n_b1fb2n idx_R0n_b1nb2f idx_R0n_b1nb2n idx_R0n_polb idx_R0n_rb1nb2n idx_R35_b1f idx_R35_b1n idx_R35_polb idx_R35_rb1n idx_R45_b_free idx_R45_polb idx_R45_rb idx_R52_b_free idx_R52_polb idx_R52_rb idx_R56_b_free idx_R56_polb idx_R56_rb idx_R67_b1fb2f idx_R67_b1fb2n idx_R67_b1nb2f idx_R67_b1nb2n idx_R67_polb idx_R67_rb1nb2n idx_R6h_b1fb2f idx_R6h_b1fb2n idx_R6h_b1nb2f idx_R6h_b1nb2n idx_R6h_polb idx_R6h_rb1nb2n idx_Raw_b_free idx_Raw_polb idx_Raw_rb idx_Rc2_b1fb2f idx_Rc2_b1fb2n idx_Rc2_b1nb2f idx_Rc2_b1nb2n idx_Rc2_polb idx_Rc2_rb1nb2n idx_Rcl_b1fb2f idx_Rcl_b1fb2n idx_Rcl_b1nb2f idx_Rcl_b1nb2n idx_Rcl_polb idx_Rcl_rb1nb2n idx_Rdk_b1fb2f idx_Rdk_b1fb2n idx_Rdk_b1nb2f idx_Rdk_b1nb2n idx_Rdk_polb idx_Rdk_rb1nb2n idx_Rkb_b1fb2f idx_Rkb_b1fb2n idx_Rkb_b1nb2f idx_Rkb_b1nb2n idx_Rkb_polb idx_Rkb_rb1nb2n idx_Rqa_b1fb2f idx_Rqa_b1fb2n idx_Rqa_b1nb2f idx_Rqa_b1nb2n idx_Rqa_polb idx_Rqa_rb1nb2n idx_Rxb_b1f idx_Rxb_b1n idx_Rxb_polb idx_Rxb_rb1n idx_Rxm_r_free idx_Ryb_b_free idx_Ryb_polb idx_Ryb_rb idx_S0a_sig_free idx_S1z_sig_free idx_S2y_pols idx_S42_sig_free idx_Sjg_sig_free idx_Sq7_sig_free idx_Sri_sig_free idx_Ssm_sig_free idx_Sug_sig_free idx_Swe_sig_free idx_Sx4_pols idx_Sxb_sig_free idx_Sy7_sig_free idx_T10_pola idx_T10_ra idx_T10_ru idx_T16_polt idx_T23_polt idx_T34_pola idx_T34_ra idx_T34_ru idx_T4b_polt idx_T6r_polt idx_T6u_pola idx_T6u_ra idx_T6u_ru idx_T70_polt idx_T8u_polt idx_Tcl_polt idx_Tgt_pola idx_Tgt_ra idx_Tgt_ru idx_Tih_pola idx_Tih_ra idx_Tih_ru idx_Tj1_polt idx_Tj2_pola idx_Tj2_ra idx_Tj2_ru idx_Tm2_pola idx_Tm2_ra idx_Tm2_ru idx_Toq_polt idx_Tov_polt idx_Tow_pola idx_Tow_ra idx_Tow_ru idx_Tp8_pola idx_Tp8_ra idx_Tp8_ru idx_Trq_polt idx_Trw_pola idx_Trw_ra idx_Trw_ru idx_Tst_pola idx_Tst_ra idx_Tst_ru idx_Tu1_polt idx_Tuk_polt idx_Tuz_polt idx_Tvf_pola idx_Tvf_ra idx_Tvf_ru idx_Twd_pola idx_Twd_ra idx_Twd_ru idx_Txk_polt idx_Tyh_polt idx_Tyn_pola idx_Tyn_ra idx_Tyn_ru idx_Tzw_polt idx_Rxm_r_free_eq idx_P4i_pol_free_eq idx_Tow_ru_eq idx_Tow_ra_eq idx_Tow_pola_eq idx_Tov_polt_eq idx_Tuk_polt_eq idx_S0a_sig_free_eq idx_S2y_pols_eq idx_R35_rb1n_eq idx_R35_polb_eq idx_R35_b1n_eq idx_R35_b1f_eq idx_Prq_polo1t_eq idx_Prq_o1t_eq idx_Prq_o1f_eq idx_Psq_ppol_eq idx_Psq_p_free_eq idx_Tj2_ru_eq idx_Tj2_ra_eq idx_Tj2_pola_eq idx_Tj1_polt_eq idx_Toq_polt_eq idx_Sug_sig_free_eq idx_Sx4_pols_eq idx_Rxb_rb1n_eq idx_Rxb_polb_eq idx_Rxb_b1n_eq idx_Rxb_b1f_eq idx_Plw_polo1t_eq idx_Plw_o1t_eq idx_Plw_o1f_eq idx_Pmw_ppol_eq idx_Pmw_p_free_eq idx_Tyn_ru_eq idx_Tyn_ra_eq idx_Tyn_pola_eq idx_Trw_ru_eq idx_Trw_ra_eq idx_Trw_pola_eq idx_T4b_polt_eq idx_Txk_polt_eq idx_Raw_rb_eq idx_Raw_polb_eq idx_Raw_b_free_eq idx_R45_rb_eq idx_R45_polb_eq idx_R45_b_free_eq idx_Pfe_polo1f_eq idx_Pfe_o1t_eq idx_Pfe_o1f_eq idx_Pxw_ppol_eq idx_Pxw_p_free_eq idx_Tst_ru_eq idx_Tst_ra_eq idx_Tst_pola_eq idx_Tm2_ru_eq idx_Tm2_ra_eq idx_Tm2_pola_eq idx_Tyh_polt_eq idx_Trq_polt_eq idx_R52_rb_eq idx_R52_polb_eq idx_R52_b_free_eq idx_Ryb_rb_eq idx_Ryb_polb_eq idx_Ryb_b_free_eq idx_P9k_polo1f_eq idx_P9k_o1t_eq idx_P9k_o1f_eq idx_Ps2_ppol_eq idx_Ps2_p_free_eq idx_T6u_ru_eq idx_T6u_ra_eq idx_T6u_pola_eq idx_Tcl_polt_eq idx_R67_rb1nb2n_eq idx_R67_polb_eq idx_R67_b1nb2n_eq idx_R67_b1nb2f_eq idx_R67_b1fb2n_eq idx_R67_b1fb2f_eq idx_Pnd_polo1fo2f_eq idx_Pnd_o1to2t_eq idx_Pnd_o1to2f_eq idx_Pnd_o1fo2t_eq idx_Pnd_o1fo2f_eq idx_Tgt_ru_eq idx_Tgt_ra_eq idx_Tgt_pola_eq idx_T70_polt_eq idx_R0n_rb1nb2n_eq idx_R0n_polb_eq idx_R0n_b1nb2n_eq idx_R0n_b1nb2f_eq idx_R0n_b1fb2n_eq idx_R0n_b1fb2f_eq idx_Pht_polo1fo2f_eq idx_Pht_o1to2t_eq idx_Pht_o1to2f_eq idx_Pht_o1fo2t_eq idx_Pht_o1fo2f_eq idx_T34_ru_eq idx_T34_ra_eq idx_T34_pola_eq idx_T8u_polt_eq idx_S42_sig_free_eq idx_Rkb_rb1nb2n_eq idx_Rkb_polb_eq idx_Rkb_b1nb2n_eq idx_Rkb_b1nb2f_eq idx_Rkb_b1fb2n_eq idx_Rkb_b1fb2f_eq idx_Pn6_polo1fo2f_eq idx_Pn6_o1to2t_eq idx_Pn6_o1to2f_eq idx_Pn6_o1fo2t_eq idx_Pn6_o1fo2f_eq idx_Twd_ru_eq idx_Twd_ra_eq idx_Twd_pola_eq idx_T23_polt_eq idx_Sxb_sig_free_eq idx_Rdk_rb1nb2n_eq idx_Rdk_polb_eq idx_Rdk_b1nb2n_eq idx_Rdk_b1nb2f_eq idx_Rdk_b1fb2n_eq idx_Rdk_b1fb2f_eq idx_Ps3_polo1fo2f_eq idx_Ps3_o1to2t_eq idx_Ps3_o1to2f_eq idx_Ps3_o1fo2t_eq idx_Ps3_o1fo2f_eq idx_Tp8_ru_eq idx_Tp8_ra_eq idx_Tp8_pola_eq idx_Tuz_polt_eq idx_Sq7_sig_free_eq idx_Rcl_rb1nb2n_eq idx_Rcl_polb_eq idx_Rcl_b1nb2n_eq idx_Rcl_b1nb2f_eq idx_Rcl_b1fb2n_eq idx_Rcl_b1fb2f_eq idx_P9b_polo1fo2f_eq idx_P9b_o1to2t_eq idx_P9b_o1to2f_eq idx_P9b_o1fo2t_eq idx_P9b_o1fo2f_eq idx_Tih_ru_eq idx_Tih_ra_eq idx_Tih_pola_eq idx_Tzw_polt_eq idx_Sjg_sig_free_eq idx_Rqa_rb1nb2n_eq idx_Rqa_polb_eq idx_Rqa_b1nb2n_eq idx_Rqa_b1nb2f_eq idx_Rqa_b1fb2n_eq idx_Rqa_b1fb2f_eq idx_Pe8_polo1fo2f_eq idx_Pe8_o1to2t_eq idx_Pe8_o1to2f_eq idx_Pe8_o1fo2t_eq idx_Pe8_o1fo2f_eq idx_T10_ru_eq idx_T10_ra_eq idx_T10_pola_eq idx_T6r_polt_eq idx_S1z_sig_free_eq idx_Sy7_sig_free_eq idx_Rc2_rb1nb2n_eq idx_Rc2_polb_eq idx_Rc2_b1nb2n_eq idx_Rc2_b1nb2f_eq idx_Rc2_b1fb2n_eq idx_Rc2_b1fb2f_eq idx_Pzb_polo1fo2f_eq idx_Pzb_o1to2t_eq idx_Pzb_o1to2f_eq idx_Pzb_o1fo2t_eq idx_Pzb_o1fo2f_eq idx_Tvf_ru_eq idx_Tvf_ra_eq idx_Tvf_pola_eq idx_T16_polt_eq idx_Swe_sig_free_eq idx_Ssm_sig_free_eq idx_R6h_rb1nb2n_eq idx_R6h_polb_eq idx_R6h_b1nb2n_eq idx_R6h_b1nb2f_eq idx_R6h_b1fb2n_eq idx_R6h_b1fb2f_eq idx_P5e_polo1fo2f_eq idx_P5e_o1to2t_eq idx_P5e_o1to2f_eq idx_P5e_o1fo2t_eq idx_P5e_o1fo2f_eq idx_Tu1_polt_eq idx_Sri_sig_free_eq idx_R56_rb_eq idx_R56_polb_eq idx_R56_b_free_eq idx_Pas_polo1f_eq idx_Pas_o1t_eq idx_Pas_o1f_eq idx_F3m_ru_eq idx_F3m_ra_eq idx_F3m_product_eq idx_F3m_pola_eq idx_I9r_fm_eq idx_I9r_fd_eq idx_Ii6_fm_eq idx_Ii6_fd_eq idx_Ib2_fm_eq idx_Ib2_fd_eq idx_D5f_sig_free_eq idx_Dck_srna_free_eq idx_C5e_sig_free_eq idx_Ccj_srna_free_eq idx_Bh0_fm_eq idx_Bh0_fdi_eq idx_Bh0_fd_eq idx_B5d_sig_free_eq idx_Bci_fm_eq idx_Bci_fd_eq idx_Agz_fm_eq idx_Agz_fdi_eq idx_Agz_fd_eq idx_A5c_sig_free_eq idx_Ach_fm_eq idx_Ach_fd_eq Psq_k1 Psq_k_1 Psq_k2 R35_k_el R35_kd1 R35_kd2 R35_k_dr1 R35_theta1 R35_csi1 R35_k_lkr12 R35_k2r R35_k_1r R35_k1r Tow_k_el Tow_k_el_r Tow_zeta_r Tuk_zeta Prq_alpha1 Prq_beta1 Prq_n1 Prq_k_d12 Prq_k_d12p Prq_k1 Prq_k_1 Prq_k2 Prq_k11_lk S2y_k_el Tov_zeta S0a_k_s S0a_k_d Pmw_k1 Pmw_k_1 Pmw_k2 Rxb_k_el Rxb_kd1 Rxb_kd2 Rxb_k_dr1 Rxb_theta1 Rxb_csi1 Rxb_k_lkr12 Rxb_k2r Rxb_k_1r Rxb_k1r Tj2_k_el Tj2_k_el_r Tj2_zeta_r Toq_zeta Plw_alpha1 Plw_beta1 Plw_n1 Plw_k_d12 Plw_k_d12p Plw_k1 Plw_k_1 Plw_k2 Plw_k11_lk Sx4_k_el Tj1_zeta Sug_k_s Sug_k_d Pxw_k1 Pxw_k_1 Pxw_k2 R45_k_el R45_k_db R45_k_drb R45_k2r R45_k_1r R45_k1r Trw_k_el Trw_k_el_r Trw_zeta_r Txk_zeta Pfe_alpha1 Pfe_beta1 Pfe_n1 Pfe_k_d12 Pfe_k1 Pfe_k_1 Pfe_k2 Pfe_k12_lk Raw_k_el Raw_k_db Raw_k_drb Raw_k2r Raw_k_1r Raw_k1r Tyn_k_el Tyn_k_el_r Tyn_zeta_r T4b_zeta Ps2_k1 Ps2_k_1 Ps2_k2 Ryb_k_el Ryb_k_db Ryb_k_drb Ryb_k2r Ryb_k_1r Ryb_k1r Tm2_k_el Tm2_k_el_r Tm2_zeta_r Trq_zeta P9k_alpha1 P9k_beta1 P9k_n1 P9k_k_d12 P9k_k1 P9k_k_1 P9k_k2 P9k_k12_lk R52_k_el R52_k_db R52_k_drb R52_k2r R52_k_1r R52_k1r Tst_k_el Tst_k_el_r Tst_zeta_r Tyh_zeta Pnd_alpha1f Pnd_beta1f Pnd_alpha1t Pnd_beta1t Pnd_alpha2f Pnd_beta2f Pnd_alpha2t Pnd_beta2t Pnd_n1 Pnd_n2 Pnd_k_d13 Pnd_k_d14 Pnd_k_d22 Pnd_k_d24 Pnd_k1 Pnd_k_1 Pnd_k2 Pnd_k22_lk Pnd_k23_lk Pnd_k24_lk R67_k_el R67_kd1 R67_kd2 R67_kd3 R67_kd4 R67_k_dr1 R67_theta1n R67_csi1n R67_theta1f R67_csi1f R67_theta2n R67_csi2n R67_theta2f R67_csi2f R67_k_lkr22 R67_k_lkr23 R67_k_lkr24 R67_k2r R67_k_1r R67_k1r T6u_k_el T6u_k_el_r T6u_zeta_r Tcl_zeta Pht_alpha1f Pht_beta1f Pht_alpha1t Pht_beta1t Pht_alpha2f Pht_beta2f Pht_alpha2t Pht_beta2t Pht_n1 Pht_n2 Pht_k_d13 Pht_k_d14 Pht_k_d22 Pht_k_d24 Pht_k1 Pht_k_1 Pht_k2 Pht_k22_lk Pht_k23_lk Pht_k24_lk R0n_k_el R0n_kd1 R0n_kd2 R0n_kd3 R0n_kd4 R0n_k_dr1 R0n_theta1n R0n_csi1n R0n_theta1f R0n_csi1f R0n_theta2n R0n_csi2n R0n_theta2f R0n_csi2f R0n_k_lkr22 R0n_k_lkr23 R0n_k_lkr24 R0n_k2r R0n_k_1r R0n_k1r Tgt_k_el Tgt_k_el_r Tgt_zeta_r T70_zeta Pn6_alpha1f Pn6_beta1f Pn6_alpha1t Pn6_beta1t Pn6_alpha2f Pn6_beta2f Pn6_alpha2t Pn6_beta2t Pn6_n1 Pn6_n2 Pn6_k_d13 Pn6_k_d14 Pn6_k_d22 Pn6_k_d24 Pn6_k1 Pn6_k_1 Pn6_k2 Pn6_k22_lk Pn6_k23_lk Pn6_k24_lk Rkb_k_el Rkb_kd1 Rkb_kd2 Rkb_kd3 Rkb_kd4 Rkb_k_dr1 Rkb_theta1n Rkb_csi1n Rkb_theta1f Rkb_csi1f Rkb_theta2n Rkb_csi2n Rkb_theta2f Rkb_csi2f Rkb_k_lkr22 Rkb_k_lkr23 Rkb_k_lkr24 Rkb_k2r Rkb_k_1r Rkb_k1r T34_k_el T34_k_el_r T34_zeta_r T8u_zeta S42_k_s S42_k_d Ps3_alpha1f Ps3_beta1f Ps3_alpha1t Ps3_beta1t Ps3_alpha2f Ps3_beta2f Ps3_alpha2t Ps3_beta2t Ps3_n1 Ps3_n2 Ps3_k_d13 Ps3_k_d14 Ps3_k_d22 Ps3_k_d24 Ps3_k1 Ps3_k_1 Ps3_k2 Ps3_k22_lk Ps3_k23_lk Ps3_k24_lk Rdk_k_el Rdk_kd1 Rdk_kd2 Rdk_kd3 Rdk_kd4 Rdk_k_dr1 Rdk_theta1n Rdk_csi1n Rdk_theta1f Rdk_csi1f Rdk_theta2n Rdk_csi2n Rdk_theta2f Rdk_csi2f Rdk_k_lkr22 Rdk_k_lkr23 Rdk_k_lkr24 Rdk_k2r Rdk_k_1r Rdk_k1r Twd_k_el Twd_k_el_r Twd_zeta_r T23_zeta Sxb_k_s Sxb_k_d P9b_alpha1f P9b_beta1f P9b_alpha1t P9b_beta1t P9b_alpha2f P9b_beta2f P9b_alpha2t P9b_beta2t P9b_n1 P9b_n2 P9b_k_d13 P9b_k_d14 P9b_k_d22 P9b_k_d24 P9b_k1 P9b_k_1 P9b_k2 P9b_k22_lk P9b_k23_lk P9b_k24_lk Rcl_k_el Rcl_kd1 Rcl_kd2 Rcl_kd3 Rcl_kd4 Rcl_k_dr1 Rcl_theta1n Rcl_csi1n Rcl_theta1f Rcl_csi1f Rcl_theta2n Rcl_csi2n Rcl_theta2f Rcl_csi2f Rcl_k_lkr22 Rcl_k_lkr23 Rcl_k_lkr24 Rcl_k2r Rcl_k_1r Rcl_k1r Tp8_k_el Tp8_k_el_r Tp8_zeta_r Tuz_zeta Sq7_k_s Sq7_k_d Pe8_alpha1f Pe8_beta1f Pe8_alpha1t Pe8_beta1t Pe8_alpha2f Pe8_beta2f Pe8_alpha2t Pe8_beta2t Pe8_n1 Pe8_n2 Pe8_k_d13 Pe8_k_d14 Pe8_k_d22 Pe8_k_d24 Pe8_k1 Pe8_k_1 Pe8_k2 Pe8_k22_lk Pe8_k23_lk Pe8_k24_lk Rqa_k_el Rqa_kd1 Rqa_kd2 Rqa_kd3 Rqa_kd4 Rqa_k_dr1 Rqa_theta1n Rqa_csi1n Rqa_theta1f Rqa_csi1f Rqa_theta2n Rqa_csi2n Rqa_theta2f Rqa_csi2f Rqa_k_lkr22 Rqa_k_lkr23 Rqa_k_lkr24 Rqa_k2r Rqa_k_1r Rqa_k1r Tih_k_el Tih_k_el_r Tih_zeta_r Tzw_zeta Sjg_k_s Sjg_k_d Pzb_alpha1f Pzb_beta1f Pzb_alpha1t Pzb_beta1t Pzb_alpha2f Pzb_beta2f Pzb_alpha2t Pzb_beta2t Pzb_n1 Pzb_n2 Pzb_k_d13 Pzb_k_d14 Pzb_k_d22 Pzb_k_d24 Pzb_k1 Pzb_k_1 Pzb_k2 Pzb_k22_lk Pzb_k23_lk Pzb_k24_lk Rc2_k_el Rc2_kd1 Rc2_kd2 Rc2_kd3 Rc2_kd4 Rc2_k_dr1 Rc2_theta1n Rc2_csi1n Rc2_theta1f Rc2_csi1f Rc2_theta2n Rc2_csi2n Rc2_theta2f Rc2_csi2f Rc2_k_lkr22 Rc2_k_lkr23 Rc2_k_lkr24 Rc2_k2r Rc2_k_1r Rc2_k1r T10_k_el T10_k_el_r T10_zeta_r T6r_zeta Sy7_k_s Sy7_k_d S1z_k_s S1z_k_d P5e_alpha1f P5e_beta1f P5e_alpha1t P5e_beta1t P5e_alpha2f P5e_beta2f P5e_alpha2t P5e_beta2t P5e_n1 P5e_n2 P5e_k_d13 P5e_k_d14 P5e_k_d22 P5e_k_d24 P5e_k1 P5e_k_1 P5e_k2 P5e_k22_lk P5e_k23_lk P5e_k24_lk R6h_k_el R6h_kd1 R6h_kd2 R6h_kd3 R6h_kd4 R6h_k_dr1 R6h_theta1n R6h_csi1n R6h_theta1f R6h_csi1f R6h_theta2n R6h_csi2n R6h_theta2f R6h_csi2f R6h_k_lkr22 R6h_k_lkr23 R6h_k_lkr24 R6h_k2r R6h_k_1r R6h_k1r Tvf_k_el Tvf_k_el_r Tvf_zeta_r T16_zeta Ssm_k_s Ssm_k_d Swe_k_s Swe_k_d Pas_alpha1 Pas_beta1 Pas_n1 Pas_k_d12 Pas_k1 Pas_k_1 Pas_k2 Pas_k12_lk R56_k_el R56_k_db R56_k_drb R56_k2r R56_k_1r R56_k1r F3m_k_el F3m_k_el_r F3m_k_d F3m_zeta_r Tu1_zeta Sri_k_s Sri_k_d I9r_k_dm I9r_k_dd I9r_delta I9r_epsilon Ii6_k_dm Ii6_k_dd Ii6_delta Ii6_epsilon Ib2_k_dm Ib2_k_dd Ib2_delta Ib2_epsilon D5f_k_s D5f_k_d Dck_k_dk C5e_k_s C5e_k_d Ccj_k_dk Bh0_k_dm Bh0_k_dd Bh0_k_ddi Bh0_delta Bh0_epsilon Bh0_lambda Bh0_mu B5d_k_s B5d_k_d Bci_k_dm Bci_k_dd Bci_delta Bci_epsilon Agz_k_dm Agz_k_dd Agz_k_ddi Agz_delta Agz_epsilon Agz_lambda Agz_mu A5c_k_s A5c_k_d Ach_k_dm Ach_k_dd Ach_delta Ach_epsilon;
%switch flag 
%case 'init'
idx_A5c_sig_free=1;
idx_Ach_fd=2;
idx_Ach_fm=3;
idx_Agz_fd=4;
idx_Agz_fdi=5;
idx_Agz_fm=6;
idx_B5d_sig_free=7;
idx_Bci_fd=8;
idx_Bci_fm=9;
idx_Bh0_fd=10;
idx_Bh0_fdi=11;
idx_Bh0_fm=12;
idx_C5e_sig_free=13;
idx_Ccj_srna_free=14;
idx_D5f_sig_free=15;
idx_Dck_srna_free=16;
idx_F3m_pola=17;
idx_F3m_ra=18;
idx_F3m_ru=19;
idx_F3m_z=20;           %%% circuit output: look at product_eq
idx_I9r_fd=21;
idx_I9r_fm=22;
idx_Ib2_fd=23;
idx_Ib2_fm=24;
idx_Ii6_fd=25;
idx_Ii6_fm=26;
idx_P4i_pol_free=27;
idx_P5e_o1fo2f=28;
idx_P5e_o1fo2t=29;
idx_P5e_o1to2f=30;
idx_P5e_o1to2t=31;
idx_P5e_polo1fo2f=32;
idx_P9b_o1fo2f=33;
idx_P9b_o1fo2t=34;
idx_P9b_o1to2f=35;
idx_P9b_o1to2t=36;
idx_P9b_polo1fo2f=37;
idx_P9k_o1f=38;
idx_P9k_o1t=39;
idx_P9k_polo1f=40;
idx_Pas_o1f=41;
idx_Pas_o1t=42;
idx_Pas_polo1f=43;
idx_Pe8_o1fo2f=44;
idx_Pe8_o1fo2t=45;
idx_Pe8_o1to2f=46;
idx_Pe8_o1to2t=47;
idx_Pe8_polo1fo2f=48;
idx_Pfe_o1f=49;
idx_Pfe_o1t=50;
idx_Pfe_polo1f=51;
idx_Pht_o1fo2f=52;
idx_Pht_o1fo2t=53;
idx_Pht_o1to2f=54;
idx_Pht_o1to2t=55;
idx_Pht_polo1fo2f=56;
idx_Plw_o1f=57;
idx_Plw_o1t=58;
idx_Plw_polo1t=59;
idx_Pmw_ppol=60;
idx_Pmw_p_free=61;
idx_Pn6_o1fo2f=62;
idx_Pn6_o1fo2t=63;
idx_Pn6_o1to2f=64;
idx_Pn6_o1to2t=65;
idx_Pn6_polo1fo2f=66;
idx_Pnd_o1fo2f=67;
idx_Pnd_o1fo2t=68;
idx_Pnd_o1to2f=69;
idx_Pnd_o1to2t=70;
idx_Pnd_polo1fo2f=71;
idx_Prq_o1f=72;
idx_Prq_o1t=73;
idx_Prq_polo1t=74;
idx_Ps2_ppol=75;
idx_Ps2_p_free=76;
idx_Ps3_o1fo2f=77;
idx_Ps3_o1fo2t=78;
idx_Ps3_o1to2f=79;
idx_Ps3_o1to2t=80;
idx_Ps3_polo1fo2f=81;
idx_Psq_ppol=82;
idx_Psq_p_free=83;
idx_Pxw_ppol=84;
idx_Pxw_p_free=85;
idx_Pzb_o1fo2f=86;
idx_Pzb_o1fo2t=87;
idx_Pzb_o1to2f=88;
idx_Pzb_o1to2t=89;
idx_Pzb_polo1fo2f=90;
idx_R0n_b1fb2f=91;
idx_R0n_b1fb2n=92;
idx_R0n_b1nb2f=93;
idx_R0n_b1nb2n=94;
idx_R0n_polb=95;
idx_R0n_rb1nb2n=96;
idx_R35_b1f=97;
idx_R35_b1n=98;
idx_R35_polb=99;
idx_R35_rb1n=100;
idx_R45_b_free=101;
idx_R45_polb=102;
idx_R45_rb=103;
idx_R52_b_free=104;
idx_R52_polb=105;
idx_R52_rb=106;
idx_R56_b_free=107;
idx_R56_polb=108;
idx_R56_rb=109;
idx_R67_b1fb2f=110;
idx_R67_b1fb2n=111;
idx_R67_b1nb2f=112;
idx_R67_b1nb2n=113;
idx_R67_polb=114;
idx_R67_rb1nb2n=115;
idx_R6h_b1fb2f=116;
idx_R6h_b1fb2n=117;
idx_R6h_b1nb2f=118;
idx_R6h_b1nb2n=119;
idx_R6h_polb=120;
idx_R6h_rb1nb2n=121;
idx_Raw_b_free=122;
idx_Raw_polb=123;
idx_Raw_rb=124;
idx_Rc2_b1fb2f=125;
idx_Rc2_b1fb2n=126;
idx_Rc2_b1nb2f=127;
idx_Rc2_b1nb2n=128;
idx_Rc2_polb=129;
idx_Rc2_rb1nb2n=130;
idx_Rcl_b1fb2f=131;
idx_Rcl_b1fb2n=132;
idx_Rcl_b1nb2f=133;
idx_Rcl_b1nb2n=134;
idx_Rcl_polb=135;
idx_Rcl_rb1nb2n=136;
idx_Rdk_b1fb2f=137;
idx_Rdk_b1fb2n=138;
idx_Rdk_b1nb2f=139;
idx_Rdk_b1nb2n=140;
idx_Rdk_polb=141;
idx_Rdk_rb1nb2n=142;
idx_Rkb_b1fb2f=143;
idx_Rkb_b1fb2n=144;
idx_Rkb_b1nb2f=145;
idx_Rkb_b1nb2n=146;
idx_Rkb_polb=147;
idx_Rkb_rb1nb2n=148;
idx_Rqa_b1fb2f=149;
idx_Rqa_b1fb2n=150;
idx_Rqa_b1nb2f=151;
idx_Rqa_b1nb2n=152;
idx_Rqa_polb=153;
idx_Rqa_rb1nb2n=154;
idx_Rxb_b1f=155;
idx_Rxb_b1n=156;
idx_Rxb_polb=157;
idx_Rxb_rb1n=158;
idx_Rxm_r_free=159;
idx_Ryb_b_free=160;
idx_Ryb_polb=161;
idx_Ryb_rb=162;
idx_S0a_sig_free=163;
idx_S1z_sig_free=164;
idx_S2y_pols=165;
idx_S42_sig_free=166;
idx_Sjg_sig_free=167;
idx_Sq7_sig_free=168;
idx_Sri_sig_free=169;
idx_Ssm_sig_free=170;
idx_Sug_sig_free=171;
idx_Swe_sig_free=172;
idx_Sx4_pols=173;
idx_Sxb_sig_free=174;
idx_Sy7_sig_free=175;
idx_T10_pola=176;
idx_T10_ra=177;
idx_T10_ru=178;
idx_T16_polt=179;
idx_T23_polt=180;
idx_T34_pola=181;
idx_T34_ra=182;
idx_T34_ru=183;
idx_T4b_polt=184;
idx_T6r_polt=185;
idx_T6u_pola=186;
idx_T6u_ra=187;
idx_T6u_ru=188;
idx_T70_polt=189;
idx_T8u_polt=190;
idx_Tcl_polt=191;
idx_Tgt_pola=192;
idx_Tgt_ra=193;
idx_Tgt_ru=194;
idx_Tih_pola=195;
idx_Tih_ra=196;
idx_Tih_ru=197;
idx_Tj1_polt=198;
idx_Tj2_pola=199;
idx_Tj2_ra=200;
idx_Tj2_ru=201;
idx_Tm2_pola=202;
idx_Tm2_ra=203;
idx_Tm2_ru=204;
idx_Toq_polt=205;
idx_Tov_polt=206;
idx_Tow_pola=207;
idx_Tow_ra=208;
idx_Tow_ru=209;
idx_Tp8_pola=210;
idx_Tp8_ra=211;
idx_Tp8_ru=212;
idx_Trq_polt=213;
idx_Trw_pola=214;
idx_Trw_ra=215;
idx_Trw_ru=216;
idx_Tst_pola=217;
idx_Tst_ra=218;
idx_Tst_ru=219;
idx_Tu1_polt=220;
idx_Tuk_polt=221;
idx_Tuz_polt=222;
idx_Tvf_pola=223;
idx_Tvf_ra=224;
idx_Tvf_ru=225;
idx_Twd_pola=226;
idx_Twd_ra=227;
idx_Twd_ru=228;
idx_Txk_polt=229;
idx_Tyh_polt=230;
idx_Tyn_pola=231;
idx_Tyn_ra=232;
idx_Tyn_ru=233;
idx_Tzw_polt=234;
idx_Rxm_r_free_eq=234;
idx_P4i_pol_free_eq=233;
idx_Tow_ru_eq=232;
idx_Tow_ra_eq=231;
idx_Tow_pola_eq=230;
idx_Tov_polt_eq=229;
idx_Tuk_polt_eq=228;
idx_S0a_sig_free_eq=227;
idx_S2y_pols_eq=226;
idx_R35_rb1n_eq=225;
idx_R35_polb_eq=224;
idx_R35_b1n_eq=223;
idx_R35_b1f_eq=222;
idx_Prq_polo1t_eq=221;
idx_Prq_o1t_eq=220;
idx_Prq_o1f_eq=219;
idx_Psq_ppol_eq=218;
idx_Psq_p_free_eq=217;
idx_Tj2_ru_eq=216;
idx_Tj2_ra_eq=215;
idx_Tj2_pola_eq=214;
idx_Tj1_polt_eq=213;
idx_Toq_polt_eq=212;
idx_Sug_sig_free_eq=211;
idx_Sx4_pols_eq=210;
idx_Rxb_rb1n_eq=209;
idx_Rxb_polb_eq=208;
idx_Rxb_b1n_eq=207;
idx_Rxb_b1f_eq=206;
idx_Plw_polo1t_eq=205;
idx_Plw_o1t_eq=204;
idx_Plw_o1f_eq=203;
idx_Pmw_ppol_eq=202;
idx_Pmw_p_free_eq=201;
idx_Tyn_ru_eq=200;
idx_Tyn_ra_eq=199;
idx_Tyn_pola_eq=198;
idx_Trw_ru_eq=197;
idx_Trw_ra_eq=196;
idx_Trw_pola_eq=195;
idx_T4b_polt_eq=194;
idx_Txk_polt_eq=193;
idx_Raw_rb_eq=192;
idx_Raw_polb_eq=191;
idx_Raw_b_free_eq=190;
idx_R45_rb_eq=189;
idx_R45_polb_eq=188;
idx_R45_b_free_eq=187;
idx_Pfe_polo1f_eq=186;
idx_Pfe_o1t_eq=185;
idx_Pfe_o1f_eq=184;
idx_Pxw_ppol_eq=183;
idx_Pxw_p_free_eq=182;
idx_Tst_ru_eq=181;
idx_Tst_ra_eq=180;
idx_Tst_pola_eq=179;
idx_Tm2_ru_eq=178;
idx_Tm2_ra_eq=177;
idx_Tm2_pola_eq=176;
idx_Tyh_polt_eq=175;
idx_Trq_polt_eq=174;
idx_R52_rb_eq=173;
idx_R52_polb_eq=172;
idx_R52_b_free_eq=171;
idx_Ryb_rb_eq=170;
idx_Ryb_polb_eq=169;
idx_Ryb_b_free_eq=168;
idx_P9k_polo1f_eq=167;
idx_P9k_o1t_eq=166;
idx_P9k_o1f_eq=165;
idx_Ps2_ppol_eq=164;
idx_Ps2_p_free_eq=163;
idx_T6u_ru_eq=162;
idx_T6u_ra_eq=161;
idx_T6u_pola_eq=160;
idx_Tcl_polt_eq=159;
idx_R67_rb1nb2n_eq=158;
idx_R67_polb_eq=157;
idx_R67_b1nb2n_eq=156;
idx_R67_b1nb2f_eq=155;
idx_R67_b1fb2n_eq=154;
idx_R67_b1fb2f_eq=153;
idx_Pnd_polo1fo2f_eq=152;
idx_Pnd_o1to2t_eq=151;
idx_Pnd_o1to2f_eq=150;
idx_Pnd_o1fo2t_eq=149;
idx_Pnd_o1fo2f_eq=148;
idx_Tgt_ru_eq=147;
idx_Tgt_ra_eq=146;
idx_Tgt_pola_eq=145;
idx_T70_polt_eq=144;
idx_R0n_rb1nb2n_eq=143;
idx_R0n_polb_eq=142;
idx_R0n_b1nb2n_eq=141;
idx_R0n_b1nb2f_eq=140;
idx_R0n_b1fb2n_eq=139;
idx_R0n_b1fb2f_eq=138;
idx_Pht_polo1fo2f_eq=137;
idx_Pht_o1to2t_eq=136;
idx_Pht_o1to2f_eq=135;
idx_Pht_o1fo2t_eq=134;
idx_Pht_o1fo2f_eq=133;
idx_T34_ru_eq=132;
idx_T34_ra_eq=131;
idx_T34_pola_eq=130;
idx_T8u_polt_eq=129;
idx_S42_sig_free_eq=128;
idx_Rkb_rb1nb2n_eq=127;
idx_Rkb_polb_eq=126;
idx_Rkb_b1nb2n_eq=125;
idx_Rkb_b1nb2f_eq=124;
idx_Rkb_b1fb2n_eq=123;
idx_Rkb_b1fb2f_eq=122;
idx_Pn6_polo1fo2f_eq=121;
idx_Pn6_o1to2t_eq=120;
idx_Pn6_o1to2f_eq=119;
idx_Pn6_o1fo2t_eq=118;
idx_Pn6_o1fo2f_eq=117;
idx_Twd_ru_eq=116;
idx_Twd_ra_eq=115;
idx_Twd_pola_eq=114;
idx_T23_polt_eq=113;
idx_Sxb_sig_free_eq=112;
idx_Rdk_rb1nb2n_eq=111;
idx_Rdk_polb_eq=110;
idx_Rdk_b1nb2n_eq=109;
idx_Rdk_b1nb2f_eq=108;
idx_Rdk_b1fb2n_eq=107;
idx_Rdk_b1fb2f_eq=106;
idx_Ps3_polo1fo2f_eq=105;
idx_Ps3_o1to2t_eq=104;
idx_Ps3_o1to2f_eq=103;
idx_Ps3_o1fo2t_eq=102;
idx_Ps3_o1fo2f_eq=101;
idx_Tp8_ru_eq=100;
idx_Tp8_ra_eq=99;
idx_Tp8_pola_eq=98;
idx_Tuz_polt_eq=97;
idx_Sq7_sig_free_eq=96;
idx_Rcl_rb1nb2n_eq=95;
idx_Rcl_polb_eq=94;
idx_Rcl_b1nb2n_eq=93;
idx_Rcl_b1nb2f_eq=92;
idx_Rcl_b1fb2n_eq=91;
idx_Rcl_b1fb2f_eq=90;
idx_P9b_polo1fo2f_eq=89;
idx_P9b_o1to2t_eq=88;
idx_P9b_o1to2f_eq=87;
idx_P9b_o1fo2t_eq=86;
idx_P9b_o1fo2f_eq=85;
idx_Tih_ru_eq=84;
idx_Tih_ra_eq=83;
idx_Tih_pola_eq=82;
idx_Tzw_polt_eq=81;
idx_Sjg_sig_free_eq=80;
idx_Rqa_rb1nb2n_eq=79;
idx_Rqa_polb_eq=78;
idx_Rqa_b1nb2n_eq=77;
idx_Rqa_b1nb2f_eq=76;
idx_Rqa_b1fb2n_eq=75;
idx_Rqa_b1fb2f_eq=74;
idx_Pe8_polo1fo2f_eq=73;
idx_Pe8_o1to2t_eq=72;
idx_Pe8_o1to2f_eq=71;
idx_Pe8_o1fo2t_eq=70;
idx_Pe8_o1fo2f_eq=69;
idx_T10_ru_eq=68;
idx_T10_ra_eq=67;
idx_T10_pola_eq=66;
idx_T6r_polt_eq=65;
idx_S1z_sig_free_eq=64;
idx_Sy7_sig_free_eq=63;
idx_Rc2_rb1nb2n_eq=62;
idx_Rc2_polb_eq=61;
idx_Rc2_b1nb2n_eq=60;
idx_Rc2_b1nb2f_eq=59;
idx_Rc2_b1fb2n_eq=58;
idx_Rc2_b1fb2f_eq=57;
idx_Pzb_polo1fo2f_eq=56;
idx_Pzb_o1to2t_eq=55;
idx_Pzb_o1to2f_eq=54;
idx_Pzb_o1fo2t_eq=53;
idx_Pzb_o1fo2f_eq=52;
idx_Tvf_ru_eq=51;
idx_Tvf_ra_eq=50;
idx_Tvf_pola_eq=49;
idx_T16_polt_eq=48;
idx_Swe_sig_free_eq=47;
idx_Ssm_sig_free_eq=46;
idx_R6h_rb1nb2n_eq=45;
idx_R6h_polb_eq=44;
idx_R6h_b1nb2n_eq=43;
idx_R6h_b1nb2f_eq=42;
idx_R6h_b1fb2n_eq=41;
idx_R6h_b1fb2f_eq=40;
idx_P5e_polo1fo2f_eq=39;
idx_P5e_o1to2t_eq=38;
idx_P5e_o1to2f_eq=37;
idx_P5e_o1fo2t_eq=36;
idx_P5e_o1fo2f_eq=35;
idx_Tu1_polt_eq=34;
idx_Sri_sig_free_eq=33;
idx_R56_rb_eq=32;
idx_R56_polb_eq=31;
idx_R56_b_free_eq=30;
idx_Pas_polo1f_eq=29;
idx_Pas_o1t_eq=28;
idx_Pas_o1f_eq=27;
idx_F3m_ru_eq=26;
idx_F3m_ra_eq=25;
idx_F3m_product_eq=24;
idx_F3m_pola_eq=23;
idx_I9r_fm_eq=22;
idx_I9r_fd_eq=21;
idx_Ii6_fm_eq=20;
idx_Ii6_fd_eq=19;
idx_Ib2_fm_eq=18;
idx_Ib2_fd_eq=17;
idx_D5f_sig_free_eq=16;
idx_Dck_srna_free_eq=15;
idx_C5e_sig_free_eq=14;
idx_Ccj_srna_free_eq=13;
idx_Bh0_fm_eq=12;
idx_Bh0_fdi_eq=11;
idx_Bh0_fd_eq=10;
idx_B5d_sig_free_eq=9;
idx_Bci_fm_eq=8;
idx_Bci_fd_eq=7;
idx_Agz_fm_eq=6;
idx_Agz_fdi_eq=5;
idx_Agz_fd_eq=4;
idx_A5c_sig_free_eq=3;
idx_Ach_fm_eq=2;
idx_Ach_fd_eq=1;
% not3_ip3.p0not3pos.k1 (VARIABLE) [(m*s) ^ (-1)]:
% Polymerase-promoter association constant
Psq_k1 = 1000000.0d0;
% not3_ip3.p0not3pos.k_1 (VARIABLE) [s ^ (-1)]:
% Polymerase-promoter dissociation rate
Psq_k_1 = 0.01d0;
% not3_ip3.p0not3pos.k2 (VARIABLE) [s ^ (-1)]:
% Transcription initiation frequency
Psq_k2 = 0.5d0;
% not3_ip3.rcnot.k_el (VARIABLE) [s ^ (-1)]:
% Polymerase elongation rate
R35_k_el = 2;
% not3_ip3.rcnot.kd1 (VARIABLE) [s ^ (-1)]:
% b1n constant decay rate
R35_kd1 = 0.0116d0;
% not3_ip3.rcnot.kd2 (VARIABLE) [s ^ (-1)]:
% b1f constant decay rate
R35_kd2 = 0.0116d0;
% not3_ip3.rcnot.k_dr1 (VARIABLE) [s ^ (-1)]:
% [rb1n] constant decay rate
R35_k_dr1 = 0.0116d0;
% not3_ip3.rcnot.theta1 (VARIABLE) [(m*s) ^ (-1)]:
% C1 + RBS association rate constant
R35_theta1 = 1.0d+9;
% not3_ip3.rcnot.csi1 (VARIABLE) [s ^ (-1)]:
% C1 + RBS dissociation rate constant
R35_csi1 = 0.01d0;
% not3_ip3.rcnot.k_lkr12 (VARIABLE) [s ^ (-1)]:
% Ribosome leakage rate constant
R35_k_lkr12 = 1.0d-5;
% not3_ip3.rcnot.k2r (VARIABLE) [s ^ (-1)]:
% Translation initiation frequency
R35_k2r = 0.02d0;
% not3_ip3.rcnot.k_1r (VARIABLE) [s ^ (-1)]:
% Ribosome-RBS complex dissociation rate
R35_k_1r = 0.01d0;
% not3_ip3.rcnot.k1r (VARIABLE) [(m*s) ^ (-1)]:
% Ribosome-RBS complex association rate constant
R35_k1r = 1000000.0d0;
% not3_ip3.tf.k_el (VARIABLE) [s ^ (-1)]:
% Polymerase elongation rate
Tow_k_el = 0.056d0;
% not3_ip3.tf.k_el_r (VARIABLE) [s ^ (-1)]:
% Ribosome elongation rate
Tow_k_el_r = 0.049d0;
% not3_ip3.tf.zeta_r (VARIABLE) [s ^ (-1)]:
% [ru] dissociation rate
Tow_zeta_r = 0.5d0;
% not3_ip3.te.zeta (VARIABLE) [s ^ (-1)]:
% [PolT] dissociation rate
Tuk_zeta = 31.25d0;
% not3_ip3.paanot3pos_s.alpha1 (VARIABLE) [(s*m) ^ (-1)]:
% Aa1 + o1f association constant
Prq_alpha1 = 100000.0d0;
% not3_ip3.paanot3pos_s.beta1 (VARIABLE) [s ^ (-1)]:
% o1t dissociation rate
Prq_beta1 = 0.01d0;
% not3_ip3.paanot3pos_s.n1 (VARIABLE):
% Number of signal molecules that bind to a TF
Prq_n1 = 1;
% not3_ip3.paanot3pos_s.k_d12 (VARIABLE) [s ^ (-1)]:
% Bound TF constant decay rate
Prq_k_d12 = 0.00116d0;
% not3_ip3.paanot3pos_s.k_d12p (VARIABLE) [s ^ (-1)]:
% k decay rate for polo1t
Prq_k_d12p = 0.00116d0;
% not3_ip3.paanot3pos_s.k1 (VARIABLE) [(m*s) ^ (-1)]:
% Polymerase-promoter association constant
Prq_k1 = 1000000.0d0;
% not3_ip3.paanot3pos_s.k_1 (VARIABLE) [s ^ (-1)]:
% Polymerase-promoter dissociation rate
Prq_k_1 = 0.01d0;
% not3_ip3.paanot3pos_s.k2 (VARIABLE) [s ^ (-1)]:
% Transcription initiation frequency
Prq_k2 = 1;
% not3_ip3.paanot3pos_s.k11_lk (VARIABLE) [s ^ (-1)]:
% Basal transcription initiation frequency
Prq_k11_lk = 5.0d-5;
% not3_ip3.s0.k_el (VARIABLE) [s ^ (-1)]:
% Polymerase elongation rate
S2y_k_el = 1;
% not3_ip3.tes.zeta (VARIABLE) [s ^ (-1)]:
% [PolT] dissociation rate
Tov_zeta = 31.25d0;
% not3_ip3.sips_off_1.k_s (VARIABLE) [m/s]:
% False production rate
S0a_k_s = 0.0d0;
% not3_ip3.sips_off_1.k_d (VARIABLE) [s ^ (-1)]:
% False constant decay rate constant
S0a_k_d = 0.0d0;
% not3_ip2.p0not3pos.k1 (VARIABLE) [(m*s) ^ (-1)]:
% Polymerase-promoter association constant
Pmw_k1 = 1000000.0d0;
% not3_ip2.p0not3pos.k_1 (VARIABLE) [s ^ (-1)]:
% Polymerase-promoter dissociation rate
Pmw_k_1 = 0.01d0;
% not3_ip2.p0not3pos.k2 (VARIABLE) [s ^ (-1)]:
% Transcription initiation frequency
Pmw_k2 = 0.5d0;
% not3_ip2.rcnot.k_el (VARIABLE) [s ^ (-1)]:
% Polymerase elongation rate
Rxb_k_el = 2;
% not3_ip2.rcnot.kd1 (VARIABLE) [s ^ (-1)]:
% b1n constant decay rate
Rxb_kd1 = 0.0116d0;
% not3_ip2.rcnot.kd2 (VARIABLE) [s ^ (-1)]:
% b1f constant decay rate
Rxb_kd2 = 0.0116d0;
% not3_ip2.rcnot.k_dr1 (VARIABLE) [s ^ (-1)]:
% [rb1n] constant decay rate
Rxb_k_dr1 = 0.0116d0;
% not3_ip2.rcnot.theta1 (VARIABLE) [(m*s) ^ (-1)]:
% C1 + RBS association rate constant
Rxb_theta1 = 1.0d+9;
% not3_ip2.rcnot.csi1 (VARIABLE) [s ^ (-1)]:
% C1 + RBS dissociation rate constant
Rxb_csi1 = 0.01d0;
% not3_ip2.rcnot.k_lkr12 (VARIABLE) [s ^ (-1)]:
% Ribosome leakage rate constant
Rxb_k_lkr12 = 1.0d-5;
% not3_ip2.rcnot.k2r (VARIABLE) [s ^ (-1)]:
% Translation initiation frequency
Rxb_k2r = 0.02d0;
% not3_ip2.rcnot.k_1r (VARIABLE) [s ^ (-1)]:
% Ribosome-RBS complex dissociation rate
Rxb_k_1r = 0.01d0;
% not3_ip2.rcnot.k1r (VARIABLE) [(m*s) ^ (-1)]:
% Ribosome-RBS complex association rate constant
Rxb_k1r = 1000000.0d0;
% not3_ip2.tf.k_el (VARIABLE) [s ^ (-1)]:
% Polymerase elongation rate
Tj2_k_el = 0.056d0;
% not3_ip2.tf.k_el_r (VARIABLE) [s ^ (-1)]:
% Ribosome elongation rate
Tj2_k_el_r = 0.049d0;
% not3_ip2.tf.zeta_r (VARIABLE) [s ^ (-1)]:
% [ru] dissociation rate
Tj2_zeta_r = 0.5d0;
% not3_ip2.te.zeta (VARIABLE) [s ^ (-1)]:
% [PolT] dissociation rate
Toq_zeta = 31.25d0;
% not3_ip2.paanot3pos_s.alpha1 (VARIABLE) [(s*m) ^ (-1)]:
% Aa1 + o1f association constant
Plw_alpha1 = 100000.0d0;
% not3_ip2.paanot3pos_s.beta1 (VARIABLE) [s ^ (-1)]:
% o1t dissociation rate
Plw_beta1 = 0.01d0;
% not3_ip2.paanot3pos_s.n1 (VARIABLE):
% Number of signal molecules that bind to a TF
Plw_n1 = 1;
% not3_ip2.paanot3pos_s.k_d12 (VARIABLE) [s ^ (-1)]:
% Bound TF constant decay rate
Plw_k_d12 = 0.00116d0;
% not3_ip2.paanot3pos_s.k_d12p (VARIABLE) [s ^ (-1)]:
% k decay rate for polo1t
Plw_k_d12p = 0.00116d0;
% not3_ip2.paanot3pos_s.k1 (VARIABLE) [(m*s) ^ (-1)]:
% Polymerase-promoter association constant
Plw_k1 = 1000000.0d0;
% not3_ip2.paanot3pos_s.k_1 (VARIABLE) [s ^ (-1)]:
% Polymerase-promoter dissociation rate
Plw_k_1 = 0.01d0;
% not3_ip2.paanot3pos_s.k2 (VARIABLE) [s ^ (-1)]:
% Transcription initiation frequency
Plw_k2 = 1;
% not3_ip2.paanot3pos_s.k11_lk (VARIABLE) [s ^ (-1)]:
% Basal transcription initiation frequency
Plw_k11_lk = 5.0d-5;
% not3_ip2.s0.k_el (VARIABLE) [s ^ (-1)]:
% Polymerase elongation rate
Sx4_k_el = 1;
% not3_ip2.tes.zeta (VARIABLE) [s ^ (-1)]:
% [PolT] dissociation rate
Tj1_zeta = 31.25d0;
% not3_ip2.sips_off_1.k_s (VARIABLE) [m/s]:
% False production rate
Sug_k_s = 0.0d0;
% not3_ip2.sips_off_1.k_d (VARIABLE) [s ^ (-1)]:
% False constant decay rate constant
Sug_k_d = 0.0d0;
% not0_ip1.p0not0pos.k1 (VARIABLE) [(m*s) ^ (-1)]:
% Polymerase-promoter association constant
Pxw_k1 = 1000000.0d0;
% not0_ip1.p0not0pos.k_1 (VARIABLE) [s ^ (-1)]:
% Polymerase-promoter dissociation rate
Pxw_k_1 = 0.01d0;
% not0_ip1.p0not0pos.k2 (VARIABLE) [s ^ (-1)]:
% Transcription initiation frequency
Pxw_k2 = 0.5d0;
% not0_ip1.r0.k_el (VARIABLE) [s ^ (-1)]:
% Polymerase elongation rate
R45_k_el = 2;
% not0_ip1.r0.k_db (VARIABLE) [s ^ (-1)]:
% free-mRNA constant decay rate
R45_k_db = 0.0116d0;
% not0_ip1.r0.k_drb (VARIABLE) [s ^ (-1)]:
% [rb] constant decay rate
R45_k_drb = 0.0116d0;
% not0_ip1.r0.k2r (VARIABLE) [s ^ (-1)]:
% Translation initiation frequency
R45_k2r = 0.02d0;
% not0_ip1.r0.k_1r (VARIABLE) [s ^ (-1)]:
% Ribosome-RBS complex dissociation rate
R45_k_1r = 0.01d0;
% not0_ip1.r0.k1r (VARIABLE) [(m*s) ^ (-1)]:
% Ribosome-RBS complex association rate constant
R45_k1r = 1000000.0d0;
% not0_ip1.tf.k_el (VARIABLE) [s ^ (-1)]:
% Polymerase elongation rate
Trw_k_el = 0.056d0;
% not0_ip1.tf.k_el_r (VARIABLE) [s ^ (-1)]:
% Ribosome elongation rate
Trw_k_el_r = 0.049d0;
% not0_ip1.tf.zeta_r (VARIABLE) [s ^ (-1)]:
% [ru] dissociation rate
Trw_zeta_r = 0.5d0;
% not0_ip1.te.zeta (VARIABLE) [s ^ (-1)]:
% [PolT] dissociation rate
Txk_zeta = 31.25d0;
% not0_ip1.prinot0pos.alpha1 (VARIABLE) [(s*m) ^ (-1)]:
% Ri1 + o1f association constant
Pfe_alpha1 = 1.0d+9;
% not0_ip1.prinot0pos.beta1 (VARIABLE) [s ^ (-1)]:
% o1t dissociation rate
Pfe_beta1 = 0.01d0;
% not0_ip1.prinot0pos.n1 (VARIABLE):
% Number of signal molecules that bind to a TF
Pfe_n1 = 1;
% not0_ip1.prinot0pos.k_d12 (VARIABLE) [s ^ (-1)]:
% Bound TF constant decay rate
Pfe_k_d12 = 0.00116d0;
% not0_ip1.prinot0pos.k1 (VARIABLE) [(m*s) ^ (-1)]:
% Polymerase-promoter association constant
Pfe_k1 = 1000000.0d0;
% not0_ip1.prinot0pos.k_1 (VARIABLE) [s ^ (-1)]:
% Polymerase-promoter dissociation rate
Pfe_k_1 = 0.01d0;
% not0_ip1.prinot0pos.k2 (VARIABLE) [s ^ (-1)]:
% Transcription initiation frequency
Pfe_k2 = 0.05d0;
% not0_ip1.prinot0pos.k12_lk (VARIABLE) [s ^ (-1)]:
% Basal transcription initiation frequency
Pfe_k12_lk = 5.0d-5;
% not0_ip1.r0_2.k_el (VARIABLE) [s ^ (-1)]:
% Polymerase elongation rate
Raw_k_el = 2;
% not0_ip1.r0_2.k_db (VARIABLE) [s ^ (-1)]:
% free-mRNA constant decay rate
Raw_k_db = 0.0116d0;
% not0_ip1.r0_2.k_drb (VARIABLE) [s ^ (-1)]:
% [rb] constant decay rate
Raw_k_drb = 0.0116d0;
% not0_ip1.r0_2.k2r (VARIABLE) [s ^ (-1)]:
% Translation initiation frequency
Raw_k2r = 0.02d0;
% not0_ip1.r0_2.k_1r (VARIABLE) [s ^ (-1)]:
% Ribosome-RBS complex dissociation rate
Raw_k_1r = 0.01d0;
% not0_ip1.r0_2.k1r (VARIABLE) [(m*s) ^ (-1)]:
% Ribosome-RBS complex association rate constant
Raw_k1r = 1000000.0d0;
% not0_ip1.tf_2.k_el (VARIABLE) [s ^ (-1)]:
% Polymerase elongation rate
Tyn_k_el = 0.056d0;
% not0_ip1.tf_2.k_el_r (VARIABLE) [s ^ (-1)]:
% Ribosome elongation rate
Tyn_k_el_r = 0.049d0;
% not0_ip1.tf_2.zeta_r (VARIABLE) [s ^ (-1)]:
% [ru] dissociation rate
Tyn_zeta_r = 0.5d0;
% not0_ip1.te_2.zeta (VARIABLE) [s ^ (-1)]:
% [PolT] dissociation rate
T4b_zeta = 31.25d0;
% not0_ip0.p0not0pos.k1 (VARIABLE) [(m*s) ^ (-1)]:
% Polymerase-promoter association constant
Ps2_k1 = 1000000.0d0;
% not0_ip0.p0not0pos.k_1 (VARIABLE) [s ^ (-1)]:
% Polymerase-promoter dissociation rate
Ps2_k_1 = 0.01d0;
% not0_ip0.p0not0pos.k2 (VARIABLE) [s ^ (-1)]:
% Transcription initiation frequency
Ps2_k2 = 0.5d0;
% not0_ip0.r0.k_el (VARIABLE) [s ^ (-1)]:
% Polymerase elongation rate
Ryb_k_el = 2;
% not0_ip0.r0.k_db (VARIABLE) [s ^ (-1)]:
% free-mRNA constant decay rate
Ryb_k_db = 0.0116d0;
% not0_ip0.r0.k_drb (VARIABLE) [s ^ (-1)]:
% [rb] constant decay rate
Ryb_k_drb = 0.0116d0;
% not0_ip0.r0.k2r (VARIABLE) [s ^ (-1)]:
% Translation initiation frequency
Ryb_k2r = 0.02d0;
% not0_ip0.r0.k_1r (VARIABLE) [s ^ (-1)]:
% Ribosome-RBS complex dissociation rate
Ryb_k_1r = 0.01d0;
% not0_ip0.r0.k1r (VARIABLE) [(m*s) ^ (-1)]:
% Ribosome-RBS complex association rate constant
Ryb_k1r = 1000000.0d0;
% not0_ip0.tf.k_el (VARIABLE) [s ^ (-1)]:
% Polymerase elongation rate
Tm2_k_el = 0.056d0;
% not0_ip0.tf.k_el_r (VARIABLE) [s ^ (-1)]:
% Ribosome elongation rate
Tm2_k_el_r = 0.049d0;
% not0_ip0.tf.zeta_r (VARIABLE) [s ^ (-1)]:
% [ru] dissociation rate
Tm2_zeta_r = 0.5d0;
% not0_ip0.te.zeta (VARIABLE) [s ^ (-1)]:
% [PolT] dissociation rate
Trq_zeta = 31.25d0;
% not0_ip0.prinot0pos.alpha1 (VARIABLE) [(s*m) ^ (-1)]:
% Ri1 + o1f association constant
P9k_alpha1 = 1.0d+9;
% not0_ip0.prinot0pos.beta1 (VARIABLE) [s ^ (-1)]:
% o1t dissociation rate
P9k_beta1 = 0.01d0;
% not0_ip0.prinot0pos.n1 (VARIABLE):
% Number of signal molecules that bind to a TF
P9k_n1 = 1;
% not0_ip0.prinot0pos.k_d12 (VARIABLE) [s ^ (-1)]:
% Bound TF constant decay rate
P9k_k_d12 = 0.00116d0;
% not0_ip0.prinot0pos.k1 (VARIABLE) [(m*s) ^ (-1)]:
% Polymerase-promoter association constant
P9k_k1 = 1000000.0d0;
% not0_ip0.prinot0pos.k_1 (VARIABLE) [s ^ (-1)]:
% Polymerase-promoter dissociation rate
P9k_k_1 = 0.01d0;
% not0_ip0.prinot0pos.k2 (VARIABLE) [s ^ (-1)]:
% Transcription initiation frequency
P9k_k2 = 0.05d0;
% not0_ip0.prinot0pos.k12_lk (VARIABLE) [s ^ (-1)]:
% Basal transcription initiation frequency
P9k_k12_lk = 5.0d-5;
% not0_ip0.r0_2.k_el (VARIABLE) [s ^ (-1)]:
% Polymerase elongation rate
R52_k_el = 2;
% not0_ip0.r0_2.k_db (VARIABLE) [s ^ (-1)]:
% free-mRNA constant decay rate
R52_k_db = 0.0116d0;
% not0_ip0.r0_2.k_drb (VARIABLE) [s ^ (-1)]:
% [rb] constant decay rate
R52_k_drb = 0.0116d0;
% not0_ip0.r0_2.k2r (VARIABLE) [s ^ (-1)]:
% Translation initiation frequency
R52_k2r = 0.02d0;
% not0_ip0.r0_2.k_1r (VARIABLE) [s ^ (-1)]:
% Ribosome-RBS complex dissociation rate
R52_k_1r = 0.01d0;
% not0_ip0.r0_2.k1r (VARIABLE) [(m*s) ^ (-1)]:
% Ribosome-RBS complex association rate constant
R52_k1r = 1000000.0d0;
% not0_ip0.tf_2.k_el (VARIABLE) [s ^ (-1)]:
% Polymerase elongation rate
Tst_k_el = 0.056d0;
% not0_ip0.tf_2.k_el_r (VARIABLE) [s ^ (-1)]:
% Ribosome elongation rate
Tst_k_el_r = 0.049d0;
% not0_ip0.tf_2.zeta_r (VARIABLE) [s ^ (-1)]:
% [ru] dissociation rate
Tst_zeta_r = 0.5d0;
% not0_ip0.te_2.zeta (VARIABLE) [s ^ (-1)]:
% [PolT] dissociation rate
Tyh_zeta = 31.25d0;
% nor4ririlc_r_it1.pririnor.alpha1f (VARIABLE) [(s*m) ^ (-1)]:
% Ri1 + o1fo2f association constant
Pnd_alpha1f = 1.0d+9;
% nor4ririlc_r_it1.pririnor.beta1f (VARIABLE) [s ^ (-1)]:
% o1to2f dissociation rate
Pnd_beta1f = 0.01d0;
% nor4ririlc_r_it1.pririnor.alpha1t (VARIABLE) [(s*m) ^ (-1)]:
% Ri1 + o1fo2t association constant
Pnd_alpha1t = 1.0d+9;
% nor4ririlc_r_it1.pririnor.beta1t (VARIABLE) [s ^ (-1)]:
% o1to2t dissociation rate
Pnd_beta1t = 0.01d0;
% nor4ririlc_r_it1.pririnor.alpha2f (VARIABLE) [(s*m) ^ (-1)]:
% Ri2 + o1fo2f association constant
Pnd_alpha2f = 1.0d+9;
% nor4ririlc_r_it1.pririnor.beta2f (VARIABLE) [s ^ (-1)]:
% o1fo2t dissociation rate
Pnd_beta2f = 0.01d0;
% nor4ririlc_r_it1.pririnor.alpha2t (VARIABLE) [(s*m) ^ (-1)]:
% Ri2 + o1to2f association constant (cooperativity)
Pnd_alpha2t = 1.0d+9;
% nor4ririlc_r_it1.pririnor.beta2t (VARIABLE) [s ^ (-1)]:
% o1to2t dissociation rate
Pnd_beta2t = 0.01d0;
% nor4ririlc_r_it1.pririnor.n1 (VARIABLE):
% Number of signal molecules that bind to a TF
Pnd_n1 = 1;
% nor4ririlc_r_it1.pririnor.n2 (VARIABLE):
% Number of signal molecules that bind to a TF
Pnd_n2 = 1;
% nor4ririlc_r_it1.pririnor.k_d13 (VARIABLE) [s ^ (-1)]:
% Bound TF constant decay rate
Pnd_k_d13 = 0.00116d0;
% nor4ririlc_r_it1.pririnor.k_d14 (VARIABLE) [s ^ (-1)]:
% Bound TF constant decay rate
Pnd_k_d14 = 0.00116d0;
% nor4ririlc_r_it1.pririnor.k_d22 (VARIABLE) [s ^ (-1)]:
% Bound TF constant decay rate
Pnd_k_d22 = 0.00116d0;
% nor4ririlc_r_it1.pririnor.k_d24 (VARIABLE) [s ^ (-1)]:
% Bound TF constant decay rate
Pnd_k_d24 = 0.00116d0;
% nor4ririlc_r_it1.pririnor.k1 (VARIABLE) [(m*s) ^ (-1)]:
% Polymerase-promoter association constant
Pnd_k1 = 1000000.0d0;
% nor4ririlc_r_it1.pririnor.k_1 (VARIABLE) [s ^ (-1)]:
% Polymerase-promoter dissociation rate
Pnd_k_1 = 0.01d0;
% nor4ririlc_r_it1.pririnor.k2 (VARIABLE) [s ^ (-1)]:
% Transcription initiation frequency
Pnd_k2 = 0.05d0;
% nor4ririlc_r_it1.pririnor.k22_lk (VARIABLE) [s ^ (-1)]:
% Basal transcription initiation frequency
Pnd_k22_lk = 5.0d-5;
% nor4ririlc_r_it1.pririnor.k23_lk (VARIABLE) [s ^ (-1)]:
% Basal transcription initiation frequency
Pnd_k23_lk = 5.0d-5;
% nor4ririlc_r_it1.pririnor.k24_lk (VARIABLE) [s ^ (-1)]:
% Basal transcription initiation frequency
Pnd_k24_lk = 5.0d-5;
% nor4ririlc_r_it1.rclnor.k_el (VARIABLE) [s ^ (-1)]:
% Polymerase elongation rate
R67_k_el = 2;
% nor4ririlc_r_it1.rclnor.kd1 (VARIABLE) [s ^ (-1)]:
% b1nb2n constant decay rate
R67_kd1 = 0.0116d0;
% nor4ririlc_r_it1.rclnor.kd2 (VARIABLE) [s ^ (-1)]:
% b1nb2f constant decay rate
R67_kd2 = 0.0116d0;
% nor4ririlc_r_it1.rclnor.kd3 (VARIABLE) [s ^ (-1)]:
% b1fb2n constant decay rate
R67_kd3 = 0.0116d0;
% nor4ririlc_r_it1.rclnor.kd4 (VARIABLE) [s ^ (-1)]:
% b1fb2f constant decay rate
R67_kd4 = 0.0116d0;
% nor4ririlc_r_it1.rclnor.k_dr1 (VARIABLE) [s ^ (-1)]:
% [rb1nb2n] constant decay rate
R67_k_dr1 = 0.0116d0;
% nor4ririlc_r_it1.rclnor.theta1n (VARIABLE) [(m*s) ^ (-1)]:
% C1 + b1xb2n association rate constant
R67_theta1n = 1.0d+9;
% nor4ririlc_r_it1.rclnor.csi1n (VARIABLE) [s ^ (-1)]:
% C1 + b1xb2n dissociation rate constant
R67_csi1n = 0.01d0;
% nor4ririlc_r_it1.rclnor.theta1f (VARIABLE) [(m*s) ^ (-1)]:
% C1 + b1xb2f association rate constant
R67_theta1f = 1.0d+9;
% nor4ririlc_r_it1.rclnor.csi1f (VARIABLE) [s ^ (-1)]:
% C1 + b1xb2f dissociation rate constant
R67_csi1f = 0.01d0;
% nor4ririlc_r_it1.rclnor.theta2n (VARIABLE) [(m*s) ^ (-1)]:
% l2 + b1nb2x association rate constant
R67_theta2n = 1.0d+9;
% nor4ririlc_r_it1.rclnor.csi2n (VARIABLE) [s ^ (-1)]:
% l2 + b1nb2x dissociation rate constant
R67_csi2n = 0.01d0;
% nor4ririlc_r_it1.rclnor.theta2f (VARIABLE) [(m*s) ^ (-1)]:
% l2 + b1fb2x association rate constant
R67_theta2f = 1.0d+9;
% nor4ririlc_r_it1.rclnor.csi2f (VARIABLE) [s ^ (-1)]:
% l2 + b1fb2x dissociation rate constant
R67_csi2f = 0.01d0;
% nor4ririlc_r_it1.rclnor.k_lkr22 (VARIABLE) [s ^ (-1)]:
% Ribosome leakage rate constant
R67_k_lkr22 = 1.0d-5;
% nor4ririlc_r_it1.rclnor.k_lkr23 (VARIABLE) [s ^ (-1)]:
% Ribosome leakage rate constant
R67_k_lkr23 = 1.0d-5;
% nor4ririlc_r_it1.rclnor.k_lkr24 (VARIABLE) [s ^ (-1)]:
% Ribosome leakage rate constant
R67_k_lkr24 = 1.0d-5;
% nor4ririlc_r_it1.rclnor.k2r (VARIABLE) [s ^ (-1)]:
% Translation initiation frequency
R67_k2r = 0.02d0;
% nor4ririlc_r_it1.rclnor.k_1r (VARIABLE) [s ^ (-1)]:
% Ribosome-RBS complex dissociation rate
R67_k_1r = 0.01d0;
% nor4ririlc_r_it1.rclnor.k1r (VARIABLE) [(m*s) ^ (-1)]:
% Ribosome-RBS complex association rate constant
R67_k1r = 1000000.0d0;
% nor4ririlc_r_it1.tf.k_el (VARIABLE) [s ^ (-1)]:
% Polymerase elongation rate
T6u_k_el = 0.056d0;
% nor4ririlc_r_it1.tf.k_el_r (VARIABLE) [s ^ (-1)]:
% Ribosome elongation rate
T6u_k_el_r = 0.049d0;
% nor4ririlc_r_it1.tf.zeta_r (VARIABLE) [s ^ (-1)]:
% [ru] dissociation rate
T6u_zeta_r = 0.5d0;
% nor4ririlc_r_it1.te.zeta (VARIABLE) [s ^ (-1)]:
% [PolT] dissociation rate
Tcl_zeta = 31.25d0;
% nor4ririlc_r_it0.pririnor.alpha1f (VARIABLE) [(s*m) ^ (-1)]:
% Ri1 + o1fo2f association constant
Pht_alpha1f = 1.0d+9;
% nor4ririlc_r_it0.pririnor.beta1f (VARIABLE) [s ^ (-1)]:
% o1to2f dissociation rate
Pht_beta1f = 0.01d0;
% nor4ririlc_r_it0.pririnor.alpha1t (VARIABLE) [(s*m) ^ (-1)]:
% Ri1 + o1fo2t association constant
Pht_alpha1t = 1.0d+9;
% nor4ririlc_r_it0.pririnor.beta1t (VARIABLE) [s ^ (-1)]:
% o1to2t dissociation rate
Pht_beta1t = 0.01d0;
% nor4ririlc_r_it0.pririnor.alpha2f (VARIABLE) [(s*m) ^ (-1)]:
% Ri2 + o1fo2f association constant
Pht_alpha2f = 1.0d+9;
% nor4ririlc_r_it0.pririnor.beta2f (VARIABLE) [s ^ (-1)]:
% o1fo2t dissociation rate
Pht_beta2f = 0.01d0;
% nor4ririlc_r_it0.pririnor.alpha2t (VARIABLE) [(s*m) ^ (-1)]:
% Ri2 + o1to2f association constant (cooperativity)
Pht_alpha2t = 1.0d+9;
% nor4ririlc_r_it0.pririnor.beta2t (VARIABLE) [s ^ (-1)]:
% o1to2t dissociation rate
Pht_beta2t = 0.01d0;
% nor4ririlc_r_it0.pririnor.n1 (VARIABLE):
% Number of signal molecules that bind to a TF
Pht_n1 = 1;
% nor4ririlc_r_it0.pririnor.n2 (VARIABLE):
% Number of signal molecules that bind to a TF
Pht_n2 = 1;
% nor4ririlc_r_it0.pririnor.k_d13 (VARIABLE) [s ^ (-1)]:
% Bound TF constant decay rate
Pht_k_d13 = 0.00116d0;
% nor4ririlc_r_it0.pririnor.k_d14 (VARIABLE) [s ^ (-1)]:
% Bound TF constant decay rate
Pht_k_d14 = 0.00116d0;
% nor4ririlc_r_it0.pririnor.k_d22 (VARIABLE) [s ^ (-1)]:
% Bound TF constant decay rate
Pht_k_d22 = 0.00116d0;
% nor4ririlc_r_it0.pririnor.k_d24 (VARIABLE) [s ^ (-1)]:
% Bound TF constant decay rate
Pht_k_d24 = 0.00116d0;
% nor4ririlc_r_it0.pririnor.k1 (VARIABLE) [(m*s) ^ (-1)]:
% Polymerase-promoter association constant
Pht_k1 = 1000000.0d0;
% nor4ririlc_r_it0.pririnor.k_1 (VARIABLE) [s ^ (-1)]:
% Polymerase-promoter dissociation rate
Pht_k_1 = 0.01d0;
% nor4ririlc_r_it0.pririnor.k2 (VARIABLE) [s ^ (-1)]:
% Transcription initiation frequency
Pht_k2 = 0.05d0;
% nor4ririlc_r_it0.pririnor.k22_lk (VARIABLE) [s ^ (-1)]:
% Basal transcription initiation frequency
Pht_k22_lk = 5.0d-5;
% nor4ririlc_r_it0.pririnor.k23_lk (VARIABLE) [s ^ (-1)]:
% Basal transcription initiation frequency
Pht_k23_lk = 5.0d-5;
% nor4ririlc_r_it0.pririnor.k24_lk (VARIABLE) [s ^ (-1)]:
% Basal transcription initiation frequency
Pht_k24_lk = 5.0d-5;
% nor4ririlc_r_it0.rclnor.k_el (VARIABLE) [s ^ (-1)]:
% Polymerase elongation rate
R0n_k_el = 2;
% nor4ririlc_r_it0.rclnor.kd1 (VARIABLE) [s ^ (-1)]:
% b1nb2n constant decay rate
R0n_kd1 = 0.0116d0;
% nor4ririlc_r_it0.rclnor.kd2 (VARIABLE) [s ^ (-1)]:
% b1nb2f constant decay rate
R0n_kd2 = 0.0116d0;
% nor4ririlc_r_it0.rclnor.kd3 (VARIABLE) [s ^ (-1)]:
% b1fb2n constant decay rate
R0n_kd3 = 0.0116d0;
% nor4ririlc_r_it0.rclnor.kd4 (VARIABLE) [s ^ (-1)]:
% b1fb2f constant decay rate
R0n_kd4 = 0.0116d0;
% nor4ririlc_r_it0.rclnor.k_dr1 (VARIABLE) [s ^ (-1)]:
% [rb1nb2n] constant decay rate
R0n_k_dr1 = 0.0116d0;
% nor4ririlc_r_it0.rclnor.theta1n (VARIABLE) [(m*s) ^ (-1)]:
% C1 + b1xb2n association rate constant
R0n_theta1n = 1.0d+9;
% nor4ririlc_r_it0.rclnor.csi1n (VARIABLE) [s ^ (-1)]:
% C1 + b1xb2n dissociation rate constant
R0n_csi1n = 0.01d0;
% nor4ririlc_r_it0.rclnor.theta1f (VARIABLE) [(m*s) ^ (-1)]:
% C1 + b1xb2f association rate constant
R0n_theta1f = 1.0d+9;
% nor4ririlc_r_it0.rclnor.csi1f (VARIABLE) [s ^ (-1)]:
% C1 + b1xb2f dissociation rate constant
R0n_csi1f = 0.01d0;
% nor4ririlc_r_it0.rclnor.theta2n (VARIABLE) [(m*s) ^ (-1)]:
% l2 + b1nb2x association rate constant
R0n_theta2n = 1.0d+9;
% nor4ririlc_r_it0.rclnor.csi2n (VARIABLE) [s ^ (-1)]:
% l2 + b1nb2x dissociation rate constant
R0n_csi2n = 0.01d0;
% nor4ririlc_r_it0.rclnor.theta2f (VARIABLE) [(m*s) ^ (-1)]:
% l2 + b1fb2x association rate constant
R0n_theta2f = 1.0d+9;
% nor4ririlc_r_it0.rclnor.csi2f (VARIABLE) [s ^ (-1)]:
% l2 + b1fb2x dissociation rate constant
R0n_csi2f = 0.01d0;
% nor4ririlc_r_it0.rclnor.k_lkr22 (VARIABLE) [s ^ (-1)]:
% Ribosome leakage rate constant
R0n_k_lkr22 = 1.0d-5;
% nor4ririlc_r_it0.rclnor.k_lkr23 (VARIABLE) [s ^ (-1)]:
% Ribosome leakage rate constant
R0n_k_lkr23 = 1.0d-5;
% nor4ririlc_r_it0.rclnor.k_lkr24 (VARIABLE) [s ^ (-1)]:
% Ribosome leakage rate constant
R0n_k_lkr24 = 1.0d-5;
% nor4ririlc_r_it0.rclnor.k2r (VARIABLE) [s ^ (-1)]:
% Translation initiation frequency
R0n_k2r = 0.02d0;
% nor4ririlc_r_it0.rclnor.k_1r (VARIABLE) [s ^ (-1)]:
% Ribosome-RBS complex dissociation rate
R0n_k_1r = 0.01d0;
% nor4ririlc_r_it0.rclnor.k1r (VARIABLE) [(m*s) ^ (-1)]:
% Ribosome-RBS complex association rate constant
R0n_k1r = 1000000.0d0;
% nor4ririlc_r_it0.tf.k_el (VARIABLE) [s ^ (-1)]:
% Polymerase elongation rate
Tgt_k_el = 0.056d0;
% nor4ririlc_r_it0.tf.k_el_r (VARIABLE) [s ^ (-1)]:
% Ribosome elongation rate
Tgt_k_el_r = 0.049d0;
% nor4ririlc_r_it0.tf.zeta_r (VARIABLE) [s ^ (-1)]:
% [ru] dissociation rate
Tgt_zeta_r = 0.5d0;
% nor4ririlc_r_it0.te.zeta (VARIABLE) [s ^ (-1)]:
% [PolT] dissociation rate
T70_zeta = 31.25d0;
% nor4rirall_r_it7.priranor.alpha1f (VARIABLE) [(s*m) ^ (-1)]:
% Ri1 + o1fo2f association constant
Pn6_alpha1f = 1.0d+9;
% nor4rirall_r_it7.priranor.beta1f (VARIABLE) [s ^ (-1)]:
% o1to2f dissociation rate
Pn6_beta1f = 0.01d0;
% nor4rirall_r_it7.priranor.alpha1t (VARIABLE) [(s*m) ^ (-1)]:
% Ri1 + o1fo2t association constant
Pn6_alpha1t = 1.0d+9;
% nor4rirall_r_it7.priranor.beta1t (VARIABLE) [s ^ (-1)]:
% o1to2t dissociation rate
Pn6_beta1t = 0.01d0;
% nor4rirall_r_it7.priranor.alpha2f (VARIABLE) [(s*m) ^ (-1)]:
% Ra2 + o1fo2f association constant
Pn6_alpha2f = 1.0d+9;
% nor4rirall_r_it7.priranor.beta2f (VARIABLE) [s ^ (-1)]:
% o1fo2t dissociation rate
Pn6_beta2f = 0.01d0;
% nor4rirall_r_it7.priranor.alpha2t (VARIABLE) [(s*m) ^ (-1)]:
% Ra2 + o1to2f association constant (cooperativity)
Pn6_alpha2t = 1.0d+9;
% nor4rirall_r_it7.priranor.beta2t (VARIABLE) [s ^ (-1)]:
% o1to2t dissociation rate
Pn6_beta2t = 0.01d0;
% nor4rirall_r_it7.priranor.n1 (VARIABLE):
% Number of signal molecules that bind to a TF
Pn6_n1 = 1;
% nor4rirall_r_it7.priranor.n2 (VARIABLE):
% Number of signal molecules that bind to a TF
Pn6_n2 = 1;
% nor4rirall_r_it7.priranor.k_d13 (VARIABLE) [s ^ (-1)]:
% Bound TF constant decay rate
Pn6_k_d13 = 0.00116d0;
% nor4rirall_r_it7.priranor.k_d14 (VARIABLE) [s ^ (-1)]:
% Bound TF constant decay rate
Pn6_k_d14 = 0.00116d0;
% nor4rirall_r_it7.priranor.k_d22 (VARIABLE) [s ^ (-1)]:
% Bound TF constant decay rate
Pn6_k_d22 = 0.00116d0;
% nor4rirall_r_it7.priranor.k_d24 (VARIABLE) [s ^ (-1)]:
% Bound TF constant decay rate
Pn6_k_d24 = 0.00116d0;
% nor4rirall_r_it7.priranor.k1 (VARIABLE) [(m*s) ^ (-1)]:
% Polymerase-promoter association constant
Pn6_k1 = 1000000.0d0;
% nor4rirall_r_it7.priranor.k_1 (VARIABLE) [s ^ (-1)]:
% Polymerase-promoter dissociation rate
Pn6_k_1 = 0.01d0;
% nor4rirall_r_it7.priranor.k2 (VARIABLE) [s ^ (-1)]:
% Transcription initiation frequency
Pn6_k2 = 0.05d0;
% nor4rirall_r_it7.priranor.k22_lk (VARIABLE) [s ^ (-1)]:
% Basal transcription initiation frequency
Pn6_k22_lk = 5.0d-5;
% nor4rirall_r_it7.priranor.k23_lk (VARIABLE) [s ^ (-1)]:
% Basal transcription initiation frequency
Pn6_k23_lk = 5.0d-5;
% nor4rirall_r_it7.priranor.k24_lk (VARIABLE) [s ^ (-1)]:
% Basal transcription initiation frequency
Pn6_k24_lk = 5.0d-5;
% nor4rirall_r_it7.rllnor.k_el (VARIABLE) [s ^ (-1)]:
% Polymerase elongation rate
Rkb_k_el = 2;
% nor4rirall_r_it7.rllnor.kd1 (VARIABLE) [s ^ (-1)]:
% b1nb2n constant decay rate
Rkb_kd1 = 0.0116d0;
% nor4rirall_r_it7.rllnor.kd2 (VARIABLE) [s ^ (-1)]:
% b1nb2f constant decay rate
Rkb_kd2 = 0.0116d0;
% nor4rirall_r_it7.rllnor.kd3 (VARIABLE) [s ^ (-1)]:
% b1fb2n constant decay rate
Rkb_kd3 = 0.0116d0;
% nor4rirall_r_it7.rllnor.kd4 (VARIABLE) [s ^ (-1)]:
% b1fb2f constant decay rate
Rkb_kd4 = 0.0116d0;
% nor4rirall_r_it7.rllnor.k_dr1 (VARIABLE) [s ^ (-1)]:
% [rb1nb2n] constant decay rate
Rkb_k_dr1 = 0.0116d0;
% nor4rirall_r_it7.rllnor.theta1n (VARIABLE) [(m*s) ^ (-1)]:
% l1 + b1xb2n association rate constant
Rkb_theta1n = 1.0d+9;
% nor4rirall_r_it7.rllnor.csi1n (VARIABLE) [s ^ (-1)]:
% l1 + b1xb2n dissociation rate constant
Rkb_csi1n = 0.01d0;
% nor4rirall_r_it7.rllnor.theta1f (VARIABLE) [(m*s) ^ (-1)]:
% l1 + b1xb2f association rate constant
Rkb_theta1f = 1.0d+9;
% nor4rirall_r_it7.rllnor.csi1f (VARIABLE) [s ^ (-1)]:
% l1 + b1xb2f dissociation rate constant
Rkb_csi1f = 0.01d0;
% nor4rirall_r_it7.rllnor.theta2n (VARIABLE) [(m*s) ^ (-1)]:
% l2 + b1nb2x association rate constant
Rkb_theta2n = 1.0d+9;
% nor4rirall_r_it7.rllnor.csi2n (VARIABLE) [s ^ (-1)]:
% l2 + b1nb2x dissociation rate constant
Rkb_csi2n = 0.01d0;
% nor4rirall_r_it7.rllnor.theta2f (VARIABLE) [(m*s) ^ (-1)]:
% l2 + b1fb2x association rate constant
Rkb_theta2f = 1.0d+9;
% nor4rirall_r_it7.rllnor.csi2f (VARIABLE) [s ^ (-1)]:
% l2 + b1fb2x dissociation rate constant
Rkb_csi2f = 0.01d0;
% nor4rirall_r_it7.rllnor.k_lkr22 (VARIABLE) [s ^ (-1)]:
% Ribosome leakage rate constant
Rkb_k_lkr22 = 1.0d-5;
% nor4rirall_r_it7.rllnor.k_lkr23 (VARIABLE) [s ^ (-1)]:
% Ribosome leakage rate constant
Rkb_k_lkr23 = 1.0d-5;
% nor4rirall_r_it7.rllnor.k_lkr24 (VARIABLE) [s ^ (-1)]:
% Ribosome leakage rate constant
Rkb_k_lkr24 = 1.0d-5;
% nor4rirall_r_it7.rllnor.k2r (VARIABLE) [s ^ (-1)]:
% Translation initiation frequency
Rkb_k2r = 0.02d0;
% nor4rirall_r_it7.rllnor.k_1r (VARIABLE) [s ^ (-1)]:
% Ribosome-RBS complex dissociation rate
Rkb_k_1r = 0.01d0;
% nor4rirall_r_it7.rllnor.k1r (VARIABLE) [(m*s) ^ (-1)]:
% Ribosome-RBS complex association rate constant
Rkb_k1r = 1000000.0d0;
% nor4rirall_r_it7.tf.k_el (VARIABLE) [s ^ (-1)]:
% Polymerase elongation rate
T34_k_el = 0.056d0;
% nor4rirall_r_it7.tf.k_el_r (VARIABLE) [s ^ (-1)]:
% Ribosome elongation rate
T34_k_el_r = 0.049d0;
% nor4rirall_r_it7.tf.zeta_r (VARIABLE) [s ^ (-1)]:
% [ru] dissociation rate
T34_zeta_r = 0.5d0;
% nor4rirall_r_it7.te.zeta (VARIABLE) [s ^ (-1)]:
% [PolT] dissociation rate
T8u_zeta = 31.25d0;
% nor4rirall_r_it7.sips_off_2.k_s (VARIABLE) [m/s]:
% False production rate
S42_k_s = 0.0d0;
% nor4rirall_r_it7.sips_off_2.k_d (VARIABLE) [s ^ (-1)]:
% False constant decay rate constant
S42_k_d = 0.0d0;
% nor4rirall_r_it3.priranor.alpha1f (VARIABLE) [(s*m) ^ (-1)]:
% Ri1 + o1fo2f association constant
Ps3_alpha1f = 1.0d+9;
% nor4rirall_r_it3.priranor.beta1f (VARIABLE) [s ^ (-1)]:
% o1to2f dissociation rate
Ps3_beta1f = 0.01d0;
% nor4rirall_r_it3.priranor.alpha1t (VARIABLE) [(s*m) ^ (-1)]:
% Ri1 + o1fo2t association constant
Ps3_alpha1t = 1.0d+9;
% nor4rirall_r_it3.priranor.beta1t (VARIABLE) [s ^ (-1)]:
% o1to2t dissociation rate
Ps3_beta1t = 0.01d0;
% nor4rirall_r_it3.priranor.alpha2f (VARIABLE) [(s*m) ^ (-1)]:
% Ra2 + o1fo2f association constant
Ps3_alpha2f = 1.0d+9;
% nor4rirall_r_it3.priranor.beta2f (VARIABLE) [s ^ (-1)]:
% o1fo2t dissociation rate
Ps3_beta2f = 0.01d0;
% nor4rirall_r_it3.priranor.alpha2t (VARIABLE) [(s*m) ^ (-1)]:
% Ra2 + o1to2f association constant (cooperativity)
Ps3_alpha2t = 1.0d+9;
% nor4rirall_r_it3.priranor.beta2t (VARIABLE) [s ^ (-1)]:
% o1to2t dissociation rate
Ps3_beta2t = 0.01d0;
% nor4rirall_r_it3.priranor.n1 (VARIABLE):
% Number of signal molecules that bind to a TF
Ps3_n1 = 1;
% nor4rirall_r_it3.priranor.n2 (VARIABLE):
% Number of signal molecules that bind to a TF
Ps3_n2 = 1;
% nor4rirall_r_it3.priranor.k_d13 (VARIABLE) [s ^ (-1)]:
% Bound TF constant decay rate
Ps3_k_d13 = 0.00116d0;
% nor4rirall_r_it3.priranor.k_d14 (VARIABLE) [s ^ (-1)]:
% Bound TF constant decay rate
Ps3_k_d14 = 0.00116d0;
% nor4rirall_r_it3.priranor.k_d22 (VARIABLE) [s ^ (-1)]:
% Bound TF constant decay rate
Ps3_k_d22 = 0.00116d0;
% nor4rirall_r_it3.priranor.k_d24 (VARIABLE) [s ^ (-1)]:
% Bound TF constant decay rate
Ps3_k_d24 = 0.00116d0;
% nor4rirall_r_it3.priranor.k1 (VARIABLE) [(m*s) ^ (-1)]:
% Polymerase-promoter association constant
Ps3_k1 = 1000000.0d0;
% nor4rirall_r_it3.priranor.k_1 (VARIABLE) [s ^ (-1)]:
% Polymerase-promoter dissociation rate
Ps3_k_1 = 0.01d0;
% nor4rirall_r_it3.priranor.k2 (VARIABLE) [s ^ (-1)]:
% Transcription initiation frequency
Ps3_k2 = 0.05d0;
% nor4rirall_r_it3.priranor.k22_lk (VARIABLE) [s ^ (-1)]:
% Basal transcription initiation frequency
Ps3_k22_lk = 5.0d-5;
% nor4rirall_r_it3.priranor.k23_lk (VARIABLE) [s ^ (-1)]:
% Basal transcription initiation frequency
Ps3_k23_lk = 5.0d-5;
% nor4rirall_r_it3.priranor.k24_lk (VARIABLE) [s ^ (-1)]:
% Basal transcription initiation frequency
Ps3_k24_lk = 5.0d-5;
% nor4rirall_r_it3.rllnor.k_el (VARIABLE) [s ^ (-1)]:
% Polymerase elongation rate
Rdk_k_el = 2;
% nor4rirall_r_it3.rllnor.kd1 (VARIABLE) [s ^ (-1)]:
% b1nb2n constant decay rate
Rdk_kd1 = 0.0116d0;
% nor4rirall_r_it3.rllnor.kd2 (VARIABLE) [s ^ (-1)]:
% b1nb2f constant decay rate
Rdk_kd2 = 0.0116d0;
% nor4rirall_r_it3.rllnor.kd3 (VARIABLE) [s ^ (-1)]:
% b1fb2n constant decay rate
Rdk_kd3 = 0.0116d0;
% nor4rirall_r_it3.rllnor.kd4 (VARIABLE) [s ^ (-1)]:
% b1fb2f constant decay rate
Rdk_kd4 = 0.0116d0;
% nor4rirall_r_it3.rllnor.k_dr1 (VARIABLE) [s ^ (-1)]:
% [rb1nb2n] constant decay rate
Rdk_k_dr1 = 0.0116d0;
% nor4rirall_r_it3.rllnor.theta1n (VARIABLE) [(m*s) ^ (-1)]:
% l1 + b1xb2n association rate constant
Rdk_theta1n = 1.0d+9;
% nor4rirall_r_it3.rllnor.csi1n (VARIABLE) [s ^ (-1)]:
% l1 + b1xb2n dissociation rate constant
Rdk_csi1n = 0.01d0;
% nor4rirall_r_it3.rllnor.theta1f (VARIABLE) [(m*s) ^ (-1)]:
% l1 + b1xb2f association rate constant
Rdk_theta1f = 1.0d+9;
% nor4rirall_r_it3.rllnor.csi1f (VARIABLE) [s ^ (-1)]:
% l1 + b1xb2f dissociation rate constant
Rdk_csi1f = 0.01d0;
% nor4rirall_r_it3.rllnor.theta2n (VARIABLE) [(m*s) ^ (-1)]:
% l2 + b1nb2x association rate constant
Rdk_theta2n = 1.0d+9;
% nor4rirall_r_it3.rllnor.csi2n (VARIABLE) [s ^ (-1)]:
% l2 + b1nb2x dissociation rate constant
Rdk_csi2n = 0.01d0;
% nor4rirall_r_it3.rllnor.theta2f (VARIABLE) [(m*s) ^ (-1)]:
% l2 + b1fb2x association rate constant
Rdk_theta2f = 1.0d+9;
% nor4rirall_r_it3.rllnor.csi2f (VARIABLE) [s ^ (-1)]:
% l2 + b1fb2x dissociation rate constant
Rdk_csi2f = 0.01d0;
% nor4rirall_r_it3.rllnor.k_lkr22 (VARIABLE) [s ^ (-1)]:
% Ribosome leakage rate constant
Rdk_k_lkr22 = 1.0d-5;
% nor4rirall_r_it3.rllnor.k_lkr23 (VARIABLE) [s ^ (-1)]:
% Ribosome leakage rate constant
Rdk_k_lkr23 = 1.0d-5;
% nor4rirall_r_it3.rllnor.k_lkr24 (VARIABLE) [s ^ (-1)]:
% Ribosome leakage rate constant
Rdk_k_lkr24 = 1.0d-5;
% nor4rirall_r_it3.rllnor.k2r (VARIABLE) [s ^ (-1)]:
% Translation initiation frequency
Rdk_k2r = 0.02d0;
% nor4rirall_r_it3.rllnor.k_1r (VARIABLE) [s ^ (-1)]:
% Ribosome-RBS complex dissociation rate
Rdk_k_1r = 0.01d0;
% nor4rirall_r_it3.rllnor.k1r (VARIABLE) [(m*s) ^ (-1)]:
% Ribosome-RBS complex association rate constant
Rdk_k1r = 1000000.0d0;
% nor4rirall_r_it3.tf.k_el (VARIABLE) [s ^ (-1)]:
% Polymerase elongation rate
Twd_k_el = 0.056d0;
% nor4rirall_r_it3.tf.k_el_r (VARIABLE) [s ^ (-1)]:
% Ribosome elongation rate
Twd_k_el_r = 0.049d0;
% nor4rirall_r_it3.tf.zeta_r (VARIABLE) [s ^ (-1)]:
% [ru] dissociation rate
Twd_zeta_r = 0.5d0;
% nor4rirall_r_it3.te.zeta (VARIABLE) [s ^ (-1)]:
% [PolT] dissociation rate
T23_zeta = 31.25d0;
% nor4rirall_r_it3.sips_off_2.k_s (VARIABLE) [m/s]:
% False production rate
Sxb_k_s = 0.0d0;
% nor4rirall_r_it3.sips_off_2.k_d (VARIABLE) [s ^ (-1)]:
% False constant decay rate constant
Sxb_k_d = 0.0d0;
% nor4riracc_r_it6.priranor.alpha1f (VARIABLE) [(s*m) ^ (-1)]:
% Ri1 + o1fo2f association constant
P9b_alpha1f = 1.0d+9;
% nor4riracc_r_it6.priranor.beta1f (VARIABLE) [s ^ (-1)]:
% o1to2f dissociation rate
P9b_beta1f = 0.01d0;
% nor4riracc_r_it6.priranor.alpha1t (VARIABLE) [(s*m) ^ (-1)]:
% Ri1 + o1fo2t association constant
P9b_alpha1t = 1.0d+9;
% nor4riracc_r_it6.priranor.beta1t (VARIABLE) [s ^ (-1)]:
% o1to2t dissociation rate
P9b_beta1t = 0.01d0;
% nor4riracc_r_it6.priranor.alpha2f (VARIABLE) [(s*m) ^ (-1)]:
% Ra2 + o1fo2f association constant
P9b_alpha2f = 1.0d+9;
% nor4riracc_r_it6.priranor.beta2f (VARIABLE) [s ^ (-1)]:
% o1fo2t dissociation rate
P9b_beta2f = 0.01d0;
% nor4riracc_r_it6.priranor.alpha2t (VARIABLE) [(s*m) ^ (-1)]:
% Ra2 + o1to2f association constant (cooperativity)
P9b_alpha2t = 1.0d+9;
% nor4riracc_r_it6.priranor.beta2t (VARIABLE) [s ^ (-1)]:
% o1to2t dissociation rate
P9b_beta2t = 0.01d0;
% nor4riracc_r_it6.priranor.n1 (VARIABLE):
% Number of signal molecules that bind to a TF
P9b_n1 = 1;
% nor4riracc_r_it6.priranor.n2 (VARIABLE):
% Number of signal molecules that bind to a TF
P9b_n2 = 1;
% nor4riracc_r_it6.priranor.k_d13 (VARIABLE) [s ^ (-1)]:
% Bound TF constant decay rate
P9b_k_d13 = 0.00116d0;
% nor4riracc_r_it6.priranor.k_d14 (VARIABLE) [s ^ (-1)]:
% Bound TF constant decay rate
P9b_k_d14 = 0.00116d0;
% nor4riracc_r_it6.priranor.k_d22 (VARIABLE) [s ^ (-1)]:
% Bound TF constant decay rate
P9b_k_d22 = 0.00116d0;
% nor4riracc_r_it6.priranor.k_d24 (VARIABLE) [s ^ (-1)]:
% Bound TF constant decay rate
P9b_k_d24 = 0.00116d0;
% nor4riracc_r_it6.priranor.k1 (VARIABLE) [(m*s) ^ (-1)]:
% Polymerase-promoter association constant
P9b_k1 = 1000000.0d0;
% nor4riracc_r_it6.priranor.k_1 (VARIABLE) [s ^ (-1)]:
% Polymerase-promoter dissociation rate
P9b_k_1 = 0.01d0;
% nor4riracc_r_it6.priranor.k2 (VARIABLE) [s ^ (-1)]:
% Transcription initiation frequency
P9b_k2 = 0.05d0;
% nor4riracc_r_it6.priranor.k22_lk (VARIABLE) [s ^ (-1)]:
% Basal transcription initiation frequency
P9b_k22_lk = 5.0d-5;
% nor4riracc_r_it6.priranor.k23_lk (VARIABLE) [s ^ (-1)]:
% Basal transcription initiation frequency
P9b_k23_lk = 5.0d-5;
% nor4riracc_r_it6.priranor.k24_lk (VARIABLE) [s ^ (-1)]:
% Basal transcription initiation frequency
P9b_k24_lk = 5.0d-5;
% nor4riracc_r_it6.rccnor.k_el (VARIABLE) [s ^ (-1)]:
% Polymerase elongation rate
Rcl_k_el = 2;
% nor4riracc_r_it6.rccnor.kd1 (VARIABLE) [s ^ (-1)]:
% b1nb2n constant decay rate
Rcl_kd1 = 0.0116d0;
% nor4riracc_r_it6.rccnor.kd2 (VARIABLE) [s ^ (-1)]:
% b1nb2f constant decay rate
Rcl_kd2 = 0.0116d0;
% nor4riracc_r_it6.rccnor.kd3 (VARIABLE) [s ^ (-1)]:
% b1fb2n constant decay rate
Rcl_kd3 = 0.0116d0;
% nor4riracc_r_it6.rccnor.kd4 (VARIABLE) [s ^ (-1)]:
% b1fb2f constant decay rate
Rcl_kd4 = 0.0116d0;
% nor4riracc_r_it6.rccnor.k_dr1 (VARIABLE) [s ^ (-1)]:
% [rb1nb2n] constant decay rate
Rcl_k_dr1 = 0.0116d0;
% nor4riracc_r_it6.rccnor.theta1n (VARIABLE) [(m*s) ^ (-1)]:
% C1 + b1xb2n association rate constant
Rcl_theta1n = 1.0d+9;
% nor4riracc_r_it6.rccnor.csi1n (VARIABLE) [s ^ (-1)]:
% C1 + b1xb2n dissociation rate constant
Rcl_csi1n = 0.01d0;
% nor4riracc_r_it6.rccnor.theta1f (VARIABLE) [(m*s) ^ (-1)]:
% C1 + b1xb2f association rate constant
Rcl_theta1f = 1.0d+9;
% nor4riracc_r_it6.rccnor.csi1f (VARIABLE) [s ^ (-1)]:
% C1 + b1xb2f dissociation rate constant
Rcl_csi1f = 0.01d0;
% nor4riracc_r_it6.rccnor.theta2n (VARIABLE) [(m*s) ^ (-1)]:
% C2 + b1nb2x association rate constant
Rcl_theta2n = 1.0d+9;
% nor4riracc_r_it6.rccnor.csi2n (VARIABLE) [s ^ (-1)]:
% C2 + b1nb2x dissociation rate constant
Rcl_csi2n = 0.01d0;
% nor4riracc_r_it6.rccnor.theta2f (VARIABLE) [(m*s) ^ (-1)]:
% C2 + b1fb2x association rate constant
Rcl_theta2f = 1.0d+9;
% nor4riracc_r_it6.rccnor.csi2f (VARIABLE) [s ^ (-1)]:
% C2 + b1fb2x dissociation rate constant
Rcl_csi2f = 0.01d0;
% nor4riracc_r_it6.rccnor.k_lkr22 (VARIABLE) [s ^ (-1)]:
% Ribosome leakage rate constant
Rcl_k_lkr22 = 1.0d-5;
% nor4riracc_r_it6.rccnor.k_lkr23 (VARIABLE) [s ^ (-1)]:
% Ribosome leakage rate constant
Rcl_k_lkr23 = 1.0d-5;
% nor4riracc_r_it6.rccnor.k_lkr24 (VARIABLE) [s ^ (-1)]:
% Ribosome leakage rate constant
Rcl_k_lkr24 = 1.0d-5;
% nor4riracc_r_it6.rccnor.k2r (VARIABLE) [s ^ (-1)]:
% Translation initiation frequency
Rcl_k2r = 0.02d0;
% nor4riracc_r_it6.rccnor.k_1r (VARIABLE) [s ^ (-1)]:
% Ribosome-RBS complex dissociation rate
Rcl_k_1r = 0.01d0;
% nor4riracc_r_it6.rccnor.k1r (VARIABLE) [(m*s) ^ (-1)]:
% Ribosome-RBS complex association rate constant
Rcl_k1r = 1000000.0d0;
% nor4riracc_r_it6.tf.k_el (VARIABLE) [s ^ (-1)]:
% Polymerase elongation rate
Tp8_k_el = 0.056d0;
% nor4riracc_r_it6.tf.k_el_r (VARIABLE) [s ^ (-1)]:
% Ribosome elongation rate
Tp8_k_el_r = 0.049d0;
% nor4riracc_r_it6.tf.zeta_r (VARIABLE) [s ^ (-1)]:
% [ru] dissociation rate
Tp8_zeta_r = 0.5d0;
% nor4riracc_r_it6.te.zeta (VARIABLE) [s ^ (-1)]:
% [PolT] dissociation rate
Tuz_zeta = 31.25d0;
% nor4riracc_r_it6.sips_off_2.k_s (VARIABLE) [m/s]:
% False production rate
Sq7_k_s = 0.0d0;
% nor4riracc_r_it6.sips_off_2.k_d (VARIABLE) [s ^ (-1)]:
% False constant decay rate constant
Sq7_k_d = 0.0d0;
% nor4riracc_r_it2.priranor.alpha1f (VARIABLE) [(s*m) ^ (-1)]:
% Ri1 + o1fo2f association constant
Pe8_alpha1f = 1.0d+9;
% nor4riracc_r_it2.priranor.beta1f (VARIABLE) [s ^ (-1)]:
% o1to2f dissociation rate
Pe8_beta1f = 0.01d0;
% nor4riracc_r_it2.priranor.alpha1t (VARIABLE) [(s*m) ^ (-1)]:
% Ri1 + o1fo2t association constant
Pe8_alpha1t = 1.0d+9;
% nor4riracc_r_it2.priranor.beta1t (VARIABLE) [s ^ (-1)]:
% o1to2t dissociation rate
Pe8_beta1t = 0.01d0;
% nor4riracc_r_it2.priranor.alpha2f (VARIABLE) [(s*m) ^ (-1)]:
% Ra2 + o1fo2f association constant
Pe8_alpha2f = 1.0d+9;
% nor4riracc_r_it2.priranor.beta2f (VARIABLE) [s ^ (-1)]:
% o1fo2t dissociation rate
Pe8_beta2f = 0.01d0;
% nor4riracc_r_it2.priranor.alpha2t (VARIABLE) [(s*m) ^ (-1)]:
% Ra2 + o1to2f association constant (cooperativity)
Pe8_alpha2t = 1.0d+9;
% nor4riracc_r_it2.priranor.beta2t (VARIABLE) [s ^ (-1)]:
% o1to2t dissociation rate
Pe8_beta2t = 0.01d0;
% nor4riracc_r_it2.priranor.n1 (VARIABLE):
% Number of signal molecules that bind to a TF
Pe8_n1 = 1;
% nor4riracc_r_it2.priranor.n2 (VARIABLE):
% Number of signal molecules that bind to a TF
Pe8_n2 = 1;
% nor4riracc_r_it2.priranor.k_d13 (VARIABLE) [s ^ (-1)]:
% Bound TF constant decay rate
Pe8_k_d13 = 0.00116d0;
% nor4riracc_r_it2.priranor.k_d14 (VARIABLE) [s ^ (-1)]:
% Bound TF constant decay rate
Pe8_k_d14 = 0.00116d0;
% nor4riracc_r_it2.priranor.k_d22 (VARIABLE) [s ^ (-1)]:
% Bound TF constant decay rate
Pe8_k_d22 = 0.00116d0;
% nor4riracc_r_it2.priranor.k_d24 (VARIABLE) [s ^ (-1)]:
% Bound TF constant decay rate
Pe8_k_d24 = 0.00116d0;
% nor4riracc_r_it2.priranor.k1 (VARIABLE) [(m*s) ^ (-1)]:
% Polymerase-promoter association constant
Pe8_k1 = 1000000.0d0;
% nor4riracc_r_it2.priranor.k_1 (VARIABLE) [s ^ (-1)]:
% Polymerase-promoter dissociation rate
Pe8_k_1 = 0.01d0;
% nor4riracc_r_it2.priranor.k2 (VARIABLE) [s ^ (-1)]:
% Transcription initiation frequency
Pe8_k2 = 0.05d0;
% nor4riracc_r_it2.priranor.k22_lk (VARIABLE) [s ^ (-1)]:
% Basal transcription initiation frequency
Pe8_k22_lk = 5.0d-5;
% nor4riracc_r_it2.priranor.k23_lk (VARIABLE) [s ^ (-1)]:
% Basal transcription initiation frequency
Pe8_k23_lk = 5.0d-5;
% nor4riracc_r_it2.priranor.k24_lk (VARIABLE) [s ^ (-1)]:
% Basal transcription initiation frequency
Pe8_k24_lk = 5.0d-5;
% nor4riracc_r_it2.rccnor.k_el (VARIABLE) [s ^ (-1)]:
% Polymerase elongation rate
Rqa_k_el = 2;
% nor4riracc_r_it2.rccnor.kd1 (VARIABLE) [s ^ (-1)]:
% b1nb2n constant decay rate
Rqa_kd1 = 0.0116d0;
% nor4riracc_r_it2.rccnor.kd2 (VARIABLE) [s ^ (-1)]:
% b1nb2f constant decay rate
Rqa_kd2 = 0.0116d0;
% nor4riracc_r_it2.rccnor.kd3 (VARIABLE) [s ^ (-1)]:
% b1fb2n constant decay rate
Rqa_kd3 = 0.0116d0;
% nor4riracc_r_it2.rccnor.kd4 (VARIABLE) [s ^ (-1)]:
% b1fb2f constant decay rate
Rqa_kd4 = 0.0116d0;
% nor4riracc_r_it2.rccnor.k_dr1 (VARIABLE) [s ^ (-1)]:
% [rb1nb2n] constant decay rate
Rqa_k_dr1 = 0.0116d0;
% nor4riracc_r_it2.rccnor.theta1n (VARIABLE) [(m*s) ^ (-1)]:
% C1 + b1xb2n association rate constant
Rqa_theta1n = 1.0d+9;
% nor4riracc_r_it2.rccnor.csi1n (VARIABLE) [s ^ (-1)]:
% C1 + b1xb2n dissociation rate constant
Rqa_csi1n = 0.01d0;
% nor4riracc_r_it2.rccnor.theta1f (VARIABLE) [(m*s) ^ (-1)]:
% C1 + b1xb2f association rate constant
Rqa_theta1f = 1.0d+9;
% nor4riracc_r_it2.rccnor.csi1f (VARIABLE) [s ^ (-1)]:
% C1 + b1xb2f dissociation rate constant
Rqa_csi1f = 0.01d0;
% nor4riracc_r_it2.rccnor.theta2n (VARIABLE) [(m*s) ^ (-1)]:
% C2 + b1nb2x association rate constant
Rqa_theta2n = 1.0d+9;
% nor4riracc_r_it2.rccnor.csi2n (VARIABLE) [s ^ (-1)]:
% C2 + b1nb2x dissociation rate constant
Rqa_csi2n = 0.01d0;
% nor4riracc_r_it2.rccnor.theta2f (VARIABLE) [(m*s) ^ (-1)]:
% C2 + b1fb2x association rate constant
Rqa_theta2f = 1.0d+9;
% nor4riracc_r_it2.rccnor.csi2f (VARIABLE) [s ^ (-1)]:
% C2 + b1fb2x dissociation rate constant
Rqa_csi2f = 0.01d0;
% nor4riracc_r_it2.rccnor.k_lkr22 (VARIABLE) [s ^ (-1)]:
% Ribosome leakage rate constant
Rqa_k_lkr22 = 1.0d-5;
% nor4riracc_r_it2.rccnor.k_lkr23 (VARIABLE) [s ^ (-1)]:
% Ribosome leakage rate constant
Rqa_k_lkr23 = 1.0d-5;
% nor4riracc_r_it2.rccnor.k_lkr24 (VARIABLE) [s ^ (-1)]:
% Ribosome leakage rate constant
Rqa_k_lkr24 = 1.0d-5;
% nor4riracc_r_it2.rccnor.k2r (VARIABLE) [s ^ (-1)]:
% Translation initiation frequency
Rqa_k2r = 0.02d0;
% nor4riracc_r_it2.rccnor.k_1r (VARIABLE) [s ^ (-1)]:
% Ribosome-RBS complex dissociation rate
Rqa_k_1r = 0.01d0;
% nor4riracc_r_it2.rccnor.k1r (VARIABLE) [(m*s) ^ (-1)]:
% Ribosome-RBS complex association rate constant
Rqa_k1r = 1000000.0d0;
% nor4riracc_r_it2.tf.k_el (VARIABLE) [s ^ (-1)]:
% Polymerase elongation rate
Tih_k_el = 0.056d0;
% nor4riracc_r_it2.tf.k_el_r (VARIABLE) [s ^ (-1)]:
% Ribosome elongation rate
Tih_k_el_r = 0.049d0;
% nor4riracc_r_it2.tf.zeta_r (VARIABLE) [s ^ (-1)]:
% [ru] dissociation rate
Tih_zeta_r = 0.5d0;
% nor4riracc_r_it2.te.zeta (VARIABLE) [s ^ (-1)]:
% [PolT] dissociation rate
Tzw_zeta = 31.25d0;
% nor4riracc_r_it2.sips_off_2.k_s (VARIABLE) [m/s]:
% False production rate
Sjg_k_s = 0.0d0;
% nor4riracc_r_it2.sips_off_2.k_d (VARIABLE) [s ^ (-1)]:
% False constant decay rate constant
Sjg_k_d = 0.0d0;
% nor4raralc_r_it5.praranor.alpha1f (VARIABLE) [(s*m) ^ (-1)]:
% Ra1 + o1fo2f association constant
Pzb_alpha1f = 1.0d+9;
% nor4raralc_r_it5.praranor.beta1f (VARIABLE) [s ^ (-1)]:
% o1to2f dissociation rate
Pzb_beta1f = 0.01d0;
% nor4raralc_r_it5.praranor.alpha1t (VARIABLE) [(s*m) ^ (-1)]:
% Ra1 + o1fo2t association constant
Pzb_alpha1t = 1.0d+9;
% nor4raralc_r_it5.praranor.beta1t (VARIABLE) [s ^ (-1)]:
% o1to2t dissociation rate
Pzb_beta1t = 0.01d0;
% nor4raralc_r_it5.praranor.alpha2f (VARIABLE) [(s*m) ^ (-1)]:
% Ra2 + o1fo2f association constant
Pzb_alpha2f = 1.0d+9;
% nor4raralc_r_it5.praranor.beta2f (VARIABLE) [s ^ (-1)]:
% o1fo2t dissociation rate
Pzb_beta2f = 0.01d0;
% nor4raralc_r_it5.praranor.alpha2t (VARIABLE) [(s*m) ^ (-1)]:
% Ra2 + o1to2f association constant (cooperativity)
Pzb_alpha2t = 1.0d+9;
% nor4raralc_r_it5.praranor.beta2t (VARIABLE) [s ^ (-1)]:
% o1to2t dissociation rate
Pzb_beta2t = 0.01d0;
% nor4raralc_r_it5.praranor.n1 (VARIABLE):
% Number of signal molecules that bind to a TF
Pzb_n1 = 1;
% nor4raralc_r_it5.praranor.n2 (VARIABLE):
% Number of signal molecules that bind to a TF
Pzb_n2 = 1;
% nor4raralc_r_it5.praranor.k_d13 (VARIABLE) [s ^ (-1)]:
% Bound TF constant decay rate
Pzb_k_d13 = 0.00116d0;
% nor4raralc_r_it5.praranor.k_d14 (VARIABLE) [s ^ (-1)]:
% Bound TF constant decay rate
Pzb_k_d14 = 0.00116d0;
% nor4raralc_r_it5.praranor.k_d22 (VARIABLE) [s ^ (-1)]:
% Bound TF constant decay rate
Pzb_k_d22 = 0.00116d0;
% nor4raralc_r_it5.praranor.k_d24 (VARIABLE) [s ^ (-1)]:
% Bound TF constant decay rate
Pzb_k_d24 = 0.00116d0;
% nor4raralc_r_it5.praranor.k1 (VARIABLE) [(m*s) ^ (-1)]:
% Polymerase-promoter association constant
Pzb_k1 = 1000000.0d0;
% nor4raralc_r_it5.praranor.k_1 (VARIABLE) [s ^ (-1)]:
% Polymerase-promoter dissociation rate
Pzb_k_1 = 0.01d0;
% nor4raralc_r_it5.praranor.k2 (VARIABLE) [s ^ (-1)]:
% Transcription initiation frequency
Pzb_k2 = 0.05d0;
% nor4raralc_r_it5.praranor.k22_lk (VARIABLE) [s ^ (-1)]:
% Basal transcription initiation frequency
Pzb_k22_lk = 5.0d-5;
% nor4raralc_r_it5.praranor.k23_lk (VARIABLE) [s ^ (-1)]:
% Basal transcription initiation frequency
Pzb_k23_lk = 5.0d-5;
% nor4raralc_r_it5.praranor.k24_lk (VARIABLE) [s ^ (-1)]:
% Basal transcription initiation frequency
Pzb_k24_lk = 5.0d-5;
% nor4raralc_r_it5.rclnor.k_el (VARIABLE) [s ^ (-1)]:
% Polymerase elongation rate
Rc2_k_el = 2;
% nor4raralc_r_it5.rclnor.kd1 (VARIABLE) [s ^ (-1)]:
% b1nb2n constant decay rate
Rc2_kd1 = 0.0116d0;
% nor4raralc_r_it5.rclnor.kd2 (VARIABLE) [s ^ (-1)]:
% b1nb2f constant decay rate
Rc2_kd2 = 0.0116d0;
% nor4raralc_r_it5.rclnor.kd3 (VARIABLE) [s ^ (-1)]:
% b1fb2n constant decay rate
Rc2_kd3 = 0.0116d0;
% nor4raralc_r_it5.rclnor.kd4 (VARIABLE) [s ^ (-1)]:
% b1fb2f constant decay rate
Rc2_kd4 = 0.0116d0;
% nor4raralc_r_it5.rclnor.k_dr1 (VARIABLE) [s ^ (-1)]:
% [rb1nb2n] constant decay rate
Rc2_k_dr1 = 0.0116d0;
% nor4raralc_r_it5.rclnor.theta1n (VARIABLE) [(m*s) ^ (-1)]:
% C1 + b1xb2n association rate constant
Rc2_theta1n = 1.0d+9;
% nor4raralc_r_it5.rclnor.csi1n (VARIABLE) [s ^ (-1)]:
% C1 + b1xb2n dissociation rate constant
Rc2_csi1n = 0.01d0;
% nor4raralc_r_it5.rclnor.theta1f (VARIABLE) [(m*s) ^ (-1)]:
% C1 + b1xb2f association rate constant
Rc2_theta1f = 1.0d+9;
% nor4raralc_r_it5.rclnor.csi1f (VARIABLE) [s ^ (-1)]:
% C1 + b1xb2f dissociation rate constant
Rc2_csi1f = 0.01d0;
% nor4raralc_r_it5.rclnor.theta2n (VARIABLE) [(m*s) ^ (-1)]:
% l2 + b1nb2x association rate constant
Rc2_theta2n = 1.0d+9;
% nor4raralc_r_it5.rclnor.csi2n (VARIABLE) [s ^ (-1)]:
% l2 + b1nb2x dissociation rate constant
Rc2_csi2n = 0.01d0;
% nor4raralc_r_it5.rclnor.theta2f (VARIABLE) [(m*s) ^ (-1)]:
% l2 + b1fb2x association rate constant
Rc2_theta2f = 1.0d+9;
% nor4raralc_r_it5.rclnor.csi2f (VARIABLE) [s ^ (-1)]:
% l2 + b1fb2x dissociation rate constant
Rc2_csi2f = 0.01d0;
% nor4raralc_r_it5.rclnor.k_lkr22 (VARIABLE) [s ^ (-1)]:
% Ribosome leakage rate constant
Rc2_k_lkr22 = 1.0d-5;
% nor4raralc_r_it5.rclnor.k_lkr23 (VARIABLE) [s ^ (-1)]:
% Ribosome leakage rate constant
Rc2_k_lkr23 = 1.0d-5;
% nor4raralc_r_it5.rclnor.k_lkr24 (VARIABLE) [s ^ (-1)]:
% Ribosome leakage rate constant
Rc2_k_lkr24 = 1.0d-5;
% nor4raralc_r_it5.rclnor.k2r (VARIABLE) [s ^ (-1)]:
% Translation initiation frequency
Rc2_k2r = 0.02d0;
% nor4raralc_r_it5.rclnor.k_1r (VARIABLE) [s ^ (-1)]:
% Ribosome-RBS complex dissociation rate
Rc2_k_1r = 0.01d0;
% nor4raralc_r_it5.rclnor.k1r (VARIABLE) [(m*s) ^ (-1)]:
% Ribosome-RBS complex association rate constant
Rc2_k1r = 1000000.0d0;
% nor4raralc_r_it5.tf.k_el (VARIABLE) [s ^ (-1)]:
% Polymerase elongation rate
T10_k_el = 0.056d0;
% nor4raralc_r_it5.tf.k_el_r (VARIABLE) [s ^ (-1)]:
% Ribosome elongation rate
T10_k_el_r = 0.049d0;
% nor4raralc_r_it5.tf.zeta_r (VARIABLE) [s ^ (-1)]:
% [ru] dissociation rate
T10_zeta_r = 0.5d0;
% nor4raralc_r_it5.te.zeta (VARIABLE) [s ^ (-1)]:
% [PolT] dissociation rate
T6r_zeta = 31.25d0;
% nor4raralc_r_it5.sips_off_1.k_s (VARIABLE) [m/s]:
% False production rate
Sy7_k_s = 0.0d0;
% nor4raralc_r_it5.sips_off_1.k_d (VARIABLE) [s ^ (-1)]:
% False constant decay rate constant
Sy7_k_d = 0.0d0;
% nor4raralc_r_it5.sips_off_2.k_s (VARIABLE) [m/s]:
% False production rate
S1z_k_s = 0.0d0;
% nor4raralc_r_it5.sips_off_2.k_d (VARIABLE) [s ^ (-1)]:
% False constant decay rate constant
S1z_k_d = 0.0d0;
% nor4raralc_r_it4.praranor.alpha1f (VARIABLE) [(s*m) ^ (-1)]:
% Ra1 + o1fo2f association constant
P5e_alpha1f = 1.0d+9;
% nor4raralc_r_it4.praranor.beta1f (VARIABLE) [s ^ (-1)]:
% o1to2f dissociation rate
P5e_beta1f = 0.01d0;
% nor4raralc_r_it4.praranor.alpha1t (VARIABLE) [(s*m) ^ (-1)]:
% Ra1 + o1fo2t association constant
P5e_alpha1t = 1.0d+9;
% nor4raralc_r_it4.praranor.beta1t (VARIABLE) [s ^ (-1)]:
% o1to2t dissociation rate
P5e_beta1t = 0.01d0;
% nor4raralc_r_it4.praranor.alpha2f (VARIABLE) [(s*m) ^ (-1)]:
% Ra2 + o1fo2f association constant
P5e_alpha2f = 1.0d+9;
% nor4raralc_r_it4.praranor.beta2f (VARIABLE) [s ^ (-1)]:
% o1fo2t dissociation rate
P5e_beta2f = 0.01d0;
% nor4raralc_r_it4.praranor.alpha2t (VARIABLE) [(s*m) ^ (-1)]:
% Ra2 + o1to2f association constant (cooperativity)
P5e_alpha2t = 1.0d+9;
% nor4raralc_r_it4.praranor.beta2t (VARIABLE) [s ^ (-1)]:
% o1to2t dissociation rate
P5e_beta2t = 0.01d0;
% nor4raralc_r_it4.praranor.n1 (VARIABLE):
% Number of signal molecules that bind to a TF
P5e_n1 = 1;
% nor4raralc_r_it4.praranor.n2 (VARIABLE):
% Number of signal molecules that bind to a TF
P5e_n2 = 1;
% nor4raralc_r_it4.praranor.k_d13 (VARIABLE) [s ^ (-1)]:
% Bound TF constant decay rate
P5e_k_d13 = 0.00116d0;
% nor4raralc_r_it4.praranor.k_d14 (VARIABLE) [s ^ (-1)]:
% Bound TF constant decay rate
P5e_k_d14 = 0.00116d0;
% nor4raralc_r_it4.praranor.k_d22 (VARIABLE) [s ^ (-1)]:
% Bound TF constant decay rate
P5e_k_d22 = 0.00116d0;
% nor4raralc_r_it4.praranor.k_d24 (VARIABLE) [s ^ (-1)]:
% Bound TF constant decay rate
P5e_k_d24 = 0.00116d0;
% nor4raralc_r_it4.praranor.k1 (VARIABLE) [(m*s) ^ (-1)]:
% Polymerase-promoter association constant
P5e_k1 = 1000000.0d0;
% nor4raralc_r_it4.praranor.k_1 (VARIABLE) [s ^ (-1)]:
% Polymerase-promoter dissociation rate
P5e_k_1 = 0.01d0;
% nor4raralc_r_it4.praranor.k2 (VARIABLE) [s ^ (-1)]:
% Transcription initiation frequency
P5e_k2 = 0.05d0;
% nor4raralc_r_it4.praranor.k22_lk (VARIABLE) [s ^ (-1)]:
% Basal transcription initiation frequency
P5e_k22_lk = 5.0d-5;
% nor4raralc_r_it4.praranor.k23_lk (VARIABLE) [s ^ (-1)]:
% Basal transcription initiation frequency
P5e_k23_lk = 5.0d-5;
% nor4raralc_r_it4.praranor.k24_lk (VARIABLE) [s ^ (-1)]:
% Basal transcription initiation frequency
P5e_k24_lk = 5.0d-5;
% nor4raralc_r_it4.rclnor.k_el (VARIABLE) [s ^ (-1)]:
% Polymerase elongation rate
R6h_k_el = 2;
% nor4raralc_r_it4.rclnor.kd1 (VARIABLE) [s ^ (-1)]:
% b1nb2n constant decay rate
R6h_kd1 = 0.0116d0;
% nor4raralc_r_it4.rclnor.kd2 (VARIABLE) [s ^ (-1)]:
% b1nb2f constant decay rate
R6h_kd2 = 0.0116d0;
% nor4raralc_r_it4.rclnor.kd3 (VARIABLE) [s ^ (-1)]:
% b1fb2n constant decay rate
R6h_kd3 = 0.0116d0;
% nor4raralc_r_it4.rclnor.kd4 (VARIABLE) [s ^ (-1)]:
% b1fb2f constant decay rate
R6h_kd4 = 0.0116d0;
% nor4raralc_r_it4.rclnor.k_dr1 (VARIABLE) [s ^ (-1)]:
% [rb1nb2n] constant decay rate
R6h_k_dr1 = 0.0116d0;
% nor4raralc_r_it4.rclnor.theta1n (VARIABLE) [(m*s) ^ (-1)]:
% C1 + b1xb2n association rate constant
R6h_theta1n = 1.0d+9;
% nor4raralc_r_it4.rclnor.csi1n (VARIABLE) [s ^ (-1)]:
% C1 + b1xb2n dissociation rate constant
R6h_csi1n = 0.01d0;
% nor4raralc_r_it4.rclnor.theta1f (VARIABLE) [(m*s) ^ (-1)]:
% C1 + b1xb2f association rate constant
R6h_theta1f = 1.0d+9;
% nor4raralc_r_it4.rclnor.csi1f (VARIABLE) [s ^ (-1)]:
% C1 + b1xb2f dissociation rate constant
R6h_csi1f = 0.01d0;
% nor4raralc_r_it4.rclnor.theta2n (VARIABLE) [(m*s) ^ (-1)]:
% l2 + b1nb2x association rate constant
R6h_theta2n = 1.0d+9;
% nor4raralc_r_it4.rclnor.csi2n (VARIABLE) [s ^ (-1)]:
% l2 + b1nb2x dissociation rate constant
R6h_csi2n = 0.01d0;
% nor4raralc_r_it4.rclnor.theta2f (VARIABLE) [(m*s) ^ (-1)]:
% l2 + b1fb2x association rate constant
R6h_theta2f = 1.0d+9;
% nor4raralc_r_it4.rclnor.csi2f (VARIABLE) [s ^ (-1)]:
% l2 + b1fb2x dissociation rate constant
R6h_csi2f = 0.01d0;
% nor4raralc_r_it4.rclnor.k_lkr22 (VARIABLE) [s ^ (-1)]:
% Ribosome leakage rate constant
R6h_k_lkr22 = 1.0d-5;
% nor4raralc_r_it4.rclnor.k_lkr23 (VARIABLE) [s ^ (-1)]:
% Ribosome leakage rate constant
R6h_k_lkr23 = 1.0d-5;
% nor4raralc_r_it4.rclnor.k_lkr24 (VARIABLE) [s ^ (-1)]:
% Ribosome leakage rate constant
R6h_k_lkr24 = 1.0d-5;
% nor4raralc_r_it4.rclnor.k2r (VARIABLE) [s ^ (-1)]:
% Translation initiation frequency
R6h_k2r = 0.02d0;
% nor4raralc_r_it4.rclnor.k_1r (VARIABLE) [s ^ (-1)]:
% Ribosome-RBS complex dissociation rate
R6h_k_1r = 0.01d0;
% nor4raralc_r_it4.rclnor.k1r (VARIABLE) [(m*s) ^ (-1)]:
% Ribosome-RBS complex association rate constant
R6h_k1r = 1000000.0d0;
% nor4raralc_r_it4.tf.k_el (VARIABLE) [s ^ (-1)]:
% Polymerase elongation rate
Tvf_k_el = 0.056d0;
% nor4raralc_r_it4.tf.k_el_r (VARIABLE) [s ^ (-1)]:
% Ribosome elongation rate
Tvf_k_el_r = 0.049d0;
% nor4raralc_r_it4.tf.zeta_r (VARIABLE) [s ^ (-1)]:
% [ru] dissociation rate
Tvf_zeta_r = 0.5d0;
% nor4raralc_r_it4.te.zeta (VARIABLE) [s ^ (-1)]:
% [PolT] dissociation rate
T16_zeta = 31.25d0;
% nor4raralc_r_it4.sips_off_1.k_s (VARIABLE) [m/s]:
% False production rate
Ssm_k_s = 0.0d0;
% nor4raralc_r_it4.sips_off_1.k_d (VARIABLE) [s ^ (-1)]:
% False constant decay rate constant
Ssm_k_d = 0.0d0;
% nor4raralc_r_it4.sips_off_2.k_s (VARIABLE) [m/s]:
% False production rate
Swe_k_s = 0.0d0;
% nor4raralc_r_it4.sips_off_2.k_d (VARIABLE) [s ^ (-1)]:
% False constant decay rate constant
Swe_k_d = 0.0d0;
% nor1r_f_sf0.pranor.alpha1 (VARIABLE) [(s*m) ^ (-1)]:
% Ra1 + o1f association constant
Pas_alpha1 = 1.0d+9;
% nor1r_f_sf0.pranor.beta1 (VARIABLE) [s ^ (-1)]:
% o1t dissociation rate
Pas_beta1 = 0.01d0;
% nor1r_f_sf0.pranor.n1 (VARIABLE):
% Number of signal molecules that bind to a TF
Pas_n1 = 1;
% nor1r_f_sf0.pranor.k_d12 (VARIABLE) [s ^ (-1)]:
% Bound TF constant decay rate
Pas_k_d12 = 0.00116d0;
% nor1r_f_sf0.pranor.k1 (VARIABLE) [(m*s) ^ (-1)]:
% Polymerase-promoter association constant
Pas_k1 = 1000000.0d0;
% nor1r_f_sf0.pranor.k_1 (VARIABLE) [s ^ (-1)]:
% Polymerase-promoter dissociation rate
Pas_k_1 = 0.01d0;
% nor1r_f_sf0.pranor.k2 (VARIABLE) [s ^ (-1)]:
% Transcription initiation frequency
Pas_k2 = 0.05d0;
% nor1r_f_sf0.pranor.k12_lk (VARIABLE) [s ^ (-1)]:
% Basal transcription initiation frequency
Pas_k12_lk = 5.0d-5;
% nor1r_f_sf0.r0.k_el (VARIABLE) [s ^ (-1)]:
% Polymerase elongation rate
R56_k_el = 2;
% nor1r_f_sf0.r0.k_db (VARIABLE) [s ^ (-1)]:
% free-mRNA constant decay rate
R56_k_db = 0.0116d0;
% nor1r_f_sf0.r0.k_drb (VARIABLE) [s ^ (-1)]:
% [rb] constant decay rate
R56_k_drb = 0.0116d0;
% nor1r_f_sf0.r0.k2r (VARIABLE) [s ^ (-1)]:
% Translation initiation frequency
R56_k2r = 0.02d0;
% nor1r_f_sf0.r0.k_1r (VARIABLE) [s ^ (-1)]:
% Ribosome-RBS complex dissociation rate
R56_k_1r = 0.01d0;
% nor1r_f_sf0.r0.k1r (VARIABLE) [(m*s) ^ (-1)]:
% Ribosome-RBS complex association rate constant
R56_k1r = 1000000.0d0;
% nor1r_f_sf0.fp.k_el (VARIABLE) [s ^ (-1)]:
% Polymerase elongation rate
F3m_k_el = 0.056d0;
% nor1r_f_sf0.fp.k_el_r (VARIABLE) [s ^ (-1)]:
% Ribosome elongation rate
F3m_k_el_r = 0.049d0;
% nor1r_f_sf0.fp.k_d (VARIABLE) [s ^ (-1)]:
% Product decay rate
F3m_k_d = 0.00116d0;
% nor1r_f_sf0.fp.zeta_r (VARIABLE) [s ^ (-1)]:
% [ru] dissociation rate
F3m_zeta_r = 0.5d0;
% nor1r_f_sf0.te.zeta (VARIABLE) [s ^ (-1)]:
% [PolT] dissociation rate
Tu1_zeta = 31.25d0;
% nor1r_f_sf0.sips_off_1.k_s (VARIABLE) [m/s]:
% False production rate
Sri_k_s = 0.0d0;
% nor1r_f_sf0.sips_off_1.k_d (VARIABLE) [s ^ (-1)]:
% False constant decay rate constant
Sri_k_d = 0.0d0;
% int_r_pool.k_dm (VARIABLE) [s ^ (-1)]:
% Monomer constant decay rate
I9r_k_dm = 0.00116d0;
% int_r_pool.k_dd (VARIABLE) [s ^ (-1)]:
% Active dimer constant decay rate
I9r_k_dd = 0.00116d0;
% int_r_pool.delta (VARIABLE) [(m*s) ^ (-1)]:
% Dimerization rate
I9r_delta = 1.0d+9;
% int_r_pool.epsilon (VARIABLE) [s ^ (-1)]:
% Dimer dissociation rate
I9r_epsilon = 10;
% inp3_pool.k_dm (VARIABLE) [s ^ (-1)]:
% Monomer constant decay rate
Ii6_k_dm = 0.00116d0;
% inp3_pool.k_dd (VARIABLE) [s ^ (-1)]:
% Active dimer constant decay rate
Ii6_k_dd = 0.00116d0;
% inp3_pool.delta (VARIABLE) [(m*s) ^ (-1)]:
% Dimerization rate
Ii6_delta = 1.0d+9;
% inp3_pool.epsilon (VARIABLE) [s ^ (-1)]:
% Dimer dissociation rate
Ii6_epsilon = 10;
% inp2_pool.k_dm (VARIABLE) [s ^ (-1)]:
% Monomer constant decay rate
Ib2_k_dm = 0.00116d0;
% inp2_pool.k_dd (VARIABLE) [s ^ (-1)]:
% Active dimer constant decay rate
Ib2_k_dd = 0.00116d0;
% inp2_pool.delta (VARIABLE) [(m*s) ^ (-1)]:
% Dimerization rate
Ib2_delta = 1.0d+9;
% inp2_pool.epsilon (VARIABLE) [s ^ (-1)]:
% Dimer dissociation rate
Ib2_epsilon = 10;
% d_pool.k_s (VARIABLE) [m/s]:
% Production rate
D5f_k_s = 0.0d0;
% d_pool.k_d (VARIABLE) [s ^ (-1)]:
% Constant decay rate constant
D5f_k_d = 3.21d-5;
% d_neg_pool.k_dk (VARIABLE) [s ^ (-1)]:
% Free sRNA decay rate 
Dck_k_dk = 0.0019d0;
% c_pool.k_s (VARIABLE) [m/s]:
% Production rate
C5e_k_s = 0.0d0;
% c_pool.k_d (VARIABLE) [s ^ (-1)]:
% Constant decay rate constant
C5e_k_d = 3.21d-5;
% c_neg_pool.k_dk (VARIABLE) [s ^ (-1)]:
% Free sRNA decay rate 
Ccj_k_dk = 0.0019d0;
% b_pos_pool.k_dm (VARIABLE) [s ^ (-1)]:
% Monomer constant decay rate
Bh0_k_dm = 0.00116d0;
% b_pos_pool.k_dd (VARIABLE) [s ^ (-1)]:
% Active dimer constant decay rate
Bh0_k_dd = 0.00116d0;
% b_pos_pool.k_ddi (VARIABLE) [s ^ (-1)]:
% Inactive dimer constant decay rate
Bh0_k_ddi = 0.00116d0;
% b_pos_pool.delta (VARIABLE) [(m*s) ^ (-1)]:
% Dimerization rate
Bh0_delta = 1.0d+9;
% b_pos_pool.epsilon (VARIABLE) [s ^ (-1)]:
% Dimer dissociation rate
Bh0_epsilon = 10;
% b_pos_pool.lambda (VARIABLE) [(m*s) ^ (-1)]:
% TF + signals association rate constant
Bh0_lambda = 1000000.0d0;
% b_pos_pool.mu (VARIABLE) [s ^ (-1)]:
% TF + signals dissociation rate
Bh0_mu = 0.001d0;
% b_pool.k_s (VARIABLE) [m/s]:
% Production rate
B5d_k_s = 0.0d0;
% b_pool.k_d (VARIABLE) [s ^ (-1)]:
% Constant decay rate constant
B5d_k_d = 3.21d-5;
% b_neg_pool.k_dm (VARIABLE) [s ^ (-1)]:
% Monomer constant decay rate
Bci_k_dm = 0.00116d0;
% b_neg_pool.k_dd (VARIABLE) [s ^ (-1)]:
% Active dimer constant decay rate
Bci_k_dd = 0.00116d0;
% b_neg_pool.delta (VARIABLE) [(m*s) ^ (-1)]:
% Dimerization rate
Bci_delta = 1.0d+9;
% b_neg_pool.epsilon (VARIABLE) [s ^ (-1)]:
% Dimer dissociation rate
Bci_epsilon = 10;
% a_pos_pool.k_dm (VARIABLE) [s ^ (-1)]:
% Monomer constant decay rate
Agz_k_dm = 0.00116d0;
% a_pos_pool.k_dd (VARIABLE) [s ^ (-1)]:
% Active dimer constant decay rate
Agz_k_dd = 0.00116d0;
% a_pos_pool.k_ddi (VARIABLE) [s ^ (-1)]:
% Inactive dimer constant decay rate
Agz_k_ddi = 0.00116d0;
% a_pos_pool.delta (VARIABLE) [(m*s) ^ (-1)]:
% Dimerization rate
Agz_delta = 1.0d+9;
% a_pos_pool.epsilon (VARIABLE) [s ^ (-1)]:
% Dimer dissociation rate
Agz_epsilon = 10;
% a_pos_pool.lambda (VARIABLE) [(m*s) ^ (-1)]:
% TF + signals association rate constant
Agz_lambda = 1000000.0d0;
% a_pos_pool.mu (VARIABLE) [s ^ (-1)]:
% TF + signals dissociation rate
Agz_mu = 0.001d0;
% a_pool.k_s (VARIABLE) [m/s]:
% Production rate
A5c_k_s = 0.0d0;
% a_pool.k_d (VARIABLE) [s ^ (-1)]:
% Constant decay rate constant
A5c_k_d = 3.21d-5;
% a_neg_pool.k_dm (VARIABLE) [s ^ (-1)]:
% Monomer constant decay rate
Ach_k_dm = 0.00116d0;
% a_neg_pool.k_dd (VARIABLE) [s ^ (-1)]:
% Active dimer constant decay rate
Ach_k_dd = 0.00116d0;
% a_neg_pool.delta (VARIABLE) [(m*s) ^ (-1)]:
% Dimerization rate
Ach_delta = 1.0d+9;
% a_neg_pool.epsilon (VARIABLE) [s ^ (-1)]:
% Dimer dissociation rate
Ach_epsilon = 10;

switch flag
case {'','mass','jacobian'}
end

if t >= 20000
  A5c_k_s = ia;
  B5d_k_s = ib;
  C5e_k_s = ic;
  D5f_k_s = id;
end


switch flag
case ''
% Initialize the result vector
  f=0*x ;
% not0_ip0.prinot0pos.polo1f_eq (EQUATION)
% dx(idx_P9k_polo1f)
 f(idx_P9k_polo1f_eq) = ((P9k_k1 * x(idx_P4i_pol_free) * x(idx_P9k_o1f)) + (- (P9k_k_1 * x(idx_P9k_polo1f))) + (- (P9k_k2 * x(idx_P9k_polo1f))));
% not0_ip0.prinot0pos.o1t_eq (EQUATION)
% dx(idx_P9k_o1t)
 f(idx_P9k_o1t_eq) = ((P9k_alpha1 * x(idx_Agz_fd) * x(idx_P9k_o1f)) + (- (P9k_beta1 * x(idx_P9k_o1t))) + (- (P9k_k_d12 * x(idx_P9k_o1t))));
% not0_ip0.prinot0pos.o1f_eq (EQUATION)
% dx(idx_P9k_o1f)
 f(idx_P9k_o1f_eq) = ((P9k_beta1 * x(idx_P9k_o1t)) + (P9k_k_d12 * x(idx_P9k_o1t)) + (P9k_k_1 * x(idx_P9k_polo1f)) + (P9k_k2 * x(idx_P9k_polo1f)) + (- (P9k_alpha1 * x(idx_Agz_fd) * x(idx_P9k_o1f))) + (- (P9k_k1 * x(idx_P4i_pol_free) * x(idx_P9k_o1f))));
% not0_ip1.prinot0pos.polo1f_eq (EQUATION)
% dx(idx_Pfe_polo1f)
 f(idx_Pfe_polo1f_eq) = ((Pfe_k1 * x(idx_P4i_pol_free) * x(idx_Pfe_o1f)) + (- (Pfe_k_1 * x(idx_Pfe_polo1f))) + (- (Pfe_k2 * x(idx_Pfe_polo1f))));
% not0_ip1.prinot0pos.o1t_eq (EQUATION)
% dx(idx_Pfe_o1t)
 f(idx_Pfe_o1t_eq) = ((Pfe_alpha1 * x(idx_Bh0_fd) * x(idx_Pfe_o1f)) + (- (Pfe_beta1 * x(idx_Pfe_o1t))) + (- (Pfe_k_d12 * x(idx_Pfe_o1t))));
% not0_ip1.prinot0pos.o1f_eq (EQUATION)
% dx(idx_Pfe_o1f)
 f(idx_Pfe_o1f_eq) = ((Pfe_beta1 * x(idx_Pfe_o1t)) + (Pfe_k_d12 * x(idx_Pfe_o1t)) + (Pfe_k_1 * x(idx_Pfe_polo1f)) + (Pfe_k2 * x(idx_Pfe_polo1f)) + (- (Pfe_alpha1 * x(idx_Bh0_fd) * x(idx_Pfe_o1f))) + (- (Pfe_k1 * x(idx_P4i_pol_free) * x(idx_Pfe_o1f))));
% nor4riracc_r_it6.priranor.polo1fo2f_eq (EQUATION)
% dx(idx_P9b_polo1fo2f)
 f(idx_P9b_polo1fo2f_eq) = ((P9b_k1 * x(idx_P4i_pol_free) * x(idx_P9b_o1fo2f)) + (- (P9b_k_1 * x(idx_P9b_polo1fo2f))) + (- (P9b_k2 * x(idx_P9b_polo1fo2f))));
% nor4riracc_r_it6.priranor.o1to2f_eq (EQUATION)
% dx(idx_P9b_o1to2f)
 f(idx_P9b_o1to2f_eq) = ((P9b_alpha1f * x(idx_Bh0_fd) * x(idx_P9b_o1fo2f)) + (P9b_beta2t * x(idx_P9b_o1to2t)) + (P9b_k_d24 * x(idx_P9b_o1to2t)) + (- (P9b_beta1f * x(idx_P9b_o1to2f))) + (- (P9b_alpha2t * x(idx_Ach_fd) * x(idx_P9b_o1to2f))) + (- (P9b_k_d13 * x(idx_P9b_o1to2f))));
% nor4riracc_r_it6.priranor.o1to2t_eq (EQUATION)
% dx(idx_P9b_o1to2t)
 f(idx_P9b_o1to2t_eq) = ((P9b_alpha1t * x(idx_Bh0_fd) * x(idx_P9b_o1fo2t)) + (P9b_alpha2t * x(idx_Ach_fd) * x(idx_P9b_o1to2f)) + (- (P9b_beta1t * x(idx_P9b_o1to2t))) + (- (P9b_beta2t * x(idx_P9b_o1to2t))) + (- (P9b_k_d14 * x(idx_P9b_o1to2t))) + (- (P9b_k_d24 * x(idx_P9b_o1to2t))));
% nor4riracc_r_it6.priranor.o1fo2t_eq (EQUATION)
% dx(idx_P9b_o1fo2t)
 f(idx_P9b_o1fo2t_eq) = ((P9b_beta1t * x(idx_P9b_o1to2t)) + (P9b_alpha2f * x(idx_Ach_fd) * x(idx_P9b_o1fo2f)) + (P9b_k_d14 * x(idx_P9b_o1to2t)) + (- (P9b_alpha1t * x(idx_Bh0_fd) * x(idx_P9b_o1fo2t))) + (- (P9b_beta2f * x(idx_P9b_o1fo2t))) + (- (P9b_k_d22 * x(idx_P9b_o1fo2t))));
% nor4riracc_r_it6.priranor.o1fo2f_eq (EQUATION)
% dx(idx_P9b_o1fo2f)
 f(idx_P9b_o1fo2f_eq) = ((P9b_beta1f * x(idx_P9b_o1to2f)) + (P9b_beta2f * x(idx_P9b_o1fo2t)) + (P9b_k_d13 * x(idx_P9b_o1to2f)) + (P9b_k_d22 * x(idx_P9b_o1fo2t)) + (P9b_k_1 * x(idx_P9b_polo1fo2f)) + (P9b_k2 * x(idx_P9b_polo1fo2f)) + (- (P9b_alpha1f * x(idx_Bh0_fd) * x(idx_P9b_o1fo2f))) + (- (P9b_alpha2f * x(idx_Ach_fd) * x(idx_P9b_o1fo2f))) + (- (P9b_k1 * x(idx_P4i_pol_free) * x(idx_P9b_o1fo2f))));
% nor4rirall_r_it7.priranor.polo1fo2f_eq (EQUATION)
% dx(idx_Pn6_polo1fo2f)
 f(idx_Pn6_polo1fo2f_eq) = ((Pn6_k1 * x(idx_P4i_pol_free) * x(idx_Pn6_o1fo2f)) + (- (Pn6_k_1 * x(idx_Pn6_polo1fo2f))) + (- (Pn6_k2 * x(idx_Pn6_polo1fo2f))));
% nor4rirall_r_it7.priranor.o1to2f_eq (EQUATION)
% dx(idx_Pn6_o1to2f)
 f(idx_Pn6_o1to2f_eq) = ((Pn6_alpha1f * x(idx_Bh0_fd) * x(idx_Pn6_o1fo2f)) + (Pn6_beta2t * x(idx_Pn6_o1to2t)) + (Pn6_k_d24 * x(idx_Pn6_o1to2t)) + (- (Pn6_beta1f * x(idx_Pn6_o1to2f))) + (- (Pn6_alpha2t * x(idx_Ach_fd) * x(idx_Pn6_o1to2f))) + (- (Pn6_k_d13 * x(idx_Pn6_o1to2f))));
% nor4rirall_r_it7.priranor.o1to2t_eq (EQUATION)
% dx(idx_Pn6_o1to2t)
 f(idx_Pn6_o1to2t_eq) = ((Pn6_alpha1t * x(idx_Bh0_fd) * x(idx_Pn6_o1fo2t)) + (Pn6_alpha2t * x(idx_Ach_fd) * x(idx_Pn6_o1to2f)) + (- (Pn6_beta1t * x(idx_Pn6_o1to2t))) + (- (Pn6_beta2t * x(idx_Pn6_o1to2t))) + (- (Pn6_k_d14 * x(idx_Pn6_o1to2t))) + (- (Pn6_k_d24 * x(idx_Pn6_o1to2t))));
% nor4rirall_r_it7.priranor.o1fo2t_eq (EQUATION)
% dx(idx_Pn6_o1fo2t)
 f(idx_Pn6_o1fo2t_eq) = ((Pn6_beta1t * x(idx_Pn6_o1to2t)) + (Pn6_alpha2f * x(idx_Ach_fd) * x(idx_Pn6_o1fo2f)) + (Pn6_k_d14 * x(idx_Pn6_o1to2t)) + (- (Pn6_alpha1t * x(idx_Bh0_fd) * x(idx_Pn6_o1fo2t))) + (- (Pn6_beta2f * x(idx_Pn6_o1fo2t))) + (- (Pn6_k_d22 * x(idx_Pn6_o1fo2t))));
% nor4rirall_r_it7.priranor.o1fo2f_eq (EQUATION)
% dx(idx_Pn6_o1fo2f)
 f(idx_Pn6_o1fo2f_eq) = ((Pn6_beta1f * x(idx_Pn6_o1to2f)) + (Pn6_beta2f * x(idx_Pn6_o1fo2t)) + (Pn6_k_d13 * x(idx_Pn6_o1to2f)) + (Pn6_k_d22 * x(idx_Pn6_o1fo2t)) + (Pn6_k_1 * x(idx_Pn6_polo1fo2f)) + (Pn6_k2 * x(idx_Pn6_polo1fo2f)) + (- (Pn6_alpha1f * x(idx_Bh0_fd) * x(idx_Pn6_o1fo2f))) + (- (Pn6_alpha2f * x(idx_Ach_fd) * x(idx_Pn6_o1fo2f))) + (- (Pn6_k1 * x(idx_P4i_pol_free) * x(idx_Pn6_o1fo2f))));
% not3_ip3.p0not3pos.p_free_eq (EQUATION)
% dx(idx_Psq_p_free)
 f(idx_Psq_p_free_eq) = ((Psq_k_1 * x(idx_Psq_ppol)) + (Psq_k2 * x(idx_Psq_ppol)) + (- (Psq_k1 * x(idx_P4i_pol_free) * x(idx_Psq_p_free))));
% not3_ip3.p0not3pos.ppol_eq (EQUATION)
% dx(idx_Psq_ppol)
 f(idx_Psq_ppol_eq) = ((Psq_k1 * x(idx_P4i_pol_free) * x(idx_Psq_p_free)) + (- (Psq_k_1 * x(idx_Psq_ppol))) + (- (Psq_k2 * x(idx_Psq_ppol))));
% not3_ip3.rcnot.polb_eq (EQUATION)
% dx(idx_R35_polb)
 f(idx_R35_polb_eq) = ((Psq_k2 * x(idx_Psq_ppol)) + (- (R35_k_el * x(idx_R35_polb))));
% not3_ip2.p0not3pos.p_free_eq (EQUATION)
% dx(idx_Pmw_p_free)
 f(idx_Pmw_p_free_eq) = ((Pmw_k_1 * x(idx_Pmw_ppol)) + (Pmw_k2 * x(idx_Pmw_ppol)) + (- (Pmw_k1 * x(idx_P4i_pol_free) * x(idx_Pmw_p_free))));
% not3_ip2.p0not3pos.ppol_eq (EQUATION)
% dx(idx_Pmw_ppol)
 f(idx_Pmw_ppol_eq) = ((Pmw_k1 * x(idx_P4i_pol_free) * x(idx_Pmw_p_free)) + (- (Pmw_k_1 * x(idx_Pmw_ppol))) + (- (Pmw_k2 * x(idx_Pmw_ppol))));
% not3_ip2.rcnot.polb_eq (EQUATION)
% dx(idx_Rxb_polb)
 f(idx_Rxb_polb_eq) = ((Pmw_k2 * x(idx_Pmw_ppol)) + (- (Rxb_k_el * x(idx_Rxb_polb))));
% nor4riracc_r_it2.priranor.polo1fo2f_eq (EQUATION)
% dx(idx_Pe8_polo1fo2f)
 f(idx_Pe8_polo1fo2f_eq) = ((Pe8_k1 * x(idx_P4i_pol_free) * x(idx_Pe8_o1fo2f)) + (- (Pe8_k_1 * x(idx_Pe8_polo1fo2f))) + (- (Pe8_k2 * x(idx_Pe8_polo1fo2f))));
% nor4riracc_r_it2.rccnor.polb_eq (EQUATION)
% dx(idx_Rqa_polb)
 f(idx_Rqa_polb_eq) = ((Pe8_k2 * x(idx_Pe8_polo1fo2f)) + (- (Rqa_k_el * x(idx_Rqa_polb))));
% nor4raralc_r_it4.praranor.polo1fo2f_eq (EQUATION)
% dx(idx_P5e_polo1fo2f)
 f(idx_P5e_polo1fo2f_eq) = ((P5e_k1 * x(idx_P4i_pol_free) * x(idx_P5e_o1fo2f)) + (- (P5e_k_1 * x(idx_P5e_polo1fo2f))) + (- (P5e_k2 * x(idx_P5e_polo1fo2f))));
% nor4raralc_r_it4.rclnor.polb_eq (EQUATION)
% dx(idx_R6h_polb)
 f(idx_R6h_polb_eq) = ((P5e_k2 * x(idx_P5e_polo1fo2f)) + (- (R6h_k_el * x(idx_R6h_polb))));
% nor4riracc_r_it6.rccnor.polb_eq (EQUATION)
% dx(idx_Rcl_polb)
 f(idx_Rcl_polb_eq) = ((P9b_k2 * x(idx_P9b_polo1fo2f)) + (- (Rcl_k_el * x(idx_Rcl_polb))));
% nor4ririlc_r_it0.pririnor.polo1fo2f_eq (EQUATION)
% dx(idx_Pht_polo1fo2f)
 f(idx_Pht_polo1fo2f_eq) = ((Pht_k1 * x(idx_P4i_pol_free) * x(idx_Pht_o1fo2f)) + (- (Pht_k_1 * x(idx_Pht_polo1fo2f))) + (- (Pht_k2 * x(idx_Pht_polo1fo2f))));
% nor4ririlc_r_it0.rclnor.polb_eq (EQUATION)
% dx(idx_R0n_polb)
 f(idx_R0n_polb_eq) = ((Pht_k2 * x(idx_Pht_polo1fo2f)) + (- (R0n_k_el * x(idx_R0n_polb))));
% nor4rirall_r_it7.rllnor.polb_eq (EQUATION)
% dx(idx_Rkb_polb)
 f(idx_Rkb_polb_eq) = ((Pn6_k2 * x(idx_Pn6_polo1fo2f)) + (- (Rkb_k_el * x(idx_Rkb_polb))));
% not3_ip3.tf.ra_eq (EQUATION)
% dx(idx_Tow_ra)
 f(idx_Tow_ra_eq) = ((R35_k2r * x(idx_R35_rb1n)) + (- (Tow_k_el_r * x(idx_Tow_ra))));
% inp3_pool.fm_eq (EQUATION)
% dx(idx_Ii6_fm)
 f(idx_Ii6_fm_eq) = ((2 * Ii6_epsilon * x(idx_Ii6_fd)) + (- (2 * Ii6_delta * (x(idx_Ii6_fm) ^ 2))) + (- (Ii6_k_dm * x(idx_Ii6_fm))) + (R35_k_lkr12 * x(idx_R35_b1f)) + (Tow_k_el_r * x(idx_Tow_ra)));
% not3_ip3.paanot3pos_s.polo1t_eq (EQUATION)
% dx(idx_Prq_polo1t)
 f(idx_Prq_polo1t_eq) = ((Prq_k1 * x(idx_P4i_pol_free) * x(idx_Prq_o1t)) + (- (Prq_k_1 * x(idx_Prq_polo1t))) + (- (Prq_k2 * x(idx_Prq_polo1t))) + (- (Prq_k_d12p * x(idx_Prq_polo1t))));
% not3_ip3.paanot3pos_s.o1t_eq (EQUATION)
% dx(idx_Prq_o1t)
 f(idx_Prq_o1t_eq) = ((Prq_alpha1 * x(idx_Ii6_fd) * x(idx_Prq_o1f)) + (Prq_k_1 * x(idx_Prq_polo1t)) + (Prq_k2 * x(idx_Prq_polo1t)) + (- (Prq_beta1 * x(idx_Prq_o1t))) + (- (Prq_k_d12 * x(idx_Prq_o1t))) + (- (Prq_k1 * x(idx_P4i_pol_free) * x(idx_Prq_o1t))));
% inp3_pool.fd_eq (EQUATION)
% dx(idx_Ii6_fd)
 f(idx_Ii6_fd_eq) = ((Ii6_delta * (x(idx_Ii6_fm) ^ 2)) + (- (Ii6_epsilon * x(idx_Ii6_fd))) + (- (Prq_alpha1 * x(idx_Ii6_fd) * x(idx_Prq_o1f))) + (Prq_beta1 * x(idx_Prq_o1t)) + (- (Ii6_k_dd * x(idx_Ii6_fd))));
% not3_ip3.paanot3pos_s.o1f_eq (EQUATION)
% dx(idx_Prq_o1f)
 f(idx_Prq_o1f_eq) = ((Prq_beta1 * x(idx_Prq_o1t)) + (Prq_k_d12 * x(idx_Prq_o1t)) + (Prq_k_d12p * x(idx_Prq_polo1t)) + (- (Prq_alpha1 * x(idx_Ii6_fd) * x(idx_Prq_o1f))));
% not3_ip3.s0.pols_eq (EQUATION)
% dx(idx_S2y_pols)
 f(idx_S2y_pols_eq) = ((Prq_k2 * x(idx_Prq_polo1t)) + (- (S2y_k_el * x(idx_S2y_pols))));
% not3_ip3.tes.polt_eq (EQUATION)
% dx(idx_Tov_polt)
 f(idx_Tov_polt_eq) = ((S2y_k_el * x(idx_S2y_pols)) + (- (Tov_zeta * x(idx_Tov_polt))));
% nor4rirall_r_it3.rllnor.polb_eq (EQUATION)
% dx(idx_Rdk_polb)
 f(idx_Rdk_polb_eq) = ((Ps3_k2 * x(idx_Ps3_polo1fo2f)) + (- (Rdk_k_el * x(idx_Rdk_polb))));
% not3_ip2.tf.ra_eq (EQUATION)
% dx(idx_Tj2_ra)
 f(idx_Tj2_ra_eq) = ((Rxb_k2r * x(idx_Rxb_rb1n)) + (- (Tj2_k_el_r * x(idx_Tj2_ra))));
% inp2_pool.fm_eq (EQUATION)
% dx(idx_Ib2_fm)
 f(idx_Ib2_fm_eq) = ((2 * Ib2_epsilon * x(idx_Ib2_fd)) + (- (2 * Ib2_delta * (x(idx_Ib2_fm) ^ 2))) + (- (Ib2_k_dm * x(idx_Ib2_fm))) + (Rxb_k_lkr12 * x(idx_Rxb_b1f)) + (Tj2_k_el_r * x(idx_Tj2_ra)));
% not3_ip2.paanot3pos_s.polo1t_eq (EQUATION)
% dx(idx_Plw_polo1t)
 f(idx_Plw_polo1t_eq) = ((Plw_k1 * x(idx_P4i_pol_free) * x(idx_Plw_o1t)) + (- (Plw_k_1 * x(idx_Plw_polo1t))) + (- (Plw_k2 * x(idx_Plw_polo1t))) + (- (Plw_k_d12p * x(idx_Plw_polo1t))));
% not3_ip2.paanot3pos_s.o1t_eq (EQUATION)
% dx(idx_Plw_o1t)
 f(idx_Plw_o1t_eq) = ((Plw_alpha1 * x(idx_Ib2_fd) * x(idx_Plw_o1f)) + (Plw_k_1 * x(idx_Plw_polo1t)) + (Plw_k2 * x(idx_Plw_polo1t)) + (- (Plw_beta1 * x(idx_Plw_o1t))) + (- (Plw_k_d12 * x(idx_Plw_o1t))) + (- (Plw_k1 * x(idx_P4i_pol_free) * x(idx_Plw_o1t))));
% inp2_pool.fd_eq (EQUATION)
% dx(idx_Ib2_fd)
 f(idx_Ib2_fd_eq) = ((Ib2_delta * (x(idx_Ib2_fm) ^ 2)) + (- (Ib2_epsilon * x(idx_Ib2_fd))) + (- (Plw_alpha1 * x(idx_Ib2_fd) * x(idx_Plw_o1f))) + (Plw_beta1 * x(idx_Plw_o1t)) + (- (Ib2_k_dd * x(idx_Ib2_fd))));
% not3_ip2.paanot3pos_s.o1f_eq (EQUATION)
% dx(idx_Plw_o1f)
 f(idx_Plw_o1f_eq) = ((Plw_beta1 * x(idx_Plw_o1t)) + (Plw_k_d12 * x(idx_Plw_o1t)) + (Plw_k_d12p * x(idx_Plw_polo1t)) + (- (Plw_alpha1 * x(idx_Ib2_fd) * x(idx_Plw_o1f))));
% not3_ip2.s0.pols_eq (EQUATION)
% dx(idx_Sx4_pols)
 f(idx_Sx4_pols_eq) = ((Plw_k2 * x(idx_Plw_polo1t)) + (- (Sx4_k_el * x(idx_Sx4_pols))));
% not3_ip2.tes.polt_eq (EQUATION)
% dx(idx_Tj1_polt)
 f(idx_Tj1_polt_eq) = ((Sx4_k_el * x(idx_Sx4_pols)) + (- (Tj1_zeta * x(idx_Tj1_polt))));
% nor4ririlc_r_it1.rclnor.polb_eq (EQUATION)
% dx(idx_R67_polb)
 f(idx_R67_polb_eq) = ((Pnd_k2 * x(idx_Pnd_polo1fo2f)) + (- (R67_k_el * x(idx_R67_polb))));
% nor4raralc_r_it5.praranor.polo1fo2f_eq (EQUATION)
% dx(idx_Pzb_polo1fo2f)
 f(idx_Pzb_polo1fo2f_eq) = ((Pzb_k1 * x(idx_P4i_pol_free) * x(idx_Pzb_o1fo2f)) + (- (Pzb_k_1 * x(idx_Pzb_polo1fo2f))) + (- (Pzb_k2 * x(idx_Pzb_polo1fo2f))));
% nor4raralc_r_it5.rclnor.polb_eq (EQUATION)
% dx(idx_Rc2_polb)
 f(idx_Rc2_polb_eq) = ((Pzb_k2 * x(idx_Pzb_polo1fo2f)) + (- (Rc2_k_el * x(idx_Rc2_polb))));
% nor4ririlc_r_it0.tf.ra_eq (EQUATION)
% dx(idx_Tgt_ra)
 f(idx_Tgt_ra_eq) = ((R0n_k2r * x(idx_R0n_rb1nb2n)) + (- (Tgt_k_el_r * x(idx_Tgt_ra))));
% nor4ririlc_r_it1.tf.ra_eq (EQUATION)
% dx(idx_T6u_ra)
 f(idx_T6u_ra_eq) = ((R67_k2r * x(idx_R67_rb1nb2n)) + (- (T6u_k_el_r * x(idx_T6u_ra))));
% nor4riracc_r_it2.tf.ra_eq (EQUATION)
% dx(idx_Tih_ra)
 f(idx_Tih_ra_eq) = ((Rqa_k2r * x(idx_Rqa_rb1nb2n)) + (- (Tih_k_el_r * x(idx_Tih_ra))));
% nor4rirall_r_it3.tf.ra_eq (EQUATION)
% dx(idx_Twd_ra)
 f(idx_Twd_ra_eq) = ((Rdk_k2r * x(idx_Rdk_rb1nb2n)) + (- (Twd_k_el_r * x(idx_Twd_ra))));
% nor4raralc_r_it4.tf.ra_eq (EQUATION)
% dx(idx_Tvf_ra)
 f(idx_Tvf_ra_eq) = ((R6h_k2r * x(idx_R6h_rb1nb2n)) + (- (Tvf_k_el_r * x(idx_Tvf_ra))));
% nor4raralc_r_it5.tf.ra_eq (EQUATION)
% dx(idx_T10_ra)
 f(idx_T10_ra_eq) = ((Rc2_k2r * x(idx_Rc2_rb1nb2n)) + (- (T10_k_el_r * x(idx_T10_ra))));
% nor4riracc_r_it6.tf.ra_eq (EQUATION)
% dx(idx_Tp8_ra)
 f(idx_Tp8_ra_eq) = ((Rcl_k2r * x(idx_Rcl_rb1nb2n)) + (- (Tp8_k_el_r * x(idx_Tp8_ra))));
% nor4rirall_r_it7.tf.ra_eq (EQUATION)
% dx(idx_T34_ra)
 f(idx_T34_ra_eq) = ((Rkb_k2r * x(idx_Rkb_rb1nb2n)) + (- (T34_k_el_r * x(idx_T34_ra))));
% int_r_pool.fm_eq (EQUATION)
% dx(idx_I9r_fm)
 f(idx_I9r_fm_eq) = ((2 * I9r_epsilon * x(idx_I9r_fd)) + (- (2 * I9r_delta * (x(idx_I9r_fm) ^ 2))) + (- (I9r_k_dm * x(idx_I9r_fm))) + (R0n_k_lkr24 * x(idx_R0n_b1fb2f)) + (R0n_k_lkr23 * x(idx_R0n_b1fb2n)) + (R0n_k_lkr22 * x(idx_R0n_b1nb2f)) + (Tgt_k_el_r * x(idx_Tgt_ra)) + (R67_k_lkr24 * x(idx_R67_b1fb2f)) + (R67_k_lkr23 * x(idx_R67_b1fb2n)) + (R67_k_lkr22 * x(idx_R67_b1nb2f)) + (T6u_k_el_r * x(idx_T6u_ra)) + (Rqa_k_lkr24 * x(idx_Rqa_b1fb2f)) + (Rqa_k_lkr23 * x(idx_Rqa_b1fb2n)) + (Rqa_k_lkr22 * x(idx_Rqa_b1nb2f)) + (Tih_k_el_r * x(idx_Tih_ra)) + (Rdk_k_lkr24 * x(idx_Rdk_b1fb2f)) + (Rdk_k_lkr23 * x(idx_Rdk_b1fb2n)) + (Rdk_k_lkr22 * x(idx_Rdk_b1nb2f)) + (Twd_k_el_r * x(idx_Twd_ra)) + (R6h_k_lkr24 * x(idx_R6h_b1fb2f)) + (R6h_k_lkr23 * x(idx_R6h_b1fb2n)) + (R6h_k_lkr22 * x(idx_R6h_b1nb2f)) + (Tvf_k_el_r * x(idx_Tvf_ra)) + (Rc2_k_lkr24 * x(idx_Rc2_b1fb2f)) + (Rc2_k_lkr23 * x(idx_Rc2_b1fb2n)) + (Rc2_k_lkr22 * x(idx_Rc2_b1nb2f)) + (T10_k_el_r * x(idx_T10_ra)) + (Rcl_k_lkr24 * x(idx_Rcl_b1fb2f)) + (Rcl_k_lkr23 * x(idx_Rcl_b1fb2n)) + (Rcl_k_lkr22 * x(idx_Rcl_b1nb2f)) + (Tp8_k_el_r * x(idx_Tp8_ra)) + (Rkb_k_lkr24 * x(idx_Rkb_b1fb2f)) + (Rkb_k_lkr23 * x(idx_Rkb_b1fb2n)) + (Rkb_k_lkr22 * x(idx_Rkb_b1nb2f)) + (T34_k_el_r * x(idx_T34_ra)));
% nor1r_f_sf0.pranor.polo1f_eq (EQUATION)
% dx(idx_Pas_polo1f)
 f(idx_Pas_polo1f_eq) = ((Pas_k1 * x(idx_P4i_pol_free) * x(idx_Pas_o1f)) + (- (Pas_k_1 * x(idx_Pas_polo1f))) + (- (Pas_k2 * x(idx_Pas_polo1f))));
% nor1r_f_sf0.pranor.o1f_eq (EQUATION)
% dx(idx_Pas_o1f)
 f(idx_Pas_o1f_eq) = ((Pas_beta1 * x(idx_Pas_o1t)) + (Pas_k_d12 * x(idx_Pas_o1t)) + (Pas_k_1 * x(idx_Pas_polo1f)) + (Pas_k2 * x(idx_Pas_polo1f)) + (- (Pas_alpha1 * x(idx_I9r_fd) * x(idx_Pas_o1f))) + (- (Pas_k1 * x(idx_P4i_pol_free) * x(idx_Pas_o1f))));
% int_r_pool.fd_eq (EQUATION)
% dx(idx_I9r_fd)
 f(idx_I9r_fd_eq) = ((I9r_delta * (x(idx_I9r_fm) ^ 2)) + (- (I9r_epsilon * x(idx_I9r_fd))) + (- (Pas_alpha1 * x(idx_I9r_fd) * x(idx_Pas_o1f))) + (Pas_beta1 * x(idx_Pas_o1t)) + (- (I9r_k_dd * x(idx_I9r_fd))));
% nor1r_f_sf0.pranor.o1t_eq (EQUATION)
% dx(idx_Pas_o1t)
 f(idx_Pas_o1t_eq) = ((Pas_alpha1 * x(idx_I9r_fd) * x(idx_Pas_o1f)) + (- (Pas_beta1 * x(idx_Pas_o1t))) + (- (Pas_k_d12 * x(idx_Pas_o1t))));
% nor1r_f_sf0.r0.polb_eq (EQUATION)
% dx(idx_R56_polb)
 f(idx_R56_polb_eq) = ((Pas_k2 * x(idx_Pas_polo1f)) + (- (R56_k_el * x(idx_R56_polb))));
% not0_ip0.p0not0pos.p_free_eq (EQUATION)
% dx(idx_Ps2_p_free)
 f(idx_Ps2_p_free_eq) = ((Ps2_k_1 * x(idx_Ps2_ppol)) + (Ps2_k2 * x(idx_Ps2_ppol)) + (- (Ps2_k1 * x(idx_P4i_pol_free) * x(idx_Ps2_p_free))));
% not0_ip0.p0not0pos.ppol_eq (EQUATION)
% dx(idx_Ps2_ppol)
 f(idx_Ps2_ppol_eq) = ((Ps2_k1 * x(idx_P4i_pol_free) * x(idx_Ps2_p_free)) + (- (Ps2_k_1 * x(idx_Ps2_ppol))) + (- (Ps2_k2 * x(idx_Ps2_ppol))));
% not0_ip0.r0.polb_eq (EQUATION)
% dx(idx_Ryb_polb)
 f(idx_Ryb_polb_eq) = ((Ps2_k2 * x(idx_Ps2_ppol)) + (- (Ryb_k_el * x(idx_Ryb_polb))));
% not0_ip0.r0_2.polb_eq (EQUATION)
% dx(idx_R52_polb)
 f(idx_R52_polb_eq) = ((P9k_k2 * x(idx_P9k_polo1f)) + (- (R52_k_el * x(idx_R52_polb))));
% not0_ip0.r0_2.rb_eq (EQUATION)
% dx(idx_R52_rb)
 f(idx_R52_rb_eq) = ((R52_k1r * x(idx_Rxm_r_free) * x(idx_R52_b_free)) + (- (R52_k_1r * x(idx_R52_rb))) + (- (R52_k2r * x(idx_R52_rb))) + (- (R52_k_drb * x(idx_R52_rb))));
% not0_ip0.r0_2.b_free_eq (EQUATION)
% dx(idx_R52_b_free)
 f(idx_R52_b_free_eq) = ((R52_k_el * x(idx_R52_polb)) + (R52_k_1r * x(idx_R52_rb)) + (R52_k2r * x(idx_R52_rb)) + (- (R52_k1r * x(idx_Rxm_r_free) * x(idx_R52_b_free))) + (- (R52_k_db * x(idx_R52_b_free))) + (P9k_k12_lk * x(idx_P9k_o1t)));
% not0_ip1.r0_2.polb_eq (EQUATION)
% dx(idx_Raw_polb)
 f(idx_Raw_polb_eq) = ((Pfe_k2 * x(idx_Pfe_polo1f)) + (- (Raw_k_el * x(idx_Raw_polb))));
% nor4raralc_r_it5.tf.ru_eq (EQUATION)
% dx(idx_T10_ru)
 f(idx_T10_ru_eq) = ((T10_k_el_r * x(idx_T10_ra)) + (- (T10_zeta_r * x(idx_T10_ru))));
% nor4riracc_r_it6.tf.ru_eq (EQUATION)
% dx(idx_Tp8_ru)
 f(idx_Tp8_ru_eq) = ((Tp8_k_el_r * x(idx_Tp8_ra)) + (- (Tp8_zeta_r * x(idx_Tp8_ru))));
% nor4rirall_r_it7.tf.ru_eq (EQUATION)
% dx(idx_T34_ru)
 f(idx_T34_ru_eq) = ((T34_k_el_r * x(idx_T34_ra)) + (- (T34_zeta_r * x(idx_T34_ru))));
% nor1r_f_sf0.fp.ra_eq (EQUATION)
% dx(idx_F3m_ra)
 f(idx_F3m_ra_eq) = ((R56_k2r * x(idx_R56_rb)) + (- (F3m_k_el_r * x(idx_F3m_ra))));
% nor1r_f_sf0.fp.ru_eq (EQUATION)
% dx(idx_F3m_ru)
 f(idx_F3m_ru_eq) = ((F3m_k_el_r * x(idx_F3m_ra)) + (- (F3m_zeta_r * x(idx_F3m_ru))));
% not0_ip0.tf.ra_eq (EQUATION)
% dx(idx_Tm2_ra)
 f(idx_Tm2_ra_eq) = ((Ryb_k2r * x(idx_Ryb_rb)) + (- (Tm2_k_el_r * x(idx_Tm2_ra))));
% not0_ip0.tf.ru_eq (EQUATION)
% dx(idx_Tm2_ru)
 f(idx_Tm2_ru_eq) = ((Tm2_k_el_r * x(idx_Tm2_ra)) + (- (Tm2_zeta_r * x(idx_Tm2_ru))));
% not0_ip0.tf_2.ra_eq (EQUATION)
% dx(idx_Tst_ra)
 f(idx_Tst_ra_eq) = ((R52_k2r * x(idx_R52_rb)) + (- (Tst_k_el_r * x(idx_Tst_ra))));
% not0_ip0.tf_2.ru_eq (EQUATION)
% dx(idx_Tst_ru)
 f(idx_Tst_ru_eq) = ((Tst_k_el_r * x(idx_Tst_ra)) + (- (Tst_zeta_r * x(idx_Tst_ru))));
% not0_ip1.tf_2.ra_eq (EQUATION)
% dx(idx_Tyn_ra)
 f(idx_Tyn_ra_eq) = ((Raw_k2r * x(idx_Raw_rb)) + (- (Tyn_k_el_r * x(idx_Tyn_ra))));
% not0_ip1.tf_2.ru_eq (EQUATION)
% dx(idx_Tyn_ru)
 f(idx_Tyn_ru_eq) = ((Tyn_k_el_r * x(idx_Tyn_ra)) + (- (Tyn_zeta_r * x(idx_Tyn_ru))));
% not3_ip2.tf.ru_eq (EQUATION)
% dx(idx_Tj2_ru)
 f(idx_Tj2_ru_eq) = ((Tj2_k_el_r * x(idx_Tj2_ra)) + (- (Tj2_zeta_r * x(idx_Tj2_ru))));
% not3_ip3.tf.ru_eq (EQUATION)
% dx(idx_Tow_ru)
 f(idx_Tow_ru_eq) = ((Tow_k_el_r * x(idx_Tow_ra)) + (- (Tow_zeta_r * x(idx_Tow_ru))));
% nor4ririlc_r_it0.tf.ru_eq (EQUATION)
% dx(idx_Tgt_ru)
 f(idx_Tgt_ru_eq) = ((Tgt_k_el_r * x(idx_Tgt_ra)) + (- (Tgt_zeta_r * x(idx_Tgt_ru))));
% nor4ririlc_r_it1.tf.ru_eq (EQUATION)
% dx(idx_T6u_ru)
 f(idx_T6u_ru_eq) = ((T6u_k_el_r * x(idx_T6u_ra)) + (- (T6u_zeta_r * x(idx_T6u_ru))));
% nor4riracc_r_it2.tf.ru_eq (EQUATION)
% dx(idx_Tih_ru)
 f(idx_Tih_ru_eq) = ((Tih_k_el_r * x(idx_Tih_ra)) + (- (Tih_zeta_r * x(idx_Tih_ru))));
% nor4rirall_r_it3.tf.ru_eq (EQUATION)
% dx(idx_Twd_ru)
 f(idx_Twd_ru_eq) = ((Twd_k_el_r * x(idx_Twd_ra)) + (- (Twd_zeta_r * x(idx_Twd_ru))));
% nor4raralc_r_it4.tf.ru_eq (EQUATION)
% dx(idx_Tvf_ru)
 f(idx_Tvf_ru_eq) = ((Tvf_k_el_r * x(idx_Tvf_ra)) + (- (Tvf_zeta_r * x(idx_Tvf_ru))));
% not0_ip1.p0not0pos.p_free_eq (EQUATION)
% dx(idx_Pxw_p_free)
 f(idx_Pxw_p_free_eq) = ((Pxw_k_1 * x(idx_Pxw_ppol)) + (Pxw_k2 * x(idx_Pxw_ppol)) + (- (Pxw_k1 * x(idx_P4i_pol_free) * x(idx_Pxw_p_free))));
% not0_ip1.p0not0pos.ppol_eq (EQUATION)
% dx(idx_Pxw_ppol)
 f(idx_Pxw_ppol_eq) = ((Pxw_k1 * x(idx_P4i_pol_free) * x(idx_Pxw_p_free)) + (- (Pxw_k_1 * x(idx_Pxw_ppol))) + (- (Pxw_k2 * x(idx_Pxw_ppol))));
% not0_ip1.r0.polb_eq (EQUATION)
% dx(idx_R45_polb)
 f(idx_R45_polb_eq) = ((Pxw_k2 * x(idx_Pxw_ppol)) + (- (R45_k_el * x(idx_R45_polb))));
% not0_ip1.tf.ru_eq (EQUATION)
% dx(idx_Trw_ru)
 f(idx_Trw_ru_eq) = ((Trw_k_el_r * x(idx_Trw_ra)) + (- (Trw_zeta_r * x(idx_Trw_ru))));
% not0_ip1.r0_2.rb_eq (EQUATION)
% dx(idx_Raw_rb)
 f(idx_Raw_rb_eq) = ((Raw_k1r * x(idx_Rxm_r_free) * x(idx_Raw_b_free)) + (- (Raw_k_1r * x(idx_Raw_rb))) + (- (Raw_k2r * x(idx_Raw_rb))) + (- (Raw_k_drb * x(idx_Raw_rb))));
% not0_ip1.r0_2.b_free_eq (EQUATION)
% dx(idx_Raw_b_free)
 f(idx_Raw_b_free_eq) = ((Raw_k_el * x(idx_Raw_polb)) + (Raw_k_1r * x(idx_Raw_rb)) + (Raw_k2r * x(idx_Raw_rb)) + (- (Raw_k1r * x(idx_Rxm_r_free) * x(idx_Raw_b_free))) + (- (Raw_k_db * x(idx_Raw_b_free))) + (Pfe_k12_lk * x(idx_Pfe_o1t)));
% not0_ip0.r0.rb_eq (EQUATION)
% dx(idx_Ryb_rb)
 f(idx_Ryb_rb_eq) = ((Ryb_k1r * x(idx_Rxm_r_free) * x(idx_Ryb_b_free)) + (- (Ryb_k_1r * x(idx_Ryb_rb))) + (- (Ryb_k2r * x(idx_Ryb_rb))) + (- (Ryb_k_drb * x(idx_Ryb_rb))));
% not0_ip0.r0.b_free_eq (EQUATION)
% dx(idx_Ryb_b_free)
 f(idx_Ryb_b_free_eq) = ((Ryb_k_el * x(idx_Ryb_polb)) + (Ryb_k_1r * x(idx_Ryb_rb)) + (Ryb_k2r * x(idx_Ryb_rb)) + (- (Ryb_k1r * x(idx_Rxm_r_free) * x(idx_Ryb_b_free))) + (- (Ryb_k_db * x(idx_Ryb_b_free))));
% nor1r_f_sf0.r0.rb_eq (EQUATION)
% dx(idx_R56_rb)
 f(idx_R56_rb_eq) = ((R56_k1r * x(idx_Rxm_r_free) * x(idx_R56_b_free)) + (- (R56_k_1r * x(idx_R56_rb))) + (- (R56_k2r * x(idx_R56_rb))) + (- (R56_k_drb * x(idx_R56_rb))));
% nor1r_f_sf0.r0.b_free_eq (EQUATION)
% dx(idx_R56_b_free)
 f(idx_R56_b_free_eq) = ((R56_k_el * x(idx_R56_polb)) + (R56_k_1r * x(idx_R56_rb)) + (R56_k2r * x(idx_R56_rb)) + (- (R56_k1r * x(idx_Rxm_r_free) * x(idx_R56_b_free))) + (- (R56_k_db * x(idx_R56_b_free))) + (Pas_k12_lk * x(idx_Pas_o1t)));
% nor4raralc_r_it5.rclnor.rb1nb2n_eq (EQUATION)
% dx(idx_Rc2_rb1nb2n)
 f(idx_Rc2_rb1nb2n_eq) = ((Rc2_k1r * x(idx_Rxm_r_free) * x(idx_Rc2_b1nb2n)) + (- (Rc2_k_1r * x(idx_Rc2_rb1nb2n))) + (- (Rc2_k2r * x(idx_Rc2_rb1nb2n))) + (- (Rc2_k_dr1 * x(idx_Rc2_rb1nb2n))));
% nor4raralc_r_it5.praranor.o1to2f_eq (EQUATION)
% dx(idx_Pzb_o1to2f)
 f(idx_Pzb_o1to2f_eq) = ((Pzb_alpha1f * x(idx_Ach_fd) * x(idx_Pzb_o1fo2f)) + (Pzb_beta2t * x(idx_Pzb_o1to2t)) + (Pzb_k_d24 * x(idx_Pzb_o1to2t)) + (- (Pzb_beta1f * x(idx_Pzb_o1to2f))) + (- (Pzb_alpha2t * x(idx_Bci_fd) * x(idx_Pzb_o1to2f))) + (- (Pzb_k_d13 * x(idx_Pzb_o1to2f))));
% nor4raralc_r_it5.praranor.o1to2t_eq (EQUATION)
% dx(idx_Pzb_o1to2t)
 f(idx_Pzb_o1to2t_eq) = ((Pzb_alpha1t * x(idx_Ach_fd) * x(idx_Pzb_o1fo2t)) + (Pzb_alpha2t * x(idx_Bci_fd) * x(idx_Pzb_o1to2f)) + (- (Pzb_beta1t * x(idx_Pzb_o1to2t))) + (- (Pzb_beta2t * x(idx_Pzb_o1to2t))) + (- (Pzb_k_d14 * x(idx_Pzb_o1to2t))) + (- (Pzb_k_d24 * x(idx_Pzb_o1to2t))));
% nor4raralc_r_it5.praranor.o1fo2t_eq (EQUATION)
% dx(idx_Pzb_o1fo2t)
 f(idx_Pzb_o1fo2t_eq) = ((Pzb_beta1t * x(idx_Pzb_o1to2t)) + (Pzb_alpha2f * x(idx_Bci_fd) * x(idx_Pzb_o1fo2f)) + (Pzb_k_d14 * x(idx_Pzb_o1to2t)) + (- (Pzb_alpha1t * x(idx_Ach_fd) * x(idx_Pzb_o1fo2t))) + (- (Pzb_beta2f * x(idx_Pzb_o1fo2t))) + (- (Pzb_k_d22 * x(idx_Pzb_o1fo2t))));
% nor4ririlc_r_it1.rclnor.rb1nb2n_eq (EQUATION)
% dx(idx_R67_rb1nb2n)
 f(idx_R67_rb1nb2n_eq) = ((R67_k1r * x(idx_Rxm_r_free) * x(idx_R67_b1nb2n)) + (- (R67_k_1r * x(idx_R67_rb1nb2n))) + (- (R67_k2r * x(idx_R67_rb1nb2n))) + (- (R67_k_dr1 * x(idx_R67_rb1nb2n))));
% nor4rirall_r_it3.rllnor.rb1nb2n_eq (EQUATION)
% dx(idx_Rdk_rb1nb2n)
 f(idx_Rdk_rb1nb2n_eq) = ((Rdk_k1r * x(idx_Rxm_r_free) * x(idx_Rdk_b1nb2n)) + (- (Rdk_k_1r * x(idx_Rdk_rb1nb2n))) + (- (Rdk_k2r * x(idx_Rdk_rb1nb2n))) + (- (Rdk_k_dr1 * x(idx_Rdk_rb1nb2n))));
% nor4rirall_r_it3.priranor.polo1fo2f_eq (EQUATION)
% dx(idx_Ps3_polo1fo2f)
 f(idx_Ps3_polo1fo2f_eq) = ((Ps3_k1 * x(idx_P4i_pol_free) * x(idx_Ps3_o1fo2f)) + (- (Ps3_k_1 * x(idx_Ps3_polo1fo2f))) + (- (Ps3_k2 * x(idx_Ps3_polo1fo2f))));
% nor4rirall_r_it3.priranor.o1to2t_eq (EQUATION)
% dx(idx_Ps3_o1to2t)
 f(idx_Ps3_o1to2t_eq) = ((Ps3_alpha1t * x(idx_Agz_fd) * x(idx_Ps3_o1fo2t)) + (Ps3_alpha2t * x(idx_Bci_fd) * x(idx_Ps3_o1to2f)) + (- (Ps3_beta1t * x(idx_Ps3_o1to2t))) + (- (Ps3_beta2t * x(idx_Ps3_o1to2t))) + (- (Ps3_k_d14 * x(idx_Ps3_o1to2t))) + (- (Ps3_k_d24 * x(idx_Ps3_o1to2t))));
% nor4rirall_r_it3.priranor.o1to2f_eq (EQUATION)
% dx(idx_Ps3_o1to2f)
 f(idx_Ps3_o1to2f_eq) = ((Ps3_alpha1f * x(idx_Agz_fd) * x(idx_Ps3_o1fo2f)) + (Ps3_beta2t * x(idx_Ps3_o1to2t)) + (Ps3_k_d24 * x(idx_Ps3_o1to2t)) + (- (Ps3_beta1f * x(idx_Ps3_o1to2f))) + (- (Ps3_alpha2t * x(idx_Bci_fd) * x(idx_Ps3_o1to2f))) + (- (Ps3_k_d13 * x(idx_Ps3_o1to2f))));
% nor4rirall_r_it3.priranor.o1fo2f_eq (EQUATION)
% dx(idx_Ps3_o1fo2f)
 f(idx_Ps3_o1fo2f_eq) = ((Ps3_beta1f * x(idx_Ps3_o1to2f)) + (Ps3_beta2f * x(idx_Ps3_o1fo2t)) + (Ps3_k_d13 * x(idx_Ps3_o1to2f)) + (Ps3_k_d22 * x(idx_Ps3_o1fo2t)) + (Ps3_k_1 * x(idx_Ps3_polo1fo2f)) + (Ps3_k2 * x(idx_Ps3_polo1fo2f)) + (- (Ps3_alpha1f * x(idx_Agz_fd) * x(idx_Ps3_o1fo2f))) + (- (Ps3_alpha2f * x(idx_Bci_fd) * x(idx_Ps3_o1fo2f))) + (- (Ps3_k1 * x(idx_P4i_pol_free) * x(idx_Ps3_o1fo2f))));
% nor4rirall_r_it3.priranor.o1fo2t_eq (EQUATION)
% dx(idx_Ps3_o1fo2t)
 f(idx_Ps3_o1fo2t_eq) = ((Ps3_beta1t * x(idx_Ps3_o1to2t)) + (Ps3_alpha2f * x(idx_Bci_fd) * x(idx_Ps3_o1fo2f)) + (Ps3_k_d14 * x(idx_Ps3_o1to2t)) + (- (Ps3_alpha1t * x(idx_Agz_fd) * x(idx_Ps3_o1fo2t))) + (- (Ps3_beta2f * x(idx_Ps3_o1fo2t))) + (- (Ps3_k_d22 * x(idx_Ps3_o1fo2t))));
% nor4rirall_r_it7.rllnor.rb1nb2n_eq (EQUATION)
% dx(idx_Rkb_rb1nb2n)
 f(idx_Rkb_rb1nb2n_eq) = ((Rkb_k1r * x(idx_Rxm_r_free) * x(idx_Rkb_b1nb2n)) + (- (Rkb_k_1r * x(idx_Rkb_rb1nb2n))) + (- (Rkb_k2r * x(idx_Rkb_rb1nb2n))) + (- (Rkb_k_dr1 * x(idx_Rkb_rb1nb2n))));
% nor4rirall_r_it7.rllnor.b1nb2f_eq (EQUATION)
% dx(idx_Rkb_b1nb2f)
 f(idx_Rkb_b1nb2f_eq) = ((Rkb_csi1f * x(idx_Rkb_b1fb2f)) + (- (Rkb_theta1f * x(idx_Ccj_srna_free) * x(idx_Rkb_b1nb2f))) + (Rkb_theta2n * x(idx_Dck_srna_free) * x(idx_Rkb_b1nb2n)) + (- (Rkb_csi2n * x(idx_Rkb_b1nb2f))) + (- (Rkb_kd2 * x(idx_Rkb_b1nb2f))));
% nor4rirall_r_it7.rllnor.b1nb2n_eq (EQUATION)
% dx(idx_Rkb_b1nb2n)
 f(idx_Rkb_b1nb2n_eq) = ((Rkb_csi1n * x(idx_Rkb_b1fb2n)) + (- (Rkb_theta1n * x(idx_Ccj_srna_free) * x(idx_Rkb_b1nb2n))) + (Rkb_csi2n * x(idx_Rkb_b1nb2f)) + (- (Rkb_theta2n * x(idx_Dck_srna_free) * x(idx_Rkb_b1nb2n))) + (- (Rkb_kd1 * x(idx_Rkb_b1nb2n))) + (- (Rkb_k1r * x(idx_Rxm_r_free) * x(idx_Rkb_b1nb2n))) + (Rkb_k_1r * x(idx_Rkb_rb1nb2n)) + (Rkb_k2r * x(idx_Rkb_rb1nb2n)) + (Rkb_k_el * x(idx_Rkb_polb)) + (Pn6_k24_lk * x(idx_Pn6_o1to2t)) + (Pn6_k23_lk * x(idx_Pn6_o1to2f)) + (Pn6_k22_lk * x(idx_Pn6_o1fo2t)));
% nor4rirall_r_it7.rllnor.b1fb2n_eq (EQUATION)
% dx(idx_Rkb_b1fb2n)
 f(idx_Rkb_b1fb2n_eq) = ((Rkb_theta1n * x(idx_Ccj_srna_free) * x(idx_Rkb_b1nb2n)) + (- (Rkb_csi1n * x(idx_Rkb_b1fb2n))) + (Rkb_csi2f * x(idx_Rkb_b1fb2f)) + (- (Rkb_theta2f * x(idx_Dck_srna_free) * x(idx_Rkb_b1fb2n))) + (- (Rkb_kd3 * x(idx_Rkb_b1fb2n))));
% nor4rirall_r_it7.rllnor.b1fb2f_eq (EQUATION)
% dx(idx_Rkb_b1fb2f)
 f(idx_Rkb_b1fb2f_eq) = ((Rkb_theta1f * x(idx_Ccj_srna_free) * x(idx_Rkb_b1nb2f)) + (- (Rkb_csi1f * x(idx_Rkb_b1fb2f))) + (Rkb_theta2f * x(idx_Dck_srna_free) * x(idx_Rkb_b1fb2n)) + (- (Rkb_csi2f * x(idx_Rkb_b1fb2f))) + (- (Rkb_kd4 * x(idx_Rkb_b1fb2f))));
% nor4ririlc_r_it0.rclnor.rb1nb2n_eq (EQUATION)
% dx(idx_R0n_rb1nb2n)
 f(idx_R0n_rb1nb2n_eq) = ((R0n_k1r * x(idx_Rxm_r_free) * x(idx_R0n_b1nb2n)) + (- (R0n_k_1r * x(idx_R0n_rb1nb2n))) + (- (R0n_k2r * x(idx_R0n_rb1nb2n))) + (- (R0n_k_dr1 * x(idx_R0n_rb1nb2n))));
% nor4riracc_r_it6.rccnor.rb1nb2n_eq (EQUATION)
% dx(idx_Rcl_rb1nb2n)
 f(idx_Rcl_rb1nb2n_eq) = ((Rcl_k1r * x(idx_Rxm_r_free) * x(idx_Rcl_b1nb2n)) + (- (Rcl_k_1r * x(idx_Rcl_rb1nb2n))) + (- (Rcl_k2r * x(idx_Rcl_rb1nb2n))) + (- (Rcl_k_dr1 * x(idx_Rcl_rb1nb2n))));
% nor4riracc_r_it6.rccnor.b1nb2f_eq (EQUATION)
% dx(idx_Rcl_b1nb2f)
 f(idx_Rcl_b1nb2f_eq) = ((Rcl_csi1f * x(idx_Rcl_b1fb2f)) + (- (Rcl_theta1f * x(idx_C5e_sig_free) * x(idx_Rcl_b1nb2f))) + (Rcl_theta2n * x(idx_D5f_sig_free) * x(idx_Rcl_b1nb2n)) + (- (Rcl_csi2n * x(idx_Rcl_b1nb2f))) + (- (Rcl_kd2 * x(idx_Rcl_b1nb2f))));
% nor4riracc_r_it6.rccnor.b1nb2n_eq (EQUATION)
% dx(idx_Rcl_b1nb2n)
 f(idx_Rcl_b1nb2n_eq) = ((Rcl_csi1n * x(idx_Rcl_b1fb2n)) + (- (Rcl_theta1n * x(idx_C5e_sig_free) * x(idx_Rcl_b1nb2n))) + (Rcl_csi2n * x(idx_Rcl_b1nb2f)) + (- (Rcl_theta2n * x(idx_D5f_sig_free) * x(idx_Rcl_b1nb2n))) + (- (Rcl_kd1 * x(idx_Rcl_b1nb2n))) + (- (Rcl_k1r * x(idx_Rxm_r_free) * x(idx_Rcl_b1nb2n))) + (Rcl_k_1r * x(idx_Rcl_rb1nb2n)) + (Rcl_k2r * x(idx_Rcl_rb1nb2n)) + (Rcl_k_el * x(idx_Rcl_polb)) + (P9b_k24_lk * x(idx_P9b_o1to2t)) + (P9b_k23_lk * x(idx_P9b_o1to2f)) + (P9b_k22_lk * x(idx_P9b_o1fo2t)));
% nor4riracc_r_it6.rccnor.b1fb2n_eq (EQUATION)
% dx(idx_Rcl_b1fb2n)
 f(idx_Rcl_b1fb2n_eq) = ((Rcl_theta1n * x(idx_C5e_sig_free) * x(idx_Rcl_b1nb2n)) + (- (Rcl_csi1n * x(idx_Rcl_b1fb2n))) + (Rcl_csi2f * x(idx_Rcl_b1fb2f)) + (- (Rcl_theta2f * x(idx_D5f_sig_free) * x(idx_Rcl_b1fb2n))) + (- (Rcl_kd3 * x(idx_Rcl_b1fb2n))));
% nor4riracc_r_it6.rccnor.b1fb2f_eq (EQUATION)
% dx(idx_Rcl_b1fb2f)
 f(idx_Rcl_b1fb2f_eq) = ((Rcl_theta1f * x(idx_C5e_sig_free) * x(idx_Rcl_b1nb2f)) + (- (Rcl_csi1f * x(idx_Rcl_b1fb2f))) + (Rcl_theta2f * x(idx_D5f_sig_free) * x(idx_Rcl_b1fb2n)) + (- (Rcl_csi2f * x(idx_Rcl_b1fb2f))) + (- (Rcl_kd4 * x(idx_Rcl_b1fb2f))));
% nor4raralc_r_it4.rclnor.rb1nb2n_eq (EQUATION)
% dx(idx_R6h_rb1nb2n)
 f(idx_R6h_rb1nb2n_eq) = ((R6h_k1r * x(idx_Rxm_r_free) * x(idx_R6h_b1nb2n)) + (- (R6h_k_1r * x(idx_R6h_rb1nb2n))) + (- (R6h_k2r * x(idx_R6h_rb1nb2n))) + (- (R6h_k_dr1 * x(idx_R6h_rb1nb2n))));
% nor4raralc_r_it4.praranor.o1to2f_eq (EQUATION)
% dx(idx_P5e_o1to2f)
 f(idx_P5e_o1to2f_eq) = ((P5e_alpha1f * x(idx_Ach_fd) * x(idx_P5e_o1fo2f)) + (P5e_beta2t * x(idx_P5e_o1to2t)) + (P5e_k_d24 * x(idx_P5e_o1to2t)) + (- (P5e_beta1f * x(idx_P5e_o1to2f))) + (- (P5e_alpha2t * x(idx_Bci_fd) * x(idx_P5e_o1to2f))) + (- (P5e_k_d13 * x(idx_P5e_o1to2f))));
% nor4raralc_r_it4.praranor.o1to2t_eq (EQUATION)
% dx(idx_P5e_o1to2t)
 f(idx_P5e_o1to2t_eq) = ((P5e_alpha1t * x(idx_Ach_fd) * x(idx_P5e_o1fo2t)) + (P5e_alpha2t * x(idx_Bci_fd) * x(idx_P5e_o1to2f)) + (- (P5e_beta1t * x(idx_P5e_o1to2t))) + (- (P5e_beta2t * x(idx_P5e_o1to2t))) + (- (P5e_k_d14 * x(idx_P5e_o1to2t))) + (- (P5e_k_d24 * x(idx_P5e_o1to2t))));
% nor4raralc_r_it4.praranor.o1fo2t_eq (EQUATION)
% dx(idx_P5e_o1fo2t)
 f(idx_P5e_o1fo2t_eq) = ((P5e_beta1t * x(idx_P5e_o1to2t)) + (P5e_alpha2f * x(idx_Bci_fd) * x(idx_P5e_o1fo2f)) + (P5e_k_d14 * x(idx_P5e_o1to2t)) + (- (P5e_alpha1t * x(idx_Ach_fd) * x(idx_P5e_o1fo2t))) + (- (P5e_beta2f * x(idx_P5e_o1fo2t))) + (- (P5e_k_d22 * x(idx_P5e_o1fo2t))));
% nor4raralc_r_it4.rclnor.b1nb2f_eq (EQUATION)
% dx(idx_R6h_b1nb2f)
 f(idx_R6h_b1nb2f_eq) = ((R6h_csi1f * x(idx_R6h_b1fb2f)) + (- (R6h_theta1f * x(idx_C5e_sig_free) * x(idx_R6h_b1nb2f))) + (R6h_theta2n * x(idx_Dck_srna_free) * x(idx_R6h_b1nb2n)) + (- (R6h_csi2n * x(idx_R6h_b1nb2f))) + (- (R6h_kd2 * x(idx_R6h_b1nb2f))));
% nor4raralc_r_it4.rclnor.b1nb2n_eq (EQUATION)
% dx(idx_R6h_b1nb2n)
 f(idx_R6h_b1nb2n_eq) = ((R6h_csi1n * x(idx_R6h_b1fb2n)) + (- (R6h_theta1n * x(idx_C5e_sig_free) * x(idx_R6h_b1nb2n))) + (R6h_csi2n * x(idx_R6h_b1nb2f)) + (- (R6h_theta2n * x(idx_Dck_srna_free) * x(idx_R6h_b1nb2n))) + (- (R6h_kd1 * x(idx_R6h_b1nb2n))) + (- (R6h_k1r * x(idx_Rxm_r_free) * x(idx_R6h_b1nb2n))) + (R6h_k_1r * x(idx_R6h_rb1nb2n)) + (R6h_k2r * x(idx_R6h_rb1nb2n)) + (R6h_k_el * x(idx_R6h_polb)) + (P5e_k24_lk * x(idx_P5e_o1to2t)) + (P5e_k23_lk * x(idx_P5e_o1to2f)) + (P5e_k22_lk * x(idx_P5e_o1fo2t)));
% nor4raralc_r_it4.rclnor.b1fb2n_eq (EQUATION)
% dx(idx_R6h_b1fb2n)
 f(idx_R6h_b1fb2n_eq) = ((R6h_theta1n * x(idx_C5e_sig_free) * x(idx_R6h_b1nb2n)) + (- (R6h_csi1n * x(idx_R6h_b1fb2n))) + (R6h_csi2f * x(idx_R6h_b1fb2f)) + (- (R6h_theta2f * x(idx_Dck_srna_free) * x(idx_R6h_b1fb2n))) + (- (R6h_kd3 * x(idx_R6h_b1fb2n))));
% nor4raralc_r_it4.rclnor.b1fb2f_eq (EQUATION)
% dx(idx_R6h_b1fb2f)
 f(idx_R6h_b1fb2f_eq) = ((R6h_theta1f * x(idx_C5e_sig_free) * x(idx_R6h_b1nb2f)) + (- (R6h_csi1f * x(idx_R6h_b1fb2f))) + (R6h_theta2f * x(idx_Dck_srna_free) * x(idx_R6h_b1fb2n)) + (- (R6h_csi2f * x(idx_R6h_b1fb2f))) + (- (R6h_kd4 * x(idx_R6h_b1fb2f))));
% nor4riracc_r_it2.rccnor.rb1nb2n_eq (EQUATION)
% dx(idx_Rqa_rb1nb2n)
 f(idx_Rqa_rb1nb2n_eq) = ((Rqa_k1r * x(idx_Rxm_r_free) * x(idx_Rqa_b1nb2n)) + (- (Rqa_k_1r * x(idx_Rqa_rb1nb2n))) + (- (Rqa_k2r * x(idx_Rqa_rb1nb2n))) + (- (Rqa_k_dr1 * x(idx_Rqa_rb1nb2n))));
% nor4riracc_r_it2.priranor.o1to2f_eq (EQUATION)
% dx(idx_Pe8_o1to2f)
 f(idx_Pe8_o1to2f_eq) = ((Pe8_alpha1f * x(idx_Agz_fd) * x(idx_Pe8_o1fo2f)) + (Pe8_beta2t * x(idx_Pe8_o1to2t)) + (Pe8_k_d24 * x(idx_Pe8_o1to2t)) + (- (Pe8_beta1f * x(idx_Pe8_o1to2f))) + (- (Pe8_alpha2t * x(idx_Bci_fd) * x(idx_Pe8_o1to2f))) + (- (Pe8_k_d13 * x(idx_Pe8_o1to2f))));
% nor4riracc_r_it2.priranor.o1to2t_eq (EQUATION)
% dx(idx_Pe8_o1to2t)
 f(idx_Pe8_o1to2t_eq) = ((Pe8_alpha1t * x(idx_Agz_fd) * x(idx_Pe8_o1fo2t)) + (Pe8_alpha2t * x(idx_Bci_fd) * x(idx_Pe8_o1to2f)) + (- (Pe8_beta1t * x(idx_Pe8_o1to2t))) + (- (Pe8_beta2t * x(idx_Pe8_o1to2t))) + (- (Pe8_k_d14 * x(idx_Pe8_o1to2t))) + (- (Pe8_k_d24 * x(idx_Pe8_o1to2t))));
% nor4riracc_r_it2.priranor.o1fo2t_eq (EQUATION)
% dx(idx_Pe8_o1fo2t)
 f(idx_Pe8_o1fo2t_eq) = ((Pe8_beta1t * x(idx_Pe8_o1to2t)) + (Pe8_alpha2f * x(idx_Bci_fd) * x(idx_Pe8_o1fo2f)) + (Pe8_k_d14 * x(idx_Pe8_o1to2t)) + (- (Pe8_alpha1t * x(idx_Agz_fd) * x(idx_Pe8_o1fo2t))) + (- (Pe8_beta2f * x(idx_Pe8_o1fo2t))) + (- (Pe8_k_d22 * x(idx_Pe8_o1fo2t))));
% nor4riracc_r_it2.rccnor.b1nb2f_eq (EQUATION)
% dx(idx_Rqa_b1nb2f)
 f(idx_Rqa_b1nb2f_eq) = ((Rqa_csi1f * x(idx_Rqa_b1fb2f)) + (- (Rqa_theta1f * x(idx_C5e_sig_free) * x(idx_Rqa_b1nb2f))) + (Rqa_theta2n * x(idx_D5f_sig_free) * x(idx_Rqa_b1nb2n)) + (- (Rqa_csi2n * x(idx_Rqa_b1nb2f))) + (- (Rqa_kd2 * x(idx_Rqa_b1nb2f))));
% nor4riracc_r_it2.rccnor.b1nb2n_eq (EQUATION)
% dx(idx_Rqa_b1nb2n)
 f(idx_Rqa_b1nb2n_eq) = ((Rqa_csi1n * x(idx_Rqa_b1fb2n)) + (- (Rqa_theta1n * x(idx_C5e_sig_free) * x(idx_Rqa_b1nb2n))) + (Rqa_csi2n * x(idx_Rqa_b1nb2f)) + (- (Rqa_theta2n * x(idx_D5f_sig_free) * x(idx_Rqa_b1nb2n))) + (- (Rqa_kd1 * x(idx_Rqa_b1nb2n))) + (- (Rqa_k1r * x(idx_Rxm_r_free) * x(idx_Rqa_b1nb2n))) + (Rqa_k_1r * x(idx_Rqa_rb1nb2n)) + (Rqa_k2r * x(idx_Rqa_rb1nb2n)) + (Rqa_k_el * x(idx_Rqa_polb)) + (Pe8_k24_lk * x(idx_Pe8_o1to2t)) + (Pe8_k23_lk * x(idx_Pe8_o1to2f)) + (Pe8_k22_lk * x(idx_Pe8_o1fo2t)));
% nor4riracc_r_it2.rccnor.b1fb2n_eq (EQUATION)
% dx(idx_Rqa_b1fb2n)
 f(idx_Rqa_b1fb2n_eq) = ((Rqa_theta1n * x(idx_C5e_sig_free) * x(idx_Rqa_b1nb2n)) + (- (Rqa_csi1n * x(idx_Rqa_b1fb2n))) + (Rqa_csi2f * x(idx_Rqa_b1fb2f)) + (- (Rqa_theta2f * x(idx_D5f_sig_free) * x(idx_Rqa_b1fb2n))) + (- (Rqa_kd3 * x(idx_Rqa_b1fb2n))));
% nor4riracc_r_it2.rccnor.b1fb2f_eq (EQUATION)
% dx(idx_Rqa_b1fb2f)
 f(idx_Rqa_b1fb2f_eq) = ((Rqa_theta1f * x(idx_C5e_sig_free) * x(idx_Rqa_b1nb2f)) + (- (Rqa_csi1f * x(idx_Rqa_b1fb2f))) + (Rqa_theta2f * x(idx_D5f_sig_free) * x(idx_Rqa_b1fb2n)) + (- (Rqa_csi2f * x(idx_Rqa_b1fb2f))) + (- (Rqa_kd4 * x(idx_Rqa_b1fb2f))));
% not3_ip2.rcnot.rb1n_eq (EQUATION)
% dx(idx_Rxb_rb1n)
 f(idx_Rxb_rb1n_eq) = ((Rxb_k1r * x(idx_Rxm_r_free) * x(idx_Rxb_b1n)) + (- (Rxb_k_1r * x(idx_Rxb_rb1n))) + (- (Rxb_k2r * x(idx_Rxb_rb1n))) + (- (Rxb_k_dr1 * x(idx_Rxb_rb1n))));
% not3_ip2.rcnot.b1n_eq (EQUATION)
% dx(idx_Rxb_b1n)
 f(idx_Rxb_b1n_eq) = ((Rxb_csi1 * x(idx_Rxb_b1f)) + (- (Rxb_theta1 * x(idx_C5e_sig_free) * x(idx_Rxb_b1n))) + (- (Rxb_kd1 * x(idx_Rxb_b1n))) + (- (Rxb_k1r * x(idx_Rxm_r_free) * x(idx_Rxb_b1n))) + (Rxb_k_1r * x(idx_Rxb_rb1n)) + (Rxb_k2r * x(idx_Rxb_rb1n)) + (Rxb_k_el * x(idx_Rxb_polb)));
% not3_ip2.rcnot.b1f_eq (EQUATION)
% dx(idx_Rxb_b1f)
 f(idx_Rxb_b1f_eq) = ((Rxb_theta1 * x(idx_C5e_sig_free) * x(idx_Rxb_b1n)) + (- (Rxb_csi1 * x(idx_Rxb_b1f))) + (- (Rxb_kd2 * x(idx_Rxb_b1f))));
% c_pool.sig_free_eq (EQUATION)
% dx(idx_C5e_sig_free)
 f(idx_C5e_sig_free_eq) = (C5e_k_s + (- (C5e_k_d * x(idx_C5e_sig_free))) + (- (Rxb_theta1 * x(idx_C5e_sig_free) * x(idx_Rxb_b1n))) + (Rxb_kd2 * x(idx_Rxb_b1f)) + (Rxb_csi1 * x(idx_Rxb_b1f)) + (- (R0n_theta1f * x(idx_C5e_sig_free) * x(idx_R0n_b1nb2f))) + (- (R0n_theta1n * x(idx_C5e_sig_free) * x(idx_R0n_b1nb2n))) + (R0n_kd4 * x(idx_R0n_b1fb2f)) + (R0n_csi1f * x(idx_R0n_b1fb2f)) + (R0n_kd3 * x(idx_R0n_b1fb2n)) + (R0n_csi1n * x(idx_R0n_b1fb2n)) + (- (Rqa_theta1f * x(idx_C5e_sig_free) * x(idx_Rqa_b1nb2f))) + (- (Rqa_theta1n * x(idx_C5e_sig_free) * x(idx_Rqa_b1nb2n))) + (Rqa_kd4 * x(idx_Rqa_b1fb2f)) + (Rqa_csi1f * x(idx_Rqa_b1fb2f)) + (Rqa_kd3 * x(idx_Rqa_b1fb2n)) + (Rqa_csi1n * x(idx_Rqa_b1fb2n)) + (- (R6h_theta1f * x(idx_C5e_sig_free) * x(idx_R6h_b1nb2f))) + (- (R6h_theta1n * x(idx_C5e_sig_free) * x(idx_R6h_b1nb2n))) + (R6h_kd4 * x(idx_R6h_b1fb2f)) + (R6h_csi1f * x(idx_R6h_b1fb2f)) + (R6h_kd3 * x(idx_R6h_b1fb2n)) + (R6h_csi1n * x(idx_R6h_b1fb2n)) + (- (Rcl_theta1f * x(idx_C5e_sig_free) * x(idx_Rcl_b1nb2f))) + (- (Rcl_theta1n * x(idx_C5e_sig_free) * x(idx_Rcl_b1nb2n))) + (Rcl_kd4 * x(idx_Rcl_b1fb2f)) + (Rcl_csi1f * x(idx_Rcl_b1fb2f)) + (Rcl_kd3 * x(idx_Rcl_b1fb2n)) + (Rcl_csi1n * x(idx_Rcl_b1fb2n)));
% nor4ririlc_r_it0.rclnor.b1nb2f_eq (EQUATION)
% dx(idx_R0n_b1nb2f)
 f(idx_R0n_b1nb2f_eq) = ((R0n_csi1f * x(idx_R0n_b1fb2f)) + (- (R0n_theta1f * x(idx_C5e_sig_free) * x(idx_R0n_b1nb2f))) + (R0n_theta2n * x(idx_Dck_srna_free) * x(idx_R0n_b1nb2n)) + (- (R0n_csi2n * x(idx_R0n_b1nb2f))) + (- (R0n_kd2 * x(idx_R0n_b1nb2f))));
% nor4ririlc_r_it0.rclnor.b1nb2n_eq (EQUATION)
% dx(idx_R0n_b1nb2n)
 f(idx_R0n_b1nb2n_eq) = ((R0n_csi1n * x(idx_R0n_b1fb2n)) + (- (R0n_theta1n * x(idx_C5e_sig_free) * x(idx_R0n_b1nb2n))) + (R0n_csi2n * x(idx_R0n_b1nb2f)) + (- (R0n_theta2n * x(idx_Dck_srna_free) * x(idx_R0n_b1nb2n))) + (- (R0n_kd1 * x(idx_R0n_b1nb2n))) + (- (R0n_k1r * x(idx_Rxm_r_free) * x(idx_R0n_b1nb2n))) + (R0n_k_1r * x(idx_R0n_rb1nb2n)) + (R0n_k2r * x(idx_R0n_rb1nb2n)) + (R0n_k_el * x(idx_R0n_polb)) + (Pht_k24_lk * x(idx_Pht_o1to2t)) + (Pht_k23_lk * x(idx_Pht_o1to2f)) + (Pht_k22_lk * x(idx_Pht_o1fo2t)));
% nor4ririlc_r_it0.rclnor.b1fb2n_eq (EQUATION)
% dx(idx_R0n_b1fb2n)
 f(idx_R0n_b1fb2n_eq) = ((R0n_theta1n * x(idx_C5e_sig_free) * x(idx_R0n_b1nb2n)) + (- (R0n_csi1n * x(idx_R0n_b1fb2n))) + (R0n_csi2f * x(idx_R0n_b1fb2f)) + (- (R0n_theta2f * x(idx_Dck_srna_free) * x(idx_R0n_b1fb2n))) + (- (R0n_kd3 * x(idx_R0n_b1fb2n))));
% nor4ririlc_r_it0.rclnor.b1fb2f_eq (EQUATION)
% dx(idx_R0n_b1fb2f)
 f(idx_R0n_b1fb2f_eq) = ((R0n_theta1f * x(idx_C5e_sig_free) * x(idx_R0n_b1nb2f)) + (- (R0n_csi1f * x(idx_R0n_b1fb2f))) + (R0n_theta2f * x(idx_Dck_srna_free) * x(idx_R0n_b1fb2n)) + (- (R0n_csi2f * x(idx_R0n_b1fb2f))) + (- (R0n_kd4 * x(idx_R0n_b1fb2f))));
% d_neg_pool.srna_free_eq (EQUATION)
% dx(idx_Dck_srna_free)
 f(idx_Dck_srna_free_eq) = ((Prq_k11_lk * x(idx_Prq_o1f)) + (Tov_zeta * x(idx_Tov_polt)) + (- (R0n_theta2n * x(idx_Dck_srna_free) * x(idx_R0n_b1nb2n))) + (R0n_csi2f * x(idx_R0n_b1fb2f)) + (- (R0n_theta2f * x(idx_Dck_srna_free) * x(idx_R0n_b1fb2n))) + (R0n_csi2n * x(idx_R0n_b1nb2f)) + (- (Rdk_theta2n * x(idx_Dck_srna_free) * x(idx_Rdk_b1nb2n))) + (Rdk_csi2f * x(idx_Rdk_b1fb2f)) + (- (Rdk_theta2f * x(idx_Dck_srna_free) * x(idx_Rdk_b1fb2n))) + (Rdk_csi2n * x(idx_Rdk_b1nb2f)) + (- (R6h_theta2n * x(idx_Dck_srna_free) * x(idx_R6h_b1nb2n))) + (R6h_csi2f * x(idx_R6h_b1fb2f)) + (- (R6h_theta2f * x(idx_Dck_srna_free) * x(idx_R6h_b1fb2n))) + (R6h_csi2n * x(idx_R6h_b1nb2f)) + (- (Rkb_theta2n * x(idx_Dck_srna_free) * x(idx_Rkb_b1nb2n))) + (Rkb_csi2f * x(idx_Rkb_b1fb2f)) + (- (Rkb_theta2f * x(idx_Dck_srna_free) * x(idx_Rkb_b1fb2n))) + (Rkb_csi2n * x(idx_Rkb_b1nb2f)) + (- (Dck_k_dk * x(idx_Dck_srna_free))));
% nor4rirall_r_it3.rllnor.b1nb2f_eq (EQUATION)
% dx(idx_Rdk_b1nb2f)
 f(idx_Rdk_b1nb2f_eq) = ((Rdk_csi1f * x(idx_Rdk_b1fb2f)) + (- (Rdk_theta1f * x(idx_Ccj_srna_free) * x(idx_Rdk_b1nb2f))) + (Rdk_theta2n * x(idx_Dck_srna_free) * x(idx_Rdk_b1nb2n)) + (- (Rdk_csi2n * x(idx_Rdk_b1nb2f))) + (- (Rdk_kd2 * x(idx_Rdk_b1nb2f))));
% nor4rirall_r_it3.rllnor.b1nb2n_eq (EQUATION)
% dx(idx_Rdk_b1nb2n)
 f(idx_Rdk_b1nb2n_eq) = ((Rdk_csi1n * x(idx_Rdk_b1fb2n)) + (- (Rdk_theta1n * x(idx_Ccj_srna_free) * x(idx_Rdk_b1nb2n))) + (Rdk_csi2n * x(idx_Rdk_b1nb2f)) + (- (Rdk_theta2n * x(idx_Dck_srna_free) * x(idx_Rdk_b1nb2n))) + (- (Rdk_kd1 * x(idx_Rdk_b1nb2n))) + (- (Rdk_k1r * x(idx_Rxm_r_free) * x(idx_Rdk_b1nb2n))) + (Rdk_k_1r * x(idx_Rdk_rb1nb2n)) + (Rdk_k2r * x(idx_Rdk_rb1nb2n)) + (Rdk_k_el * x(idx_Rdk_polb)) + (Ps3_k24_lk * x(idx_Ps3_o1to2t)) + (Ps3_k23_lk * x(idx_Ps3_o1to2f)) + (Ps3_k22_lk * x(idx_Ps3_o1fo2t)));
% nor4rirall_r_it3.rllnor.b1fb2n_eq (EQUATION)
% dx(idx_Rdk_b1fb2n)
 f(idx_Rdk_b1fb2n_eq) = ((Rdk_theta1n * x(idx_Ccj_srna_free) * x(idx_Rdk_b1nb2n)) + (- (Rdk_csi1n * x(idx_Rdk_b1fb2n))) + (Rdk_csi2f * x(idx_Rdk_b1fb2f)) + (- (Rdk_theta2f * x(idx_Dck_srna_free) * x(idx_Rdk_b1fb2n))) + (- (Rdk_kd3 * x(idx_Rdk_b1fb2n))));
% nor4rirall_r_it3.rllnor.b1fb2f_eq (EQUATION)
% dx(idx_Rdk_b1fb2f)
 f(idx_Rdk_b1fb2f_eq) = ((Rdk_theta1f * x(idx_Ccj_srna_free) * x(idx_Rdk_b1nb2f)) + (- (Rdk_csi1f * x(idx_Rdk_b1fb2f))) + (Rdk_theta2f * x(idx_Dck_srna_free) * x(idx_Rdk_b1fb2n)) + (- (Rdk_csi2f * x(idx_Rdk_b1fb2f))) + (- (Rdk_kd4 * x(idx_Rdk_b1fb2f))));
% c_neg_pool.srna_free_eq (EQUATION)
% dx(idx_Ccj_srna_free)
 f(idx_Ccj_srna_free_eq) = ((Plw_k11_lk * x(idx_Plw_o1f)) + (Tj1_zeta * x(idx_Tj1_polt)) + (- (R67_theta2n * x(idx_Ccj_srna_free) * x(idx_R67_b1nb2n))) + (R67_csi2f * x(idx_R67_b1fb2f)) + (- (R67_theta2f * x(idx_Ccj_srna_free) * x(idx_R67_b1fb2n))) + (R67_csi2n * x(idx_R67_b1nb2f)) + (- (Rdk_theta1f * x(idx_Ccj_srna_free) * x(idx_Rdk_b1nb2f))) + (- (Rdk_theta1n * x(idx_Ccj_srna_free) * x(idx_Rdk_b1nb2n))) + (Rdk_csi1f * x(idx_Rdk_b1fb2f)) + (Rdk_csi1n * x(idx_Rdk_b1fb2n)) + (- (Rc2_theta2n * x(idx_Ccj_srna_free) * x(idx_Rc2_b1nb2n))) + (Rc2_csi2f * x(idx_Rc2_b1fb2f)) + (- (Rc2_theta2f * x(idx_Ccj_srna_free) * x(idx_Rc2_b1fb2n))) + (Rc2_csi2n * x(idx_Rc2_b1nb2f)) + (- (Rkb_theta1f * x(idx_Ccj_srna_free) * x(idx_Rkb_b1nb2f))) + (- (Rkb_theta1n * x(idx_Ccj_srna_free) * x(idx_Rkb_b1nb2n))) + (Rkb_csi1f * x(idx_Rkb_b1fb2f)) + (Rkb_csi1n * x(idx_Rkb_b1fb2n)) + (- (Ccj_k_dk * x(idx_Ccj_srna_free))));
% nor4ririlc_r_it1.rclnor.b1nb2f_eq (EQUATION)
% dx(idx_R67_b1nb2f)
 f(idx_R67_b1nb2f_eq) = ((R67_csi1f * x(idx_R67_b1fb2f)) + (- (R67_theta1f * x(idx_D5f_sig_free) * x(idx_R67_b1nb2f))) + (R67_theta2n * x(idx_Ccj_srna_free) * x(idx_R67_b1nb2n)) + (- (R67_csi2n * x(idx_R67_b1nb2f))) + (- (R67_kd2 * x(idx_R67_b1nb2f))));
% nor4ririlc_r_it1.rclnor.b1nb2n_eq (EQUATION)
% dx(idx_R67_b1nb2n)
 f(idx_R67_b1nb2n_eq) = ((R67_csi1n * x(idx_R67_b1fb2n)) + (- (R67_theta1n * x(idx_D5f_sig_free) * x(idx_R67_b1nb2n))) + (R67_csi2n * x(idx_R67_b1nb2f)) + (- (R67_theta2n * x(idx_Ccj_srna_free) * x(idx_R67_b1nb2n))) + (- (R67_kd1 * x(idx_R67_b1nb2n))) + (- (R67_k1r * x(idx_Rxm_r_free) * x(idx_R67_b1nb2n))) + (R67_k_1r * x(idx_R67_rb1nb2n)) + (R67_k2r * x(idx_R67_rb1nb2n)) + (R67_k_el * x(idx_R67_polb)) + (Pnd_k24_lk * x(idx_Pnd_o1to2t)) + (Pnd_k23_lk * x(idx_Pnd_o1to2f)) + (Pnd_k22_lk * x(idx_Pnd_o1fo2t)));
% nor4ririlc_r_it1.rclnor.b1fb2n_eq (EQUATION)
% dx(idx_R67_b1fb2n)
 f(idx_R67_b1fb2n_eq) = ((R67_theta1n * x(idx_D5f_sig_free) * x(idx_R67_b1nb2n)) + (- (R67_csi1n * x(idx_R67_b1fb2n))) + (R67_csi2f * x(idx_R67_b1fb2f)) + (- (R67_theta2f * x(idx_Ccj_srna_free) * x(idx_R67_b1fb2n))) + (- (R67_kd3 * x(idx_R67_b1fb2n))));
% nor4ririlc_r_it1.rclnor.b1fb2f_eq (EQUATION)
% dx(idx_R67_b1fb2f)
 f(idx_R67_b1fb2f_eq) = ((R67_theta1f * x(idx_D5f_sig_free) * x(idx_R67_b1nb2f)) + (- (R67_csi1f * x(idx_R67_b1fb2f))) + (R67_theta2f * x(idx_Ccj_srna_free) * x(idx_R67_b1fb2n)) + (- (R67_csi2f * x(idx_R67_b1fb2f))) + (- (R67_kd4 * x(idx_R67_b1fb2f))));
% not3_ip3.rcnot.rb1n_eq (EQUATION)
% dx(idx_R35_rb1n)
 f(idx_R35_rb1n_eq) = ((R35_k1r * x(idx_Rxm_r_free) * x(idx_R35_b1n)) + (- (R35_k_1r * x(idx_R35_rb1n))) + (- (R35_k2r * x(idx_R35_rb1n))) + (- (R35_k_dr1 * x(idx_R35_rb1n))));
% not3_ip3.rcnot.b1n_eq (EQUATION)
% dx(idx_R35_b1n)
 f(idx_R35_b1n_eq) = ((R35_csi1 * x(idx_R35_b1f)) + (- (R35_theta1 * x(idx_D5f_sig_free) * x(idx_R35_b1n))) + (- (R35_kd1 * x(idx_R35_b1n))) + (- (R35_k1r * x(idx_Rxm_r_free) * x(idx_R35_b1n))) + (R35_k_1r * x(idx_R35_rb1n)) + (R35_k2r * x(idx_R35_rb1n)) + (R35_k_el * x(idx_R35_polb)));
% not3_ip3.rcnot.b1f_eq (EQUATION)
% dx(idx_R35_b1f)
 f(idx_R35_b1f_eq) = ((R35_theta1 * x(idx_D5f_sig_free) * x(idx_R35_b1n)) + (- (R35_csi1 * x(idx_R35_b1f))) + (- (R35_kd2 * x(idx_R35_b1f))));
% d_pool.sig_free_eq (EQUATION)
% dx(idx_D5f_sig_free)
 f(idx_D5f_sig_free_eq) = (D5f_k_s + (- (D5f_k_d * x(idx_D5f_sig_free))) + (- (R35_theta1 * x(idx_D5f_sig_free) * x(idx_R35_b1n))) + (R35_kd2 * x(idx_R35_b1f)) + (R35_csi1 * x(idx_R35_b1f)) + (- (R67_theta1f * x(idx_D5f_sig_free) * x(idx_R67_b1nb2f))) + (- (R67_theta1n * x(idx_D5f_sig_free) * x(idx_R67_b1nb2n))) + (R67_kd4 * x(idx_R67_b1fb2f)) + (R67_csi1f * x(idx_R67_b1fb2f)) + (R67_kd3 * x(idx_R67_b1fb2n)) + (R67_csi1n * x(idx_R67_b1fb2n)) + (- (Rqa_theta2n * x(idx_D5f_sig_free) * x(idx_Rqa_b1nb2n))) + (Rqa_kd4 * x(idx_Rqa_b1fb2f)) + (Rqa_csi2f * x(idx_Rqa_b1fb2f)) + (- (Rqa_theta2f * x(idx_D5f_sig_free) * x(idx_Rqa_b1fb2n))) + (Rqa_kd2 * x(idx_Rqa_b1nb2f)) + (Rqa_csi2n * x(idx_Rqa_b1nb2f)) + (- (Rc2_theta1f * x(idx_D5f_sig_free) * x(idx_Rc2_b1nb2f))) + (- (Rc2_theta1n * x(idx_D5f_sig_free) * x(idx_Rc2_b1nb2n))) + (Rc2_kd4 * x(idx_Rc2_b1fb2f)) + (Rc2_csi1f * x(idx_Rc2_b1fb2f)) + (Rc2_kd3 * x(idx_Rc2_b1fb2n)) + (Rc2_csi1n * x(idx_Rc2_b1fb2n)) + (- (Rcl_theta2n * x(idx_D5f_sig_free) * x(idx_Rcl_b1nb2n))) + (Rcl_kd4 * x(idx_Rcl_b1fb2f)) + (Rcl_csi2f * x(idx_Rcl_b1fb2f)) + (- (Rcl_theta2f * x(idx_D5f_sig_free) * x(idx_Rcl_b1fb2n))) + (Rcl_kd2 * x(idx_Rcl_b1nb2f)) + (Rcl_csi2n * x(idx_Rcl_b1nb2f)));
% nor4raralc_r_it5.rclnor.b1nb2f_eq (EQUATION)
% dx(idx_Rc2_b1nb2f)
 f(idx_Rc2_b1nb2f_eq) = ((Rc2_csi1f * x(idx_Rc2_b1fb2f)) + (- (Rc2_theta1f * x(idx_D5f_sig_free) * x(idx_Rc2_b1nb2f))) + (Rc2_theta2n * x(idx_Ccj_srna_free) * x(idx_Rc2_b1nb2n)) + (- (Rc2_csi2n * x(idx_Rc2_b1nb2f))) + (- (Rc2_kd2 * x(idx_Rc2_b1nb2f))));
% nor4raralc_r_it5.rclnor.b1fb2f_eq (EQUATION)
% dx(idx_Rc2_b1fb2f)
 f(idx_Rc2_b1fb2f_eq) = ((Rc2_theta1f * x(idx_D5f_sig_free) * x(idx_Rc2_b1nb2f)) + (- (Rc2_csi1f * x(idx_Rc2_b1fb2f))) + (Rc2_theta2f * x(idx_Ccj_srna_free) * x(idx_Rc2_b1fb2n)) + (- (Rc2_csi2f * x(idx_Rc2_b1fb2f))) + (- (Rc2_kd4 * x(idx_Rc2_b1fb2f))));
% nor4raralc_r_it5.rclnor.b1fb2n_eq (EQUATION)
% dx(idx_Rc2_b1fb2n)
 f(idx_Rc2_b1fb2n_eq) = ((Rc2_theta1n * x(idx_D5f_sig_free) * x(idx_Rc2_b1nb2n)) + (- (Rc2_csi1n * x(idx_Rc2_b1fb2n))) + (Rc2_csi2f * x(idx_Rc2_b1fb2f)) + (- (Rc2_theta2f * x(idx_Ccj_srna_free) * x(idx_Rc2_b1fb2n))) + (- (Rc2_kd3 * x(idx_Rc2_b1fb2n))));
% nor4raralc_r_it5.rclnor.b1nb2n_eq (EQUATION)
% dx(idx_Rc2_b1nb2n)
 f(idx_Rc2_b1nb2n_eq) = ((Rc2_csi1n * x(idx_Rc2_b1fb2n)) + (- (Rc2_theta1n * x(idx_D5f_sig_free) * x(idx_Rc2_b1nb2n))) + (Rc2_csi2n * x(idx_Rc2_b1nb2f)) + (- (Rc2_theta2n * x(idx_Ccj_srna_free) * x(idx_Rc2_b1nb2n))) + (- (Rc2_kd1 * x(idx_Rc2_b1nb2n))) + (- (Rc2_k1r * x(idx_Rxm_r_free) * x(idx_Rc2_b1nb2n))) + (Rc2_k_1r * x(idx_Rc2_rb1nb2n)) + (Rc2_k2r * x(idx_Rc2_rb1nb2n)) + (Rc2_k_el * x(idx_Rc2_polb)) + (Pzb_k24_lk * x(idx_Pzb_o1to2t)) + (Pzb_k23_lk * x(idx_Pzb_o1to2f)) + (Pzb_k22_lk * x(idx_Pzb_o1fo2t)));
% ribpool.r_free_eq (EQUATION)
% dx(idx_Rxm_r_free)
 f(idx_Rxm_r_free_eq) = ((Tst_zeta_r * x(idx_Tst_ru)) + (Tm2_zeta_r * x(idx_Tm2_ru)) + (Tyn_zeta_r * x(idx_Tyn_ru)) + (Trw_zeta_r * x(idx_Trw_ru)) + (Tj2_zeta_r * x(idx_Tj2_ru)) + (Tow_zeta_r * x(idx_Tow_ru)) + (Tgt_zeta_r * x(idx_Tgt_ru)) + (T6u_zeta_r * x(idx_T6u_ru)) + (Tih_zeta_r * x(idx_Tih_ru)) + (Twd_zeta_r * x(idx_Twd_ru)) + (Tvf_zeta_r * x(idx_Tvf_ru)) + (T10_zeta_r * x(idx_T10_ru)) + (Tp8_zeta_r * x(idx_Tp8_ru)) + (T34_zeta_r * x(idx_T34_ru)) + (F3m_zeta_r * x(idx_F3m_ru)) + (- (R52_k1r * x(idx_Rxm_r_free) * x(idx_R52_b_free))) + (R52_k_drb * x(idx_R52_rb)) + (R52_k_1r * x(idx_R52_rb)) + (- (Ryb_k1r * x(idx_Rxm_r_free) * x(idx_Ryb_b_free))) + (Ryb_k_drb * x(idx_Ryb_rb)) + (Ryb_k_1r * x(idx_Ryb_rb)) + (- (Raw_k1r * x(idx_Rxm_r_free) * x(idx_Raw_b_free))) + (Raw_k_drb * x(idx_Raw_rb)) + (Raw_k_1r * x(idx_Raw_rb)) + (- (R45_k1r * x(idx_Rxm_r_free) * x(idx_R45_b_free))) + (R45_k_drb * x(idx_R45_rb)) + (R45_k_1r * x(idx_R45_rb)) + (- (Rxb_k1r * x(idx_Rxm_r_free) * x(idx_Rxb_b1n))) + (Rxb_k_dr1 * x(idx_Rxb_rb1n)) + (Rxb_k_1r * x(idx_Rxb_rb1n)) + (- (R35_k1r * x(idx_Rxm_r_free) * x(idx_R35_b1n))) + (R35_k_dr1 * x(idx_R35_rb1n)) + (R35_k_1r * x(idx_R35_rb1n)) + (- (R0n_k1r * x(idx_Rxm_r_free) * x(idx_R0n_b1nb2n))) + (R0n_k_dr1 * x(idx_R0n_rb1nb2n)) + (R0n_k_1r * x(idx_R0n_rb1nb2n)) + (- (R67_k1r * x(idx_Rxm_r_free) * x(idx_R67_b1nb2n))) + (R67_k_dr1 * x(idx_R67_rb1nb2n)) + (R67_k_1r * x(idx_R67_rb1nb2n)) + (- (Rqa_k1r * x(idx_Rxm_r_free) * x(idx_Rqa_b1nb2n))) + (Rqa_k_dr1 * x(idx_Rqa_rb1nb2n)) + (Rqa_k_1r * x(idx_Rqa_rb1nb2n)) + (- (Rdk_k1r * x(idx_Rxm_r_free) * x(idx_Rdk_b1nb2n))) + (Rdk_k_dr1 * x(idx_Rdk_rb1nb2n)) + (Rdk_k_1r * x(idx_Rdk_rb1nb2n)) + (- (R6h_k1r * x(idx_Rxm_r_free) * x(idx_R6h_b1nb2n))) + (R6h_k_dr1 * x(idx_R6h_rb1nb2n)) + (R6h_k_1r * x(idx_R6h_rb1nb2n)) + (- (Rc2_k1r * x(idx_Rxm_r_free) * x(idx_Rc2_b1nb2n))) + (Rc2_k_dr1 * x(idx_Rc2_rb1nb2n)) + (Rc2_k_1r * x(idx_Rc2_rb1nb2n)) + (- (Rcl_k1r * x(idx_Rxm_r_free) * x(idx_Rcl_b1nb2n))) + (Rcl_k_dr1 * x(idx_Rcl_rb1nb2n)) + (Rcl_k_1r * x(idx_Rcl_rb1nb2n)) + (- (Rkb_k1r * x(idx_Rxm_r_free) * x(idx_Rkb_b1nb2n))) + (Rkb_k_dr1 * x(idx_Rkb_rb1nb2n)) + (Rkb_k_1r * x(idx_Rkb_rb1nb2n)) + (- (R56_k1r * x(idx_Rxm_r_free) * x(idx_R56_b_free))) + (R56_k_drb * x(idx_R56_rb)) + (R56_k_1r * x(idx_R56_rb)));
% not0_ip1.r0.b_free_eq (EQUATION)
% dx(idx_R45_b_free)
 f(idx_R45_b_free_eq) = ((R45_k_el * x(idx_R45_polb)) + (R45_k_1r * x(idx_R45_rb)) + (R45_k2r * x(idx_R45_rb)) + (- (R45_k1r * x(idx_Rxm_r_free) * x(idx_R45_b_free))) + (- (R45_k_db * x(idx_R45_b_free))));
% not0_ip1.r0.rb_eq (EQUATION)
% dx(idx_R45_rb)
 f(idx_R45_rb_eq) = ((R45_k1r * x(idx_Rxm_r_free) * x(idx_R45_b_free)) + (- (R45_k_1r * x(idx_R45_rb))) + (- (R45_k2r * x(idx_R45_rb))) + (- (R45_k_drb * x(idx_R45_rb))));
% not0_ip1.tf.ra_eq (EQUATION)
% dx(idx_Trw_ra)
 f(idx_Trw_ra_eq) = ((R45_k2r * x(idx_R45_rb)) + (- (Trw_k_el_r * x(idx_Trw_ra))));
% b_pos_pool.fm_eq (EQUATION)
% dx(idx_Bh0_fm)
 f(idx_Bh0_fm_eq) = ((2 * Bh0_epsilon * x(idx_Bh0_fd)) + (- (2 * Bh0_delta * (x(idx_Bh0_fm) ^ 2))) + (- (Bh0_k_dm * x(idx_Bh0_fm))) + (Trw_k_el_r * x(idx_Trw_ra)));
% b_pos_pool.fdi_eq (EQUATION)
% dx(idx_Bh0_fdi)
 f(idx_Bh0_fdi_eq) = ((Bh0_delta * (x(idx_Bh0_fm) ^ 2)) + (- (Bh0_epsilon * x(idx_Bh0_fd))) + (Bh0_mu * x(idx_Bh0_fd)) + (- (Bh0_lambda * x(idx_Bh0_fdi) * (x(idx_B5d_sig_free) ^ Pfe_n1))) + (- (Bh0_k_ddi * x(idx_Bh0_fdi))));
% b_pool.sig_free_eq (EQUATION)
% dx(idx_B5d_sig_free)
 f(idx_B5d_sig_free_eq) = (B5d_k_s + (- (B5d_k_d * x(idx_B5d_sig_free))) + (Pfe_n1 * Pfe_k_d12 * x(idx_Pfe_o1t)) + (Pht_n2 * Pht_k_d24 * x(idx_Pht_o1to2t)) + (Pht_n2 * Pht_k_d22 * x(idx_Pht_o1fo2t)) + (Pnd_n2 * Pnd_k_d24 * x(idx_Pnd_o1to2t)) + (Pnd_n2 * Pnd_k_d22 * x(idx_Pnd_o1fo2t)) + (P9b_n1 * P9b_k_d14 * x(idx_P9b_o1to2t)) + (P9b_n1 * P9b_k_d13 * x(idx_P9b_o1to2f)) + (Pn6_n1 * Pn6_k_d14 * x(idx_Pn6_o1to2t)) + (Pn6_n1 * Pn6_k_d13 * x(idx_Pn6_o1to2f)) + (- (Pfe_n1 * Bh0_lambda * x(idx_Bh0_fdi) * (x(idx_B5d_sig_free) ^ Pfe_n1))) + (Pfe_n1 * Bh0_mu * x(idx_Bh0_fd)) + (Pfe_n1 * Bh0_k_dd * x(idx_Bh0_fd)));
% a_pos_pool.fm_eq (EQUATION)
% dx(idx_Agz_fm)
 f(idx_Agz_fm_eq) = ((2 * Agz_epsilon * x(idx_Agz_fd)) + (- (2 * Agz_delta * (x(idx_Agz_fm) ^ 2))) + (- (Agz_k_dm * x(idx_Agz_fm))) + (Tm2_k_el_r * x(idx_Tm2_ra)));
% a_pos_pool.fdi_eq (EQUATION)
% dx(idx_Agz_fdi)
 f(idx_Agz_fdi_eq) = ((Agz_delta * (x(idx_Agz_fm) ^ 2)) + (- (Agz_epsilon * x(idx_Agz_fd))) + (Agz_mu * x(idx_Agz_fd)) + (- (Agz_lambda * x(idx_Agz_fdi) * (x(idx_A5c_sig_free) ^ P9k_n1))) + (- (Agz_k_ddi * x(idx_Agz_fdi))));
% a_pool.sig_free_eq (EQUATION)
% dx(idx_A5c_sig_free)
 f(idx_A5c_sig_free_eq) = (A5c_k_s + (- (A5c_k_d * x(idx_A5c_sig_free))) + (P9k_n1 * P9k_k_d12 * x(idx_P9k_o1t)) + (Pht_n1 * Pht_k_d14 * x(idx_Pht_o1to2t)) + (Pht_n1 * Pht_k_d13 * x(idx_Pht_o1to2f)) + (Pnd_n1 * Pnd_k_d14 * x(idx_Pnd_o1to2t)) + (Pnd_n1 * Pnd_k_d13 * x(idx_Pnd_o1to2f)) + (Pe8_n1 * Pe8_k_d14 * x(idx_Pe8_o1to2t)) + (Pe8_n1 * Pe8_k_d13 * x(idx_Pe8_o1to2f)) + (Ps3_n1 * Ps3_k_d14 * x(idx_Ps3_o1to2t)) + (Ps3_n1 * Ps3_k_d13 * x(idx_Ps3_o1to2f)) + (- (P9k_n1 * Agz_lambda * x(idx_Agz_fdi) * (x(idx_A5c_sig_free) ^ P9k_n1))) + (P9k_n1 * Agz_mu * x(idx_Agz_fd)) + (P9k_n1 * Agz_k_dd * x(idx_Agz_fd)));
% b_neg_pool.fm_eq (EQUATION)
% dx(idx_Bci_fm)
 f(idx_Bci_fm_eq) = ((2 * Bci_epsilon * x(idx_Bci_fd)) + (- (2 * Bci_delta * (x(idx_Bci_fm) ^ 2))) + (- (Bci_k_dm * x(idx_Bci_fm))) + (Tyn_k_el_r * x(idx_Tyn_ra)));
% nor4ririlc_r_it1.pririnor.polo1fo2f_eq (EQUATION)
% dx(idx_Pnd_polo1fo2f)
 f(idx_Pnd_polo1fo2f_eq) = ((Pnd_k1 * x(idx_P4i_pol_free) * x(idx_Pnd_o1fo2f)) + (- (Pnd_k_1 * x(idx_Pnd_polo1fo2f))) + (- (Pnd_k2 * x(idx_Pnd_polo1fo2f))));
% nor4ririlc_r_it1.pririnor.o1to2f_eq (EQUATION)
% dx(idx_Pnd_o1to2f)
 f(idx_Pnd_o1to2f_eq) = ((Pnd_alpha1f * x(idx_Agz_fd) * x(idx_Pnd_o1fo2f)) + (Pnd_beta2t * x(idx_Pnd_o1to2t)) + (Pnd_k_d24 * x(idx_Pnd_o1to2t)) + (- (Pnd_beta1f * x(idx_Pnd_o1to2f))) + (- (Pnd_alpha2t * x(idx_Bh0_fd) * x(idx_Pnd_o1to2f))) + (- (Pnd_k_d13 * x(idx_Pnd_o1to2f))));
% nor4ririlc_r_it1.pririnor.o1to2t_eq (EQUATION)
% dx(idx_Pnd_o1to2t)
 f(idx_Pnd_o1to2t_eq) = ((Pnd_alpha1t * x(idx_Agz_fd) * x(idx_Pnd_o1fo2t)) + (Pnd_alpha2t * x(idx_Bh0_fd) * x(idx_Pnd_o1to2f)) + (- (Pnd_beta1t * x(idx_Pnd_o1to2t))) + (- (Pnd_beta2t * x(idx_Pnd_o1to2t))) + (- (Pnd_k_d14 * x(idx_Pnd_o1to2t))) + (- (Pnd_k_d24 * x(idx_Pnd_o1to2t))));
% nor4ririlc_r_it1.pririnor.o1fo2t_eq (EQUATION)
% dx(idx_Pnd_o1fo2t)
 f(idx_Pnd_o1fo2t_eq) = ((Pnd_beta1t * x(idx_Pnd_o1to2t)) + (Pnd_alpha2f * x(idx_Bh0_fd) * x(idx_Pnd_o1fo2f)) + (Pnd_k_d14 * x(idx_Pnd_o1to2t)) + (- (Pnd_alpha1t * x(idx_Agz_fd) * x(idx_Pnd_o1fo2t))) + (- (Pnd_beta2f * x(idx_Pnd_o1fo2t))) + (- (Pnd_k_d22 * x(idx_Pnd_o1fo2t))));
% nor4ririlc_r_it1.pririnor.o1fo2f_eq (EQUATION)
% dx(idx_Pnd_o1fo2f)
 f(idx_Pnd_o1fo2f_eq) = ((Pnd_beta1f * x(idx_Pnd_o1to2f)) + (Pnd_beta2f * x(idx_Pnd_o1fo2t)) + (Pnd_k_d13 * x(idx_Pnd_o1to2f)) + (Pnd_k_d22 * x(idx_Pnd_o1fo2t)) + (Pnd_k_1 * x(idx_Pnd_polo1fo2f)) + (Pnd_k2 * x(idx_Pnd_polo1fo2f)) + (- (Pnd_alpha1f * x(idx_Agz_fd) * x(idx_Pnd_o1fo2f))) + (- (Pnd_alpha2f * x(idx_Bh0_fd) * x(idx_Pnd_o1fo2f))) + (- (Pnd_k1 * x(idx_P4i_pol_free) * x(idx_Pnd_o1fo2f))));
% nor4ririlc_r_it0.pririnor.o1to2f_eq (EQUATION)
% dx(idx_Pht_o1to2f)
 f(idx_Pht_o1to2f_eq) = ((Pht_alpha1f * x(idx_Agz_fd) * x(idx_Pht_o1fo2f)) + (Pht_beta2t * x(idx_Pht_o1to2t)) + (Pht_k_d24 * x(idx_Pht_o1to2t)) + (- (Pht_beta1f * x(idx_Pht_o1to2f))) + (- (Pht_alpha2t * x(idx_Bh0_fd) * x(idx_Pht_o1to2f))) + (- (Pht_k_d13 * x(idx_Pht_o1to2f))));
% nor4ririlc_r_it0.pririnor.o1to2t_eq (EQUATION)
% dx(idx_Pht_o1to2t)
 f(idx_Pht_o1to2t_eq) = ((Pht_alpha1t * x(idx_Agz_fd) * x(idx_Pht_o1fo2t)) + (Pht_alpha2t * x(idx_Bh0_fd) * x(idx_Pht_o1to2f)) + (- (Pht_beta1t * x(idx_Pht_o1to2t))) + (- (Pht_beta2t * x(idx_Pht_o1to2t))) + (- (Pht_k_d14 * x(idx_Pht_o1to2t))) + (- (Pht_k_d24 * x(idx_Pht_o1to2t))));
% nor4ririlc_r_it0.pririnor.o1fo2t_eq (EQUATION)
% dx(idx_Pht_o1fo2t)
 f(idx_Pht_o1fo2t_eq) = ((Pht_beta1t * x(idx_Pht_o1to2t)) + (Pht_alpha2f * x(idx_Bh0_fd) * x(idx_Pht_o1fo2f)) + (Pht_k_d14 * x(idx_Pht_o1to2t)) + (- (Pht_alpha1t * x(idx_Agz_fd) * x(idx_Pht_o1fo2t))) + (- (Pht_beta2f * x(idx_Pht_o1fo2t))) + (- (Pht_k_d22 * x(idx_Pht_o1fo2t))));
% b_pos_pool.fd_eq (EQUATION)
% dx(idx_Bh0_fd)
 f(idx_Bh0_fd_eq) = ((- (Pfe_alpha1 * x(idx_Bh0_fd) * x(idx_Pfe_o1f))) + (Pfe_beta1 * x(idx_Pfe_o1t)) + (- (Pht_alpha2t * x(idx_Bh0_fd) * x(idx_Pht_o1to2f))) + (- (Pht_alpha2f * x(idx_Bh0_fd) * x(idx_Pht_o1fo2f))) + (Pht_beta2t * x(idx_Pht_o1to2t)) + (Pht_beta2f * x(idx_Pht_o1fo2t)) + (- (Pnd_alpha2t * x(idx_Bh0_fd) * x(idx_Pnd_o1to2f))) + (- (Pnd_alpha2f * x(idx_Bh0_fd) * x(idx_Pnd_o1fo2f))) + (Pnd_beta2t * x(idx_Pnd_o1to2t)) + (Pnd_beta2f * x(idx_Pnd_o1fo2t)) + (- (P9b_alpha1t * x(idx_Bh0_fd) * x(idx_P9b_o1fo2t))) + (- (P9b_alpha1f * x(idx_Bh0_fd) * x(idx_P9b_o1fo2f))) + (P9b_beta1t * x(idx_P9b_o1to2t)) + (P9b_beta1f * x(idx_P9b_o1to2f)) + (- (Pn6_alpha1t * x(idx_Bh0_fd) * x(idx_Pn6_o1fo2t))) + (- (Pn6_alpha1f * x(idx_Bh0_fd) * x(idx_Pn6_o1fo2f))) + (Pn6_beta1t * x(idx_Pn6_o1to2t)) + (Pn6_beta1f * x(idx_Pn6_o1to2f)) + (Bh0_lambda * x(idx_Bh0_fdi) * (x(idx_B5d_sig_free) ^ Pfe_n1)) + (- (Bh0_mu * x(idx_Bh0_fd))) + (- (Bh0_k_dd * x(idx_Bh0_fd))));
% nor4ririlc_r_it0.pririnor.o1fo2f_eq (EQUATION)
% dx(idx_Pht_o1fo2f)
 f(idx_Pht_o1fo2f_eq) = ((Pht_beta1f * x(idx_Pht_o1to2f)) + (Pht_beta2f * x(idx_Pht_o1fo2t)) + (Pht_k_d13 * x(idx_Pht_o1to2f)) + (Pht_k_d22 * x(idx_Pht_o1fo2t)) + (Pht_k_1 * x(idx_Pht_polo1fo2f)) + (Pht_k2 * x(idx_Pht_polo1fo2f)) + (- (Pht_alpha1f * x(idx_Agz_fd) * x(idx_Pht_o1fo2f))) + (- (Pht_alpha2f * x(idx_Bh0_fd) * x(idx_Pht_o1fo2f))) + (- (Pht_k1 * x(idx_P4i_pol_free) * x(idx_Pht_o1fo2f))));
% a_pos_pool.fd_eq (EQUATION)
% dx(idx_Agz_fd)
 f(idx_Agz_fd_eq) = ((- (P9k_alpha1 * x(idx_Agz_fd) * x(idx_P9k_o1f))) + (P9k_beta1 * x(idx_P9k_o1t)) + (- (Pht_alpha1t * x(idx_Agz_fd) * x(idx_Pht_o1fo2t))) + (- (Pht_alpha1f * x(idx_Agz_fd) * x(idx_Pht_o1fo2f))) + (Pht_beta1t * x(idx_Pht_o1to2t)) + (Pht_beta1f * x(idx_Pht_o1to2f)) + (- (Pnd_alpha1t * x(idx_Agz_fd) * x(idx_Pnd_o1fo2t))) + (- (Pnd_alpha1f * x(idx_Agz_fd) * x(idx_Pnd_o1fo2f))) + (Pnd_beta1t * x(idx_Pnd_o1to2t)) + (Pnd_beta1f * x(idx_Pnd_o1to2f)) + (- (Pe8_alpha1t * x(idx_Agz_fd) * x(idx_Pe8_o1fo2t))) + (- (Pe8_alpha1f * x(idx_Agz_fd) * x(idx_Pe8_o1fo2f))) + (Pe8_beta1t * x(idx_Pe8_o1to2t)) + (Pe8_beta1f * x(idx_Pe8_o1to2f)) + (- (Ps3_alpha1t * x(idx_Agz_fd) * x(idx_Ps3_o1fo2t))) + (- (Ps3_alpha1f * x(idx_Agz_fd) * x(idx_Ps3_o1fo2f))) + (Ps3_beta1t * x(idx_Ps3_o1to2t)) + (Ps3_beta1f * x(idx_Ps3_o1to2f)) + (Agz_lambda * x(idx_Agz_fdi) * (x(idx_A5c_sig_free) ^ P9k_n1)) + (- (Agz_mu * x(idx_Agz_fd))) + (- (Agz_k_dd * x(idx_Agz_fd))));
% nor4riracc_r_it2.priranor.o1fo2f_eq (EQUATION)
% dx(idx_Pe8_o1fo2f)
 f(idx_Pe8_o1fo2f_eq) = ((Pe8_beta1f * x(idx_Pe8_o1to2f)) + (Pe8_beta2f * x(idx_Pe8_o1fo2t)) + (Pe8_k_d13 * x(idx_Pe8_o1to2f)) + (Pe8_k_d22 * x(idx_Pe8_o1fo2t)) + (Pe8_k_1 * x(idx_Pe8_polo1fo2f)) + (Pe8_k2 * x(idx_Pe8_polo1fo2f)) + (- (Pe8_alpha1f * x(idx_Agz_fd) * x(idx_Pe8_o1fo2f))) + (- (Pe8_alpha2f * x(idx_Bci_fd) * x(idx_Pe8_o1fo2f))) + (- (Pe8_k1 * x(idx_P4i_pol_free) * x(idx_Pe8_o1fo2f))));
% b_neg_pool.fd_eq (EQUATION)
% dx(idx_Bci_fd)
 f(idx_Bci_fd_eq) = ((Bci_delta * (x(idx_Bci_fm) ^ 2)) + (- (Bci_epsilon * x(idx_Bci_fd))) + (- (Pe8_alpha2t * x(idx_Bci_fd) * x(idx_Pe8_o1to2f))) + (- (Pe8_alpha2f * x(idx_Bci_fd) * x(idx_Pe8_o1fo2f))) + (Pe8_beta2t * x(idx_Pe8_o1to2t)) + (Pe8_beta2f * x(idx_Pe8_o1fo2t)) + (- (Ps3_alpha2t * x(idx_Bci_fd) * x(idx_Ps3_o1to2f))) + (- (Ps3_alpha2f * x(idx_Bci_fd) * x(idx_Ps3_o1fo2f))) + (Ps3_beta2t * x(idx_Ps3_o1to2t)) + (Ps3_beta2f * x(idx_Ps3_o1fo2t)) + (- (P5e_alpha2t * x(idx_Bci_fd) * x(idx_P5e_o1to2f))) + (- (P5e_alpha2f * x(idx_Bci_fd) * x(idx_P5e_o1fo2f))) + (P5e_beta2t * x(idx_P5e_o1to2t)) + (P5e_beta2f * x(idx_P5e_o1fo2t)) + (- (Pzb_alpha2t * x(idx_Bci_fd) * x(idx_Pzb_o1to2f))) + (- (Pzb_alpha2f * x(idx_Bci_fd) * x(idx_Pzb_o1fo2f))) + (Pzb_beta2t * x(idx_Pzb_o1to2t)) + (Pzb_beta2f * x(idx_Pzb_o1fo2t)) + (- (Bci_k_dd * x(idx_Bci_fd))));
% nor4raralc_r_it5.praranor.o1fo2f_eq (EQUATION)
% dx(idx_Pzb_o1fo2f)
 f(idx_Pzb_o1fo2f_eq) = ((Pzb_beta1f * x(idx_Pzb_o1to2f)) + (Pzb_beta2f * x(idx_Pzb_o1fo2t)) + (Pzb_k_d13 * x(idx_Pzb_o1to2f)) + (Pzb_k_d22 * x(idx_Pzb_o1fo2t)) + (Pzb_k_1 * x(idx_Pzb_polo1fo2f)) + (Pzb_k2 * x(idx_Pzb_polo1fo2f)) + (- (Pzb_alpha1f * x(idx_Ach_fd) * x(idx_Pzb_o1fo2f))) + (- (Pzb_alpha2f * x(idx_Bci_fd) * x(idx_Pzb_o1fo2f))) + (- (Pzb_k1 * x(idx_P4i_pol_free) * x(idx_Pzb_o1fo2f))));
% nor4raralc_r_it5.tf.pola_eq (EQUATION)
% dx(idx_T10_pola)
 f(idx_T10_pola_eq) = ((Rc2_k_el * x(idx_Rc2_polb)) + (- (T10_k_el * x(idx_T10_pola))));
% nor4raralc_r_it5.te.polt_eq (EQUATION)
% dx(idx_T6r_polt)
 f(idx_T6r_polt_eq) = ((T10_k_el * x(idx_T10_pola)) + (- (T6r_zeta * x(idx_T6r_polt))));
% nor4riracc_r_it6.tf.pola_eq (EQUATION)
% dx(idx_Tp8_pola)
 f(idx_Tp8_pola_eq) = ((Rcl_k_el * x(idx_Rcl_polb)) + (- (Tp8_k_el * x(idx_Tp8_pola))));
% nor4riracc_r_it6.te.polt_eq (EQUATION)
% dx(idx_Tuz_polt)
 f(idx_Tuz_polt_eq) = ((Tp8_k_el * x(idx_Tp8_pola)) + (- (Tuz_zeta * x(idx_Tuz_polt))));
% nor4rirall_r_it7.tf.pola_eq (EQUATION)
% dx(idx_T34_pola)
 f(idx_T34_pola_eq) = ((Rkb_k_el * x(idx_Rkb_polb)) + (- (T34_k_el * x(idx_T34_pola))));
% nor4rirall_r_it7.te.polt_eq (EQUATION)
% dx(idx_T8u_polt)
 f(idx_T8u_polt_eq) = ((T34_k_el * x(idx_T34_pola)) + (- (T8u_zeta * x(idx_T8u_polt))));
% nor1r_f_sf0.fp.pola_eq (EQUATION)
% dx(idx_F3m_pola)
 f(idx_F3m_pola_eq) = ((R56_k_el * x(idx_R56_polb)) + (- (F3m_k_el * x(idx_F3m_pola))));
% nor1r_f_sf0.te.polt_eq (EQUATION)
% dx(idx_Tu1_polt)
 f(idx_Tu1_polt_eq) = ((F3m_k_el * x(idx_F3m_pola)) + (- (Tu1_zeta * x(idx_Tu1_polt))));
% not0_ip0.tf.pola_eq (EQUATION)
% dx(idx_Tm2_pola)
 f(idx_Tm2_pola_eq) = ((Ryb_k_el * x(idx_Ryb_polb)) + (- (Tm2_k_el * x(idx_Tm2_pola))));
% not0_ip0.te.polt_eq (EQUATION)
% dx(idx_Trq_polt)
 f(idx_Trq_polt_eq) = ((Tm2_k_el * x(idx_Tm2_pola)) + (- (Trq_zeta * x(idx_Trq_polt))));
% not0_ip0.tf_2.pola_eq (EQUATION)
% dx(idx_Tst_pola)
 f(idx_Tst_pola_eq) = ((R52_k_el * x(idx_R52_polb)) + (- (Tst_k_el * x(idx_Tst_pola))));
% not0_ip0.te_2.polt_eq (EQUATION)
% dx(idx_Tyh_polt)
 f(idx_Tyh_polt_eq) = ((Tst_k_el * x(idx_Tst_pola)) + (- (Tyh_zeta * x(idx_Tyh_polt))));
% not0_ip1.tf.pola_eq (EQUATION)
% dx(idx_Trw_pola)
 f(idx_Trw_pola_eq) = ((R45_k_el * x(idx_R45_polb)) + (- (Trw_k_el * x(idx_Trw_pola))));
% not0_ip1.te.polt_eq (EQUATION)
% dx(idx_Txk_polt)
 f(idx_Txk_polt_eq) = ((Trw_k_el * x(idx_Trw_pola)) + (- (Txk_zeta * x(idx_Txk_polt))));
% not0_ip1.tf_2.pola_eq (EQUATION)
% dx(idx_Tyn_pola)
 f(idx_Tyn_pola_eq) = ((Raw_k_el * x(idx_Raw_polb)) + (- (Tyn_k_el * x(idx_Tyn_pola))));
% not0_ip1.te_2.polt_eq (EQUATION)
% dx(idx_T4b_polt)
 f(idx_T4b_polt_eq) = ((Tyn_k_el * x(idx_Tyn_pola)) + (- (T4b_zeta * x(idx_T4b_polt))));
% not3_ip2.tf.pola_eq (EQUATION)
% dx(idx_Tj2_pola)
 f(idx_Tj2_pola_eq) = ((Rxb_k_el * x(idx_Rxb_polb)) + (- (Tj2_k_el * x(idx_Tj2_pola))));
% not3_ip2.te.polt_eq (EQUATION)
% dx(idx_Toq_polt)
 f(idx_Toq_polt_eq) = ((Tj2_k_el * x(idx_Tj2_pola)) + (- (Toq_zeta * x(idx_Toq_polt))));
% not3_ip3.tf.pola_eq (EQUATION)
% dx(idx_Tow_pola)
 f(idx_Tow_pola_eq) = ((R35_k_el * x(idx_R35_polb)) + (- (Tow_k_el * x(idx_Tow_pola))));
% not3_ip3.te.polt_eq (EQUATION)
% dx(idx_Tuk_polt)
 f(idx_Tuk_polt_eq) = ((Tow_k_el * x(idx_Tow_pola)) + (- (Tuk_zeta * x(idx_Tuk_polt))));
% nor4ririlc_r_it0.tf.pola_eq (EQUATION)
% dx(idx_Tgt_pola)
 f(idx_Tgt_pola_eq) = ((R0n_k_el * x(idx_R0n_polb)) + (- (Tgt_k_el * x(idx_Tgt_pola))));
% nor4ririlc_r_it0.te.polt_eq (EQUATION)
% dx(idx_T70_polt)
 f(idx_T70_polt_eq) = ((Tgt_k_el * x(idx_Tgt_pola)) + (- (T70_zeta * x(idx_T70_polt))));
% nor4ririlc_r_it1.tf.pola_eq (EQUATION)
% dx(idx_T6u_pola)
 f(idx_T6u_pola_eq) = ((R67_k_el * x(idx_R67_polb)) + (- (T6u_k_el * x(idx_T6u_pola))));
% nor4ririlc_r_it1.te.polt_eq (EQUATION)
% dx(idx_Tcl_polt)
 f(idx_Tcl_polt_eq) = ((T6u_k_el * x(idx_T6u_pola)) + (- (Tcl_zeta * x(idx_Tcl_polt))));
% nor4riracc_r_it2.tf.pola_eq (EQUATION)
% dx(idx_Tih_pola)
 f(idx_Tih_pola_eq) = ((Rqa_k_el * x(idx_Rqa_polb)) + (- (Tih_k_el * x(idx_Tih_pola))));
% nor4riracc_r_it2.te.polt_eq (EQUATION)
% dx(idx_Tzw_polt)
 f(idx_Tzw_polt_eq) = ((Tih_k_el * x(idx_Tih_pola)) + (- (Tzw_zeta * x(idx_Tzw_polt))));
% nor4rirall_r_it3.tf.pola_eq (EQUATION)
% dx(idx_Twd_pola)
 f(idx_Twd_pola_eq) = ((Rdk_k_el * x(idx_Rdk_polb)) + (- (Twd_k_el * x(idx_Twd_pola))));
% nor4rirall_r_it3.te.polt_eq (EQUATION)
% dx(idx_T23_polt)
 f(idx_T23_polt_eq) = ((Twd_k_el * x(idx_Twd_pola)) + (- (T23_zeta * x(idx_T23_polt))));
% nor4raralc_r_it4.tf.pola_eq (EQUATION)
% dx(idx_Tvf_pola)
 f(idx_Tvf_pola_eq) = ((R6h_k_el * x(idx_R6h_polb)) + (- (Tvf_k_el * x(idx_Tvf_pola))));
% nor4raralc_r_it4.te.polt_eq (EQUATION)
% dx(idx_T16_polt)
 f(idx_T16_polt_eq) = ((Tvf_k_el * x(idx_Tvf_pola)) + (- (T16_zeta * x(idx_T16_polt))));
% polpool.pol_free_eq (EQUATION)
% dx(idx_P4i_pol_free)
 f(idx_P4i_pol_free_eq) = ((Tyh_zeta * x(idx_Tyh_polt)) + (Trq_zeta * x(idx_Trq_polt)) + (T4b_zeta * x(idx_T4b_polt)) + (Txk_zeta * x(idx_Txk_polt)) + (Tj1_zeta * x(idx_Tj1_polt)) + (Toq_zeta * x(idx_Toq_polt)) + (Tov_zeta * x(idx_Tov_polt)) + (Tuk_zeta * x(idx_Tuk_polt)) + (T70_zeta * x(idx_T70_polt)) + (Tcl_zeta * x(idx_Tcl_polt)) + (Tzw_zeta * x(idx_Tzw_polt)) + (T23_zeta * x(idx_T23_polt)) + (T16_zeta * x(idx_T16_polt)) + (T6r_zeta * x(idx_T6r_polt)) + (Tuz_zeta * x(idx_Tuz_polt)) + (T8u_zeta * x(idx_T8u_polt)) + (Tu1_zeta * x(idx_Tu1_polt)) + (- (P9k_k1 * x(idx_P4i_pol_free) * x(idx_P9k_o1f))) + (P9k_k_1 * x(idx_P9k_polo1f)) + (- (Ps2_k1 * x(idx_P4i_pol_free) * x(idx_Ps2_p_free))) + (Ps2_k_1 * x(idx_Ps2_ppol)) + (- (Pfe_k1 * x(idx_P4i_pol_free) * x(idx_Pfe_o1f))) + (Pfe_k_1 * x(idx_Pfe_polo1f)) + (- (Pxw_k1 * x(idx_P4i_pol_free) * x(idx_Pxw_p_free))) + (Pxw_k_1 * x(idx_Pxw_ppol)) + (Plw_k_d12p * x(idx_Plw_polo1t)) + (- (Plw_k1 * x(idx_P4i_pol_free) * x(idx_Plw_o1t))) + (Plw_k_1 * x(idx_Plw_polo1t)) + (- (Pmw_k1 * x(idx_P4i_pol_free) * x(idx_Pmw_p_free))) + (Pmw_k_1 * x(idx_Pmw_ppol)) + (Prq_k_d12p * x(idx_Prq_polo1t)) + (- (Prq_k1 * x(idx_P4i_pol_free) * x(idx_Prq_o1t))) + (Prq_k_1 * x(idx_Prq_polo1t)) + (- (Psq_k1 * x(idx_P4i_pol_free) * x(idx_Psq_p_free))) + (Psq_k_1 * x(idx_Psq_ppol)) + (- (Pht_k1 * x(idx_P4i_pol_free) * x(idx_Pht_o1fo2f))) + (Pht_k_1 * x(idx_Pht_polo1fo2f)) + (- (Pnd_k1 * x(idx_P4i_pol_free) * x(idx_Pnd_o1fo2f))) + (Pnd_k_1 * x(idx_Pnd_polo1fo2f)) + (- (Pe8_k1 * x(idx_P4i_pol_free) * x(idx_Pe8_o1fo2f))) + (Pe8_k_1 * x(idx_Pe8_polo1fo2f)) + (- (Ps3_k1 * x(idx_P4i_pol_free) * x(idx_Ps3_o1fo2f))) + (Ps3_k_1 * x(idx_Ps3_polo1fo2f)) + (- (P5e_k1 * x(idx_P4i_pol_free) * x(idx_P5e_o1fo2f))) + (P5e_k_1 * x(idx_P5e_polo1fo2f)) + (- (Pzb_k1 * x(idx_P4i_pol_free) * x(idx_Pzb_o1fo2f))) + (Pzb_k_1 * x(idx_Pzb_polo1fo2f)) + (- (P9b_k1 * x(idx_P4i_pol_free) * x(idx_P9b_o1fo2f))) + (P9b_k_1 * x(idx_P9b_polo1fo2f)) + (- (Pn6_k1 * x(idx_P4i_pol_free) * x(idx_Pn6_o1fo2f))) + (Pn6_k_1 * x(idx_Pn6_polo1fo2f)) + (- (Pas_k1 * x(idx_P4i_pol_free) * x(idx_Pas_o1f))) + (Pas_k_1 * x(idx_Pas_polo1f)));
% nor4raralc_r_it4.praranor.o1fo2f_eq (EQUATION)
% dx(idx_P5e_o1fo2f)
 f(idx_P5e_o1fo2f_eq) = ((P5e_beta1f * x(idx_P5e_o1to2f)) + (P5e_beta2f * x(idx_P5e_o1fo2t)) + (P5e_k_d13 * x(idx_P5e_o1to2f)) + (P5e_k_d22 * x(idx_P5e_o1fo2t)) + (P5e_k_1 * x(idx_P5e_polo1fo2f)) + (P5e_k2 * x(idx_P5e_polo1fo2f)) + (- (P5e_alpha1f * x(idx_Ach_fd) * x(idx_P5e_o1fo2f))) + (- (P5e_alpha2f * x(idx_Bci_fd) * x(idx_P5e_o1fo2f))) + (- (P5e_k1 * x(idx_P4i_pol_free) * x(idx_P5e_o1fo2f))));
% a_neg_pool.fm_eq (EQUATION)
% dx(idx_Ach_fm)
 f(idx_Ach_fm_eq) = ((2 * Ach_epsilon * x(idx_Ach_fd)) + (- (2 * Ach_delta * (x(idx_Ach_fm) ^ 2))) + (- (Ach_k_dm * x(idx_Ach_fm))) + (Tst_k_el_r * x(idx_Tst_ra)));
% a_neg_pool.fd_eq (EQUATION)
% dx(idx_Ach_fd)
 f(idx_Ach_fd_eq) = ((Ach_delta * (x(idx_Ach_fm) ^ 2)) + (- (Ach_epsilon * x(idx_Ach_fd))) + (- (P5e_alpha1t * x(idx_Ach_fd) * x(idx_P5e_o1fo2t))) + (- (P5e_alpha1f * x(idx_Ach_fd) * x(idx_P5e_o1fo2f))) + (P5e_beta1t * x(idx_P5e_o1to2t)) + (P5e_beta1f * x(idx_P5e_o1to2f)) + (- (Pzb_alpha1t * x(idx_Ach_fd) * x(idx_Pzb_o1fo2t))) + (- (Pzb_alpha1f * x(idx_Ach_fd) * x(idx_Pzb_o1fo2f))) + (Pzb_beta1t * x(idx_Pzb_o1to2t)) + (Pzb_beta1f * x(idx_Pzb_o1to2f)) + (- (P9b_alpha2t * x(idx_Ach_fd) * x(idx_P9b_o1to2f))) + (- (P9b_alpha2f * x(idx_Ach_fd) * x(idx_P9b_o1fo2f))) + (P9b_beta2t * x(idx_P9b_o1to2t)) + (P9b_beta2f * x(idx_P9b_o1fo2t)) + (- (Pn6_alpha2t * x(idx_Ach_fd) * x(idx_Pn6_o1to2f))) + (- (Pn6_alpha2f * x(idx_Ach_fd) * x(idx_Pn6_o1fo2f))) + (Pn6_beta2t * x(idx_Pn6_o1to2t)) + (Pn6_beta2f * x(idx_Pn6_o1fo2t)) + (- (Ach_k_dd * x(idx_Ach_fd))));
% nor1r_f_sf0.fp.product_eq (EQUATION)
% dx(idx_F3m_z)
 f(idx_F3m_product_eq) = ((F3m_k_el_r * x(idx_F3m_ra)) + (- (F3m_k_d * x(idx_F3m_z))));
% nor1r_f_sf0.sips_off_1.sig_free_eq (EQUATION)
% dx(idx_Sri_sig_free)
 f(idx_Sri_sig_free_eq) = (Sri_k_s + (- (Sri_k_d * x(idx_Sri_sig_free))));
% nor4raralc_r_it4.sips_off_1.sig_free_eq (EQUATION)
% dx(idx_Ssm_sig_free)
 f(idx_Ssm_sig_free_eq) = (Ssm_k_s + (- (Ssm_k_d * x(idx_Ssm_sig_free))));
% nor4raralc_r_it4.sips_off_2.sig_free_eq (EQUATION)
% dx(idx_Swe_sig_free)
 f(idx_Swe_sig_free_eq) = (Swe_k_s + (- (Swe_k_d * x(idx_Swe_sig_free))));
% nor4raralc_r_it5.sips_off_1.sig_free_eq (EQUATION)
% dx(idx_Sy7_sig_free)
 f(idx_Sy7_sig_free_eq) = (Sy7_k_s + (- (Sy7_k_d * x(idx_Sy7_sig_free))));
% nor4raralc_r_it5.sips_off_2.sig_free_eq (EQUATION)
% dx(idx_S1z_sig_free)
 f(idx_S1z_sig_free_eq) = (S1z_k_s + (- (S1z_k_d * x(idx_S1z_sig_free))));
% nor4riracc_r_it2.sips_off_2.sig_free_eq (EQUATION)
% dx(idx_Sjg_sig_free)
 f(idx_Sjg_sig_free_eq) = (Sjg_k_s + (- (Sjg_k_d * x(idx_Sjg_sig_free))));
% nor4riracc_r_it6.sips_off_2.sig_free_eq (EQUATION)
% dx(idx_Sq7_sig_free)
 f(idx_Sq7_sig_free_eq) = (Sq7_k_s + (- (Sq7_k_d * x(idx_Sq7_sig_free))));
% nor4rirall_r_it3.sips_off_2.sig_free_eq (EQUATION)
% dx(idx_Sxb_sig_free)
 f(idx_Sxb_sig_free_eq) = (Sxb_k_s + (- (Sxb_k_d * x(idx_Sxb_sig_free))));
% nor4rirall_r_it7.sips_off_2.sig_free_eq (EQUATION)
% dx(idx_S42_sig_free)
 f(idx_S42_sig_free_eq) = (S42_k_s + (- (S42_k_d * x(idx_S42_sig_free))));
% not3_ip2.sips_off_1.sig_free_eq (EQUATION)
% dx(idx_Sug_sig_free)
 f(idx_Sug_sig_free_eq) = (Sug_k_s + (- (Sug_k_d * x(idx_Sug_sig_free))));
% not3_ip3.sips_off_1.sig_free_eq (EQUATION)
% dx(idx_S0a_sig_free)
 f(idx_S0a_sig_free_eq) = (S0a_k_s + (- (S0a_k_d * x(idx_S0a_sig_free))));
  varargout{1}=f; 
%Mass Matrix Calculation
case 'mass' 
%
%  We generate a sparse matrix b and fill up the entries for
%  all equations. Since usually the rows are zero or have one
%  diagonal entry this is justified. The rows are
%  the equation number the columns are the (derivative)
%  state numbers
%
  b=sparse(234,234);
  
% ribpool.r_free_eq (EQUATION)
 b(idx_Rxm_r_free_eq,idx_Rxm_r_free) = 1.0d0; % dx(idx_Rxm_r_free) %
% polpool.pol_free_eq (EQUATION)
 b(idx_P4i_pol_free_eq,idx_P4i_pol_free) = 1.0d0; % dx(idx_P4i_pol_free) %
% not3_ip3.tf.ru_eq (EQUATION)
 b(idx_Tow_ru_eq,idx_Tow_ru) = 1.0d0; % dx(idx_Tow_ru) %
% not3_ip3.tf.ra_eq (EQUATION)
 b(idx_Tow_ra_eq,idx_Tow_ra) = 1.0d0; % dx(idx_Tow_ra) %
% not3_ip3.tf.pola_eq (EQUATION)
 b(idx_Tow_pola_eq,idx_Tow_pola) = 1.0d0; % dx(idx_Tow_pola) %
% not3_ip3.tes.polt_eq (EQUATION)
 b(idx_Tov_polt_eq,idx_Tov_polt) = 1.0d0; % dx(idx_Tov_polt) %
% not3_ip3.te.polt_eq (EQUATION)
 b(idx_Tuk_polt_eq,idx_Tuk_polt) = 1.0d0; % dx(idx_Tuk_polt) %
% not3_ip3.sips_off_1.sig_free_eq (EQUATION)
 b(idx_S0a_sig_free_eq,idx_S0a_sig_free) = 1.0d0; % dx(idx_S0a_sig_free) %
% not3_ip3.s0.pols_eq (EQUATION)
 b(idx_S2y_pols_eq,idx_S2y_pols) = 1.0d0; % dx(idx_S2y_pols) %
% not3_ip3.rcnot.rb1n_eq (EQUATION)
 b(idx_R35_rb1n_eq,idx_R35_rb1n) = 1.0d0; % dx(idx_R35_rb1n) %
% not3_ip3.rcnot.polb_eq (EQUATION)
 b(idx_R35_polb_eq,idx_R35_polb) = 1.0d0; % dx(idx_R35_polb) %
% not3_ip3.rcnot.b1n_eq (EQUATION)
 b(idx_R35_b1n_eq,idx_R35_b1n) = 1.0d0; % dx(idx_R35_b1n) %
% not3_ip3.rcnot.b1f_eq (EQUATION)
 b(idx_R35_b1f_eq,idx_R35_b1f) = 1.0d0; % dx(idx_R35_b1f) %
% not3_ip3.paanot3pos_s.polo1t_eq (EQUATION)
 b(idx_Prq_polo1t_eq,idx_Prq_polo1t) = 1.0d0; % dx(idx_Prq_polo1t) %
% not3_ip3.paanot3pos_s.o1t_eq (EQUATION)
 b(idx_Prq_o1t_eq,idx_Prq_o1t) = 1.0d0; % dx(idx_Prq_o1t) %
% not3_ip3.paanot3pos_s.o1f_eq (EQUATION)
 b(idx_Prq_o1f_eq,idx_Prq_o1f) = 1.0d0; % dx(idx_Prq_o1f) %
% not3_ip3.p0not3pos.ppol_eq (EQUATION)
 b(idx_Psq_ppol_eq,idx_Psq_ppol) = 1.0d0; % dx(idx_Psq_ppol) %
% not3_ip3.p0not3pos.p_free_eq (EQUATION)
 b(idx_Psq_p_free_eq,idx_Psq_p_free) = 1.0d0; % dx(idx_Psq_p_free) %
% not3_ip2.tf.ru_eq (EQUATION)
 b(idx_Tj2_ru_eq,idx_Tj2_ru) = 1.0d0; % dx(idx_Tj2_ru) %
% not3_ip2.tf.ra_eq (EQUATION)
 b(idx_Tj2_ra_eq,idx_Tj2_ra) = 1.0d0; % dx(idx_Tj2_ra) %
% not3_ip2.tf.pola_eq (EQUATION)
 b(idx_Tj2_pola_eq,idx_Tj2_pola) = 1.0d0; % dx(idx_Tj2_pola) %
% not3_ip2.tes.polt_eq (EQUATION)
 b(idx_Tj1_polt_eq,idx_Tj1_polt) = 1.0d0; % dx(idx_Tj1_polt) %
% not3_ip2.te.polt_eq (EQUATION)
 b(idx_Toq_polt_eq,idx_Toq_polt) = 1.0d0; % dx(idx_Toq_polt) %
% not3_ip2.sips_off_1.sig_free_eq (EQUATION)
 b(idx_Sug_sig_free_eq,idx_Sug_sig_free) = 1.0d0; % dx(idx_Sug_sig_free) %
% not3_ip2.s0.pols_eq (EQUATION)
 b(idx_Sx4_pols_eq,idx_Sx4_pols) = 1.0d0; % dx(idx_Sx4_pols) %
% not3_ip2.rcnot.rb1n_eq (EQUATION)
 b(idx_Rxb_rb1n_eq,idx_Rxb_rb1n) = 1.0d0; % dx(idx_Rxb_rb1n) %
% not3_ip2.rcnot.polb_eq (EQUATION)
 b(idx_Rxb_polb_eq,idx_Rxb_polb) = 1.0d0; % dx(idx_Rxb_polb) %
% not3_ip2.rcnot.b1n_eq (EQUATION)
 b(idx_Rxb_b1n_eq,idx_Rxb_b1n) = 1.0d0; % dx(idx_Rxb_b1n) %
% not3_ip2.rcnot.b1f_eq (EQUATION)
 b(idx_Rxb_b1f_eq,idx_Rxb_b1f) = 1.0d0; % dx(idx_Rxb_b1f) %
% not3_ip2.paanot3pos_s.polo1t_eq (EQUATION)
 b(idx_Plw_polo1t_eq,idx_Plw_polo1t) = 1.0d0; % dx(idx_Plw_polo1t) %
% not3_ip2.paanot3pos_s.o1t_eq (EQUATION)
 b(idx_Plw_o1t_eq,idx_Plw_o1t) = 1.0d0; % dx(idx_Plw_o1t) %
% not3_ip2.paanot3pos_s.o1f_eq (EQUATION)
 b(idx_Plw_o1f_eq,idx_Plw_o1f) = 1.0d0; % dx(idx_Plw_o1f) %
% not3_ip2.p0not3pos.ppol_eq (EQUATION)
 b(idx_Pmw_ppol_eq,idx_Pmw_ppol) = 1.0d0; % dx(idx_Pmw_ppol) %
% not3_ip2.p0not3pos.p_free_eq (EQUATION)
 b(idx_Pmw_p_free_eq,idx_Pmw_p_free) = 1.0d0; % dx(idx_Pmw_p_free) %
% not0_ip1.tf_2.ru_eq (EQUATION)
 b(idx_Tyn_ru_eq,idx_Tyn_ru) = 1.0d0; % dx(idx_Tyn_ru) %
% not0_ip1.tf_2.ra_eq (EQUATION)
 b(idx_Tyn_ra_eq,idx_Tyn_ra) = 1.0d0; % dx(idx_Tyn_ra) %
% not0_ip1.tf_2.pola_eq (EQUATION)
 b(idx_Tyn_pola_eq,idx_Tyn_pola) = 1.0d0; % dx(idx_Tyn_pola) %
% not0_ip1.tf.ru_eq (EQUATION)
 b(idx_Trw_ru_eq,idx_Trw_ru) = 1.0d0; % dx(idx_Trw_ru) %
% not0_ip1.tf.ra_eq (EQUATION)
 b(idx_Trw_ra_eq,idx_Trw_ra) = 1.0d0; % dx(idx_Trw_ra) %
% not0_ip1.tf.pola_eq (EQUATION)
 b(idx_Trw_pola_eq,idx_Trw_pola) = 1.0d0; % dx(idx_Trw_pola) %
% not0_ip1.te_2.polt_eq (EQUATION)
 b(idx_T4b_polt_eq,idx_T4b_polt) = 1.0d0; % dx(idx_T4b_polt) %
% not0_ip1.te.polt_eq (EQUATION)
 b(idx_Txk_polt_eq,idx_Txk_polt) = 1.0d0; % dx(idx_Txk_polt) %
% not0_ip1.r0_2.rb_eq (EQUATION)
 b(idx_Raw_rb_eq,idx_Raw_rb) = 1.0d0; % dx(idx_Raw_rb) %
% not0_ip1.r0_2.polb_eq (EQUATION)
 b(idx_Raw_polb_eq,idx_Raw_polb) = 1.0d0; % dx(idx_Raw_polb) %
% not0_ip1.r0_2.b_free_eq (EQUATION)
 b(idx_Raw_b_free_eq,idx_Raw_b_free) = 1.0d0; % dx(idx_Raw_b_free) %
% not0_ip1.r0.rb_eq (EQUATION)
 b(idx_R45_rb_eq,idx_R45_rb) = 1.0d0; % dx(idx_R45_rb) %
% not0_ip1.r0.polb_eq (EQUATION)
 b(idx_R45_polb_eq,idx_R45_polb) = 1.0d0; % dx(idx_R45_polb) %
% not0_ip1.r0.b_free_eq (EQUATION)
 b(idx_R45_b_free_eq,idx_R45_b_free) = 1.0d0; % dx(idx_R45_b_free) %
% not0_ip1.prinot0pos.polo1f_eq (EQUATION)
 b(idx_Pfe_polo1f_eq,idx_Pfe_polo1f) = 1.0d0; % dx(idx_Pfe_polo1f) %
% not0_ip1.prinot0pos.o1t_eq (EQUATION)
 b(idx_Pfe_o1t_eq,idx_Pfe_o1t) = 1.0d0; % dx(idx_Pfe_o1t) %
% not0_ip1.prinot0pos.o1f_eq (EQUATION)
 b(idx_Pfe_o1f_eq,idx_Pfe_o1f) = 1.0d0; % dx(idx_Pfe_o1f) %
% not0_ip1.p0not0pos.ppol_eq (EQUATION)
 b(idx_Pxw_ppol_eq,idx_Pxw_ppol) = 1.0d0; % dx(idx_Pxw_ppol) %
% not0_ip1.p0not0pos.p_free_eq (EQUATION)
 b(idx_Pxw_p_free_eq,idx_Pxw_p_free) = 1.0d0; % dx(idx_Pxw_p_free) %
% not0_ip0.tf_2.ru_eq (EQUATION)
 b(idx_Tst_ru_eq,idx_Tst_ru) = 1.0d0; % dx(idx_Tst_ru) %
% not0_ip0.tf_2.ra_eq (EQUATION)
 b(idx_Tst_ra_eq,idx_Tst_ra) = 1.0d0; % dx(idx_Tst_ra) %
% not0_ip0.tf_2.pola_eq (EQUATION)
 b(idx_Tst_pola_eq,idx_Tst_pola) = 1.0d0; % dx(idx_Tst_pola) %
% not0_ip0.tf.ru_eq (EQUATION)
 b(idx_Tm2_ru_eq,idx_Tm2_ru) = 1.0d0; % dx(idx_Tm2_ru) %
% not0_ip0.tf.ra_eq (EQUATION)
 b(idx_Tm2_ra_eq,idx_Tm2_ra) = 1.0d0; % dx(idx_Tm2_ra) %
% not0_ip0.tf.pola_eq (EQUATION)
 b(idx_Tm2_pola_eq,idx_Tm2_pola) = 1.0d0; % dx(idx_Tm2_pola) %
% not0_ip0.te_2.polt_eq (EQUATION)
 b(idx_Tyh_polt_eq,idx_Tyh_polt) = 1.0d0; % dx(idx_Tyh_polt) %
% not0_ip0.te.polt_eq (EQUATION)
 b(idx_Trq_polt_eq,idx_Trq_polt) = 1.0d0; % dx(idx_Trq_polt) %
% not0_ip0.r0_2.rb_eq (EQUATION)
 b(idx_R52_rb_eq,idx_R52_rb) = 1.0d0; % dx(idx_R52_rb) %
% not0_ip0.r0_2.polb_eq (EQUATION)
 b(idx_R52_polb_eq,idx_R52_polb) = 1.0d0; % dx(idx_R52_polb) %
% not0_ip0.r0_2.b_free_eq (EQUATION)
 b(idx_R52_b_free_eq,idx_R52_b_free) = 1.0d0; % dx(idx_R52_b_free) %
% not0_ip0.r0.rb_eq (EQUATION)
 b(idx_Ryb_rb_eq,idx_Ryb_rb) = 1.0d0; % dx(idx_Ryb_rb) %
% not0_ip0.r0.polb_eq (EQUATION)
 b(idx_Ryb_polb_eq,idx_Ryb_polb) = 1.0d0; % dx(idx_Ryb_polb) %
% not0_ip0.r0.b_free_eq (EQUATION)
 b(idx_Ryb_b_free_eq,idx_Ryb_b_free) = 1.0d0; % dx(idx_Ryb_b_free) %
% not0_ip0.prinot0pos.polo1f_eq (EQUATION)
 b(idx_P9k_polo1f_eq,idx_P9k_polo1f) = 1.0d0; % dx(idx_P9k_polo1f) %
% not0_ip0.prinot0pos.o1t_eq (EQUATION)
 b(idx_P9k_o1t_eq,idx_P9k_o1t) = 1.0d0; % dx(idx_P9k_o1t) %
% not0_ip0.prinot0pos.o1f_eq (EQUATION)
 b(idx_P9k_o1f_eq,idx_P9k_o1f) = 1.0d0; % dx(idx_P9k_o1f) %
% not0_ip0.p0not0pos.ppol_eq (EQUATION)
 b(idx_Ps2_ppol_eq,idx_Ps2_ppol) = 1.0d0; % dx(idx_Ps2_ppol) %
% not0_ip0.p0not0pos.p_free_eq (EQUATION)
 b(idx_Ps2_p_free_eq,idx_Ps2_p_free) = 1.0d0; % dx(idx_Ps2_p_free) %
% nor4ririlc_r_it1.tf.ru_eq (EQUATION)
 b(idx_T6u_ru_eq,idx_T6u_ru) = 1.0d0; % dx(idx_T6u_ru) %
% nor4ririlc_r_it1.tf.ra_eq (EQUATION)
 b(idx_T6u_ra_eq,idx_T6u_ra) = 1.0d0; % dx(idx_T6u_ra) %
% nor4ririlc_r_it1.tf.pola_eq (EQUATION)
 b(idx_T6u_pola_eq,idx_T6u_pola) = 1.0d0; % dx(idx_T6u_pola) %
% nor4ririlc_r_it1.te.polt_eq (EQUATION)
 b(idx_Tcl_polt_eq,idx_Tcl_polt) = 1.0d0; % dx(idx_Tcl_polt) %
% nor4ririlc_r_it1.rclnor.rb1nb2n_eq (EQUATION)
 b(idx_R67_rb1nb2n_eq,idx_R67_rb1nb2n) = 1.0d0; % dx(idx_R67_rb1nb2n) %
% nor4ririlc_r_it1.rclnor.polb_eq (EQUATION)
 b(idx_R67_polb_eq,idx_R67_polb) = 1.0d0; % dx(idx_R67_polb) %
% nor4ririlc_r_it1.rclnor.b1nb2n_eq (EQUATION)
 b(idx_R67_b1nb2n_eq,idx_R67_b1nb2n) = 1.0d0; % dx(idx_R67_b1nb2n) %
% nor4ririlc_r_it1.rclnor.b1nb2f_eq (EQUATION)
 b(idx_R67_b1nb2f_eq,idx_R67_b1nb2f) = 1.0d0; % dx(idx_R67_b1nb2f) %
% nor4ririlc_r_it1.rclnor.b1fb2n_eq (EQUATION)
 b(idx_R67_b1fb2n_eq,idx_R67_b1fb2n) = 1.0d0; % dx(idx_R67_b1fb2n) %
% nor4ririlc_r_it1.rclnor.b1fb2f_eq (EQUATION)
 b(idx_R67_b1fb2f_eq,idx_R67_b1fb2f) = 1.0d0; % dx(idx_R67_b1fb2f) %
% nor4ririlc_r_it1.pririnor.polo1fo2f_eq (EQUATION)
 b(idx_Pnd_polo1fo2f_eq,idx_Pnd_polo1fo2f) = 1.0d0; % dx(idx_Pnd_polo1fo2f) %
% nor4ririlc_r_it1.pririnor.o1to2t_eq (EQUATION)
 b(idx_Pnd_o1to2t_eq,idx_Pnd_o1to2t) = 1.0d0; % dx(idx_Pnd_o1to2t) %
% nor4ririlc_r_it1.pririnor.o1to2f_eq (EQUATION)
 b(idx_Pnd_o1to2f_eq,idx_Pnd_o1to2f) = 1.0d0; % dx(idx_Pnd_o1to2f) %
% nor4ririlc_r_it1.pririnor.o1fo2t_eq (EQUATION)
 b(idx_Pnd_o1fo2t_eq,idx_Pnd_o1fo2t) = 1.0d0; % dx(idx_Pnd_o1fo2t) %
% nor4ririlc_r_it1.pririnor.o1fo2f_eq (EQUATION)
 b(idx_Pnd_o1fo2f_eq,idx_Pnd_o1fo2f) = 1.0d0; % dx(idx_Pnd_o1fo2f) %
% nor4ririlc_r_it0.tf.ru_eq (EQUATION)
 b(idx_Tgt_ru_eq,idx_Tgt_ru) = 1.0d0; % dx(idx_Tgt_ru) %
% nor4ririlc_r_it0.tf.ra_eq (EQUATION)
 b(idx_Tgt_ra_eq,idx_Tgt_ra) = 1.0d0; % dx(idx_Tgt_ra) %
% nor4ririlc_r_it0.tf.pola_eq (EQUATION)
 b(idx_Tgt_pola_eq,idx_Tgt_pola) = 1.0d0; % dx(idx_Tgt_pola) %
% nor4ririlc_r_it0.te.polt_eq (EQUATION)
 b(idx_T70_polt_eq,idx_T70_polt) = 1.0d0; % dx(idx_T70_polt) %
% nor4ririlc_r_it0.rclnor.rb1nb2n_eq (EQUATION)
 b(idx_R0n_rb1nb2n_eq,idx_R0n_rb1nb2n) = 1.0d0; % dx(idx_R0n_rb1nb2n) %
% nor4ririlc_r_it0.rclnor.polb_eq (EQUATION)
 b(idx_R0n_polb_eq,idx_R0n_polb) = 1.0d0; % dx(idx_R0n_polb) %
% nor4ririlc_r_it0.rclnor.b1nb2n_eq (EQUATION)
 b(idx_R0n_b1nb2n_eq,idx_R0n_b1nb2n) = 1.0d0; % dx(idx_R0n_b1nb2n) %
% nor4ririlc_r_it0.rclnor.b1nb2f_eq (EQUATION)
 b(idx_R0n_b1nb2f_eq,idx_R0n_b1nb2f) = 1.0d0; % dx(idx_R0n_b1nb2f) %
% nor4ririlc_r_it0.rclnor.b1fb2n_eq (EQUATION)
 b(idx_R0n_b1fb2n_eq,idx_R0n_b1fb2n) = 1.0d0; % dx(idx_R0n_b1fb2n) %
% nor4ririlc_r_it0.rclnor.b1fb2f_eq (EQUATION)
 b(idx_R0n_b1fb2f_eq,idx_R0n_b1fb2f) = 1.0d0; % dx(idx_R0n_b1fb2f) %
% nor4ririlc_r_it0.pririnor.polo1fo2f_eq (EQUATION)
 b(idx_Pht_polo1fo2f_eq,idx_Pht_polo1fo2f) = 1.0d0; % dx(idx_Pht_polo1fo2f) %
% nor4ririlc_r_it0.pririnor.o1to2t_eq (EQUATION)
 b(idx_Pht_o1to2t_eq,idx_Pht_o1to2t) = 1.0d0; % dx(idx_Pht_o1to2t) %
% nor4ririlc_r_it0.pririnor.o1to2f_eq (EQUATION)
 b(idx_Pht_o1to2f_eq,idx_Pht_o1to2f) = 1.0d0; % dx(idx_Pht_o1to2f) %
% nor4ririlc_r_it0.pririnor.o1fo2t_eq (EQUATION)
 b(idx_Pht_o1fo2t_eq,idx_Pht_o1fo2t) = 1.0d0; % dx(idx_Pht_o1fo2t) %
% nor4ririlc_r_it0.pririnor.o1fo2f_eq (EQUATION)
 b(idx_Pht_o1fo2f_eq,idx_Pht_o1fo2f) = 1.0d0; % dx(idx_Pht_o1fo2f) %
% nor4rirall_r_it7.tf.ru_eq (EQUATION)
 b(idx_T34_ru_eq,idx_T34_ru) = 1.0d0; % dx(idx_T34_ru) %
% nor4rirall_r_it7.tf.ra_eq (EQUATION)
 b(idx_T34_ra_eq,idx_T34_ra) = 1.0d0; % dx(idx_T34_ra) %
% nor4rirall_r_it7.tf.pola_eq (EQUATION)
 b(idx_T34_pola_eq,idx_T34_pola) = 1.0d0; % dx(idx_T34_pola) %
% nor4rirall_r_it7.te.polt_eq (EQUATION)
 b(idx_T8u_polt_eq,idx_T8u_polt) = 1.0d0; % dx(idx_T8u_polt) %
% nor4rirall_r_it7.sips_off_2.sig_free_eq (EQUATION)
 b(idx_S42_sig_free_eq,idx_S42_sig_free) = 1.0d0; % dx(idx_S42_sig_free) %
% nor4rirall_r_it7.rllnor.rb1nb2n_eq (EQUATION)
 b(idx_Rkb_rb1nb2n_eq,idx_Rkb_rb1nb2n) = 1.0d0; % dx(idx_Rkb_rb1nb2n) %
% nor4rirall_r_it7.rllnor.polb_eq (EQUATION)
 b(idx_Rkb_polb_eq,idx_Rkb_polb) = 1.0d0; % dx(idx_Rkb_polb) %
% nor4rirall_r_it7.rllnor.b1nb2n_eq (EQUATION)
 b(idx_Rkb_b1nb2n_eq,idx_Rkb_b1nb2n) = 1.0d0; % dx(idx_Rkb_b1nb2n) %
% nor4rirall_r_it7.rllnor.b1nb2f_eq (EQUATION)
 b(idx_Rkb_b1nb2f_eq,idx_Rkb_b1nb2f) = 1.0d0; % dx(idx_Rkb_b1nb2f) %
% nor4rirall_r_it7.rllnor.b1fb2n_eq (EQUATION)
 b(idx_Rkb_b1fb2n_eq,idx_Rkb_b1fb2n) = 1.0d0; % dx(idx_Rkb_b1fb2n) %
% nor4rirall_r_it7.rllnor.b1fb2f_eq (EQUATION)
 b(idx_Rkb_b1fb2f_eq,idx_Rkb_b1fb2f) = 1.0d0; % dx(idx_Rkb_b1fb2f) %
% nor4rirall_r_it7.priranor.polo1fo2f_eq (EQUATION)
 b(idx_Pn6_polo1fo2f_eq,idx_Pn6_polo1fo2f) = 1.0d0; % dx(idx_Pn6_polo1fo2f) %
% nor4rirall_r_it7.priranor.o1to2t_eq (EQUATION)
 b(idx_Pn6_o1to2t_eq,idx_Pn6_o1to2t) = 1.0d0; % dx(idx_Pn6_o1to2t) %
% nor4rirall_r_it7.priranor.o1to2f_eq (EQUATION)
 b(idx_Pn6_o1to2f_eq,idx_Pn6_o1to2f) = 1.0d0; % dx(idx_Pn6_o1to2f) %
% nor4rirall_r_it7.priranor.o1fo2t_eq (EQUATION)
 b(idx_Pn6_o1fo2t_eq,idx_Pn6_o1fo2t) = 1.0d0; % dx(idx_Pn6_o1fo2t) %
% nor4rirall_r_it7.priranor.o1fo2f_eq (EQUATION)
 b(idx_Pn6_o1fo2f_eq,idx_Pn6_o1fo2f) = 1.0d0; % dx(idx_Pn6_o1fo2f) %
% nor4rirall_r_it3.tf.ru_eq (EQUATION)
 b(idx_Twd_ru_eq,idx_Twd_ru) = 1.0d0; % dx(idx_Twd_ru) %
% nor4rirall_r_it3.tf.ra_eq (EQUATION)
 b(idx_Twd_ra_eq,idx_Twd_ra) = 1.0d0; % dx(idx_Twd_ra) %
% nor4rirall_r_it3.tf.pola_eq (EQUATION)
 b(idx_Twd_pola_eq,idx_Twd_pola) = 1.0d0; % dx(idx_Twd_pola) %
% nor4rirall_r_it3.te.polt_eq (EQUATION)
 b(idx_T23_polt_eq,idx_T23_polt) = 1.0d0; % dx(idx_T23_polt) %
% nor4rirall_r_it3.sips_off_2.sig_free_eq (EQUATION)
 b(idx_Sxb_sig_free_eq,idx_Sxb_sig_free) = 1.0d0; % dx(idx_Sxb_sig_free) %
% nor4rirall_r_it3.rllnor.rb1nb2n_eq (EQUATION)
 b(idx_Rdk_rb1nb2n_eq,idx_Rdk_rb1nb2n) = 1.0d0; % dx(idx_Rdk_rb1nb2n) %
% nor4rirall_r_it3.rllnor.polb_eq (EQUATION)
 b(idx_Rdk_polb_eq,idx_Rdk_polb) = 1.0d0; % dx(idx_Rdk_polb) %
% nor4rirall_r_it3.rllnor.b1nb2n_eq (EQUATION)
 b(idx_Rdk_b1nb2n_eq,idx_Rdk_b1nb2n) = 1.0d0; % dx(idx_Rdk_b1nb2n) %
% nor4rirall_r_it3.rllnor.b1nb2f_eq (EQUATION)
 b(idx_Rdk_b1nb2f_eq,idx_Rdk_b1nb2f) = 1.0d0; % dx(idx_Rdk_b1nb2f) %
% nor4rirall_r_it3.rllnor.b1fb2n_eq (EQUATION)
 b(idx_Rdk_b1fb2n_eq,idx_Rdk_b1fb2n) = 1.0d0; % dx(idx_Rdk_b1fb2n) %
% nor4rirall_r_it3.rllnor.b1fb2f_eq (EQUATION)
 b(idx_Rdk_b1fb2f_eq,idx_Rdk_b1fb2f) = 1.0d0; % dx(idx_Rdk_b1fb2f) %
% nor4rirall_r_it3.priranor.polo1fo2f_eq (EQUATION)
 b(idx_Ps3_polo1fo2f_eq,idx_Ps3_polo1fo2f) = 1.0d0; % dx(idx_Ps3_polo1fo2f) %
% nor4rirall_r_it3.priranor.o1to2t_eq (EQUATION)
 b(idx_Ps3_o1to2t_eq,idx_Ps3_o1to2t) = 1.0d0; % dx(idx_Ps3_o1to2t) %
% nor4rirall_r_it3.priranor.o1to2f_eq (EQUATION)
 b(idx_Ps3_o1to2f_eq,idx_Ps3_o1to2f) = 1.0d0; % dx(idx_Ps3_o1to2f) %
% nor4rirall_r_it3.priranor.o1fo2t_eq (EQUATION)
 b(idx_Ps3_o1fo2t_eq,idx_Ps3_o1fo2t) = 1.0d0; % dx(idx_Ps3_o1fo2t) %
% nor4rirall_r_it3.priranor.o1fo2f_eq (EQUATION)
 b(idx_Ps3_o1fo2f_eq,idx_Ps3_o1fo2f) = 1.0d0; % dx(idx_Ps3_o1fo2f) %
% nor4riracc_r_it6.tf.ru_eq (EQUATION)
 b(idx_Tp8_ru_eq,idx_Tp8_ru) = 1.0d0; % dx(idx_Tp8_ru) %
% nor4riracc_r_it6.tf.ra_eq (EQUATION)
 b(idx_Tp8_ra_eq,idx_Tp8_ra) = 1.0d0; % dx(idx_Tp8_ra) %
% nor4riracc_r_it6.tf.pola_eq (EQUATION)
 b(idx_Tp8_pola_eq,idx_Tp8_pola) = 1.0d0; % dx(idx_Tp8_pola) %
% nor4riracc_r_it6.te.polt_eq (EQUATION)
 b(idx_Tuz_polt_eq,idx_Tuz_polt) = 1.0d0; % dx(idx_Tuz_polt) %
% nor4riracc_r_it6.sips_off_2.sig_free_eq (EQUATION)
 b(idx_Sq7_sig_free_eq,idx_Sq7_sig_free) = 1.0d0; % dx(idx_Sq7_sig_free) %
% nor4riracc_r_it6.rccnor.rb1nb2n_eq (EQUATION)
 b(idx_Rcl_rb1nb2n_eq,idx_Rcl_rb1nb2n) = 1.0d0; % dx(idx_Rcl_rb1nb2n) %
% nor4riracc_r_it6.rccnor.polb_eq (EQUATION)
 b(idx_Rcl_polb_eq,idx_Rcl_polb) = 1.0d0; % dx(idx_Rcl_polb) %
% nor4riracc_r_it6.rccnor.b1nb2n_eq (EQUATION)
 b(idx_Rcl_b1nb2n_eq,idx_Rcl_b1nb2n) = 1.0d0; % dx(idx_Rcl_b1nb2n) %
% nor4riracc_r_it6.rccnor.b1nb2f_eq (EQUATION)
 b(idx_Rcl_b1nb2f_eq,idx_Rcl_b1nb2f) = 1.0d0; % dx(idx_Rcl_b1nb2f) %
% nor4riracc_r_it6.rccnor.b1fb2n_eq (EQUATION)
 b(idx_Rcl_b1fb2n_eq,idx_Rcl_b1fb2n) = 1.0d0; % dx(idx_Rcl_b1fb2n) %
% nor4riracc_r_it6.rccnor.b1fb2f_eq (EQUATION)
 b(idx_Rcl_b1fb2f_eq,idx_Rcl_b1fb2f) = 1.0d0; % dx(idx_Rcl_b1fb2f) %
% nor4riracc_r_it6.priranor.polo1fo2f_eq (EQUATION)
 b(idx_P9b_polo1fo2f_eq,idx_P9b_polo1fo2f) = 1.0d0; % dx(idx_P9b_polo1fo2f) %
% nor4riracc_r_it6.priranor.o1to2t_eq (EQUATION)
 b(idx_P9b_o1to2t_eq,idx_P9b_o1to2t) = 1.0d0; % dx(idx_P9b_o1to2t) %
% nor4riracc_r_it6.priranor.o1to2f_eq (EQUATION)
 b(idx_P9b_o1to2f_eq,idx_P9b_o1to2f) = 1.0d0; % dx(idx_P9b_o1to2f) %
% nor4riracc_r_it6.priranor.o1fo2t_eq (EQUATION)
 b(idx_P9b_o1fo2t_eq,idx_P9b_o1fo2t) = 1.0d0; % dx(idx_P9b_o1fo2t) %
% nor4riracc_r_it6.priranor.o1fo2f_eq (EQUATION)
 b(idx_P9b_o1fo2f_eq,idx_P9b_o1fo2f) = 1.0d0; % dx(idx_P9b_o1fo2f) %
% nor4riracc_r_it2.tf.ru_eq (EQUATION)
 b(idx_Tih_ru_eq,idx_Tih_ru) = 1.0d0; % dx(idx_Tih_ru) %
% nor4riracc_r_it2.tf.ra_eq (EQUATION)
 b(idx_Tih_ra_eq,idx_Tih_ra) = 1.0d0; % dx(idx_Tih_ra) %
% nor4riracc_r_it2.tf.pola_eq (EQUATION)
 b(idx_Tih_pola_eq,idx_Tih_pola) = 1.0d0; % dx(idx_Tih_pola) %
% nor4riracc_r_it2.te.polt_eq (EQUATION)
 b(idx_Tzw_polt_eq,idx_Tzw_polt) = 1.0d0; % dx(idx_Tzw_polt) %
% nor4riracc_r_it2.sips_off_2.sig_free_eq (EQUATION)
 b(idx_Sjg_sig_free_eq,idx_Sjg_sig_free) = 1.0d0; % dx(idx_Sjg_sig_free) %
% nor4riracc_r_it2.rccnor.rb1nb2n_eq (EQUATION)
 b(idx_Rqa_rb1nb2n_eq,idx_Rqa_rb1nb2n) = 1.0d0; % dx(idx_Rqa_rb1nb2n) %
% nor4riracc_r_it2.rccnor.polb_eq (EQUATION)
 b(idx_Rqa_polb_eq,idx_Rqa_polb) = 1.0d0; % dx(idx_Rqa_polb) %
% nor4riracc_r_it2.rccnor.b1nb2n_eq (EQUATION)
 b(idx_Rqa_b1nb2n_eq,idx_Rqa_b1nb2n) = 1.0d0; % dx(idx_Rqa_b1nb2n) %
% nor4riracc_r_it2.rccnor.b1nb2f_eq (EQUATION)
 b(idx_Rqa_b1nb2f_eq,idx_Rqa_b1nb2f) = 1.0d0; % dx(idx_Rqa_b1nb2f) %
% nor4riracc_r_it2.rccnor.b1fb2n_eq (EQUATION)
 b(idx_Rqa_b1fb2n_eq,idx_Rqa_b1fb2n) = 1.0d0; % dx(idx_Rqa_b1fb2n) %
% nor4riracc_r_it2.rccnor.b1fb2f_eq (EQUATION)
 b(idx_Rqa_b1fb2f_eq,idx_Rqa_b1fb2f) = 1.0d0; % dx(idx_Rqa_b1fb2f) %
% nor4riracc_r_it2.priranor.polo1fo2f_eq (EQUATION)
 b(idx_Pe8_polo1fo2f_eq,idx_Pe8_polo1fo2f) = 1.0d0; % dx(idx_Pe8_polo1fo2f) %
% nor4riracc_r_it2.priranor.o1to2t_eq (EQUATION)
 b(idx_Pe8_o1to2t_eq,idx_Pe8_o1to2t) = 1.0d0; % dx(idx_Pe8_o1to2t) %
% nor4riracc_r_it2.priranor.o1to2f_eq (EQUATION)
 b(idx_Pe8_o1to2f_eq,idx_Pe8_o1to2f) = 1.0d0; % dx(idx_Pe8_o1to2f) %
% nor4riracc_r_it2.priranor.o1fo2t_eq (EQUATION)
 b(idx_Pe8_o1fo2t_eq,idx_Pe8_o1fo2t) = 1.0d0; % dx(idx_Pe8_o1fo2t) %
% nor4riracc_r_it2.priranor.o1fo2f_eq (EQUATION)
 b(idx_Pe8_o1fo2f_eq,idx_Pe8_o1fo2f) = 1.0d0; % dx(idx_Pe8_o1fo2f) %
% nor4raralc_r_it5.tf.ru_eq (EQUATION)
 b(idx_T10_ru_eq,idx_T10_ru) = 1.0d0; % dx(idx_T10_ru) %
% nor4raralc_r_it5.tf.ra_eq (EQUATION)
 b(idx_T10_ra_eq,idx_T10_ra) = 1.0d0; % dx(idx_T10_ra) %
% nor4raralc_r_it5.tf.pola_eq (EQUATION)
 b(idx_T10_pola_eq,idx_T10_pola) = 1.0d0; % dx(idx_T10_pola) %
% nor4raralc_r_it5.te.polt_eq (EQUATION)
 b(idx_T6r_polt_eq,idx_T6r_polt) = 1.0d0; % dx(idx_T6r_polt) %
% nor4raralc_r_it5.sips_off_2.sig_free_eq (EQUATION)
 b(idx_S1z_sig_free_eq,idx_S1z_sig_free) = 1.0d0; % dx(idx_S1z_sig_free) %
% nor4raralc_r_it5.sips_off_1.sig_free_eq (EQUATION)
 b(idx_Sy7_sig_free_eq,idx_Sy7_sig_free) = 1.0d0; % dx(idx_Sy7_sig_free) %
% nor4raralc_r_it5.rclnor.rb1nb2n_eq (EQUATION)
 b(idx_Rc2_rb1nb2n_eq,idx_Rc2_rb1nb2n) = 1.0d0; % dx(idx_Rc2_rb1nb2n) %
% nor4raralc_r_it5.rclnor.polb_eq (EQUATION)
 b(idx_Rc2_polb_eq,idx_Rc2_polb) = 1.0d0; % dx(idx_Rc2_polb) %
% nor4raralc_r_it5.rclnor.b1nb2n_eq (EQUATION)
 b(idx_Rc2_b1nb2n_eq,idx_Rc2_b1nb2n) = 1.0d0; % dx(idx_Rc2_b1nb2n) %
% nor4raralc_r_it5.rclnor.b1nb2f_eq (EQUATION)
 b(idx_Rc2_b1nb2f_eq,idx_Rc2_b1nb2f) = 1.0d0; % dx(idx_Rc2_b1nb2f) %
% nor4raralc_r_it5.rclnor.b1fb2n_eq (EQUATION)
 b(idx_Rc2_b1fb2n_eq,idx_Rc2_b1fb2n) = 1.0d0; % dx(idx_Rc2_b1fb2n) %
% nor4raralc_r_it5.rclnor.b1fb2f_eq (EQUATION)
 b(idx_Rc2_b1fb2f_eq,idx_Rc2_b1fb2f) = 1.0d0; % dx(idx_Rc2_b1fb2f) %
% nor4raralc_r_it5.praranor.polo1fo2f_eq (EQUATION)
 b(idx_Pzb_polo1fo2f_eq,idx_Pzb_polo1fo2f) = 1.0d0; % dx(idx_Pzb_polo1fo2f) %
% nor4raralc_r_it5.praranor.o1to2t_eq (EQUATION)
 b(idx_Pzb_o1to2t_eq,idx_Pzb_o1to2t) = 1.0d0; % dx(idx_Pzb_o1to2t) %
% nor4raralc_r_it5.praranor.o1to2f_eq (EQUATION)
 b(idx_Pzb_o1to2f_eq,idx_Pzb_o1to2f) = 1.0d0; % dx(idx_Pzb_o1to2f) %
% nor4raralc_r_it5.praranor.o1fo2t_eq (EQUATION)
 b(idx_Pzb_o1fo2t_eq,idx_Pzb_o1fo2t) = 1.0d0; % dx(idx_Pzb_o1fo2t) %
% nor4raralc_r_it5.praranor.o1fo2f_eq (EQUATION)
 b(idx_Pzb_o1fo2f_eq,idx_Pzb_o1fo2f) = 1.0d0; % dx(idx_Pzb_o1fo2f) %
% nor4raralc_r_it4.tf.ru_eq (EQUATION)
 b(idx_Tvf_ru_eq,idx_Tvf_ru) = 1.0d0; % dx(idx_Tvf_ru) %
% nor4raralc_r_it4.tf.ra_eq (EQUATION)
 b(idx_Tvf_ra_eq,idx_Tvf_ra) = 1.0d0; % dx(idx_Tvf_ra) %
% nor4raralc_r_it4.tf.pola_eq (EQUATION)
 b(idx_Tvf_pola_eq,idx_Tvf_pola) = 1.0d0; % dx(idx_Tvf_pola) %
% nor4raralc_r_it4.te.polt_eq (EQUATION)
 b(idx_T16_polt_eq,idx_T16_polt) = 1.0d0; % dx(idx_T16_polt) %
% nor4raralc_r_it4.sips_off_2.sig_free_eq (EQUATION)
 b(idx_Swe_sig_free_eq,idx_Swe_sig_free) = 1.0d0; % dx(idx_Swe_sig_free) %
% nor4raralc_r_it4.sips_off_1.sig_free_eq (EQUATION)
 b(idx_Ssm_sig_free_eq,idx_Ssm_sig_free) = 1.0d0; % dx(idx_Ssm_sig_free) %
% nor4raralc_r_it4.rclnor.rb1nb2n_eq (EQUATION)
 b(idx_R6h_rb1nb2n_eq,idx_R6h_rb1nb2n) = 1.0d0; % dx(idx_R6h_rb1nb2n) %
% nor4raralc_r_it4.rclnor.polb_eq (EQUATION)
 b(idx_R6h_polb_eq,idx_R6h_polb) = 1.0d0; % dx(idx_R6h_polb) %
% nor4raralc_r_it4.rclnor.b1nb2n_eq (EQUATION)
 b(idx_R6h_b1nb2n_eq,idx_R6h_b1nb2n) = 1.0d0; % dx(idx_R6h_b1nb2n) %
% nor4raralc_r_it4.rclnor.b1nb2f_eq (EQUATION)
 b(idx_R6h_b1nb2f_eq,idx_R6h_b1nb2f) = 1.0d0; % dx(idx_R6h_b1nb2f) %
% nor4raralc_r_it4.rclnor.b1fb2n_eq (EQUATION)
 b(idx_R6h_b1fb2n_eq,idx_R6h_b1fb2n) = 1.0d0; % dx(idx_R6h_b1fb2n) %
% nor4raralc_r_it4.rclnor.b1fb2f_eq (EQUATION)
 b(idx_R6h_b1fb2f_eq,idx_R6h_b1fb2f) = 1.0d0; % dx(idx_R6h_b1fb2f) %
% nor4raralc_r_it4.praranor.polo1fo2f_eq (EQUATION)
 b(idx_P5e_polo1fo2f_eq,idx_P5e_polo1fo2f) = 1.0d0; % dx(idx_P5e_polo1fo2f) %
% nor4raralc_r_it4.praranor.o1to2t_eq (EQUATION)
 b(idx_P5e_o1to2t_eq,idx_P5e_o1to2t) = 1.0d0; % dx(idx_P5e_o1to2t) %
% nor4raralc_r_it4.praranor.o1to2f_eq (EQUATION)
 b(idx_P5e_o1to2f_eq,idx_P5e_o1to2f) = 1.0d0; % dx(idx_P5e_o1to2f) %
% nor4raralc_r_it4.praranor.o1fo2t_eq (EQUATION)
 b(idx_P5e_o1fo2t_eq,idx_P5e_o1fo2t) = 1.0d0; % dx(idx_P5e_o1fo2t) %
% nor4raralc_r_it4.praranor.o1fo2f_eq (EQUATION)
 b(idx_P5e_o1fo2f_eq,idx_P5e_o1fo2f) = 1.0d0; % dx(idx_P5e_o1fo2f) %
% nor1r_f_sf0.te.polt_eq (EQUATION)
 b(idx_Tu1_polt_eq,idx_Tu1_polt) = 1.0d0; % dx(idx_Tu1_polt) %
% nor1r_f_sf0.sips_off_1.sig_free_eq (EQUATION)
 b(idx_Sri_sig_free_eq,idx_Sri_sig_free) = 1.0d0; % dx(idx_Sri_sig_free) %
% nor1r_f_sf0.r0.rb_eq (EQUATION)
 b(idx_R56_rb_eq,idx_R56_rb) = 1.0d0; % dx(idx_R56_rb) %
% nor1r_f_sf0.r0.polb_eq (EQUATION)
 b(idx_R56_polb_eq,idx_R56_polb) = 1.0d0; % dx(idx_R56_polb) %
% nor1r_f_sf0.r0.b_free_eq (EQUATION)
 b(idx_R56_b_free_eq,idx_R56_b_free) = 1.0d0; % dx(idx_R56_b_free) %
% nor1r_f_sf0.pranor.polo1f_eq (EQUATION)
 b(idx_Pas_polo1f_eq,idx_Pas_polo1f) = 1.0d0; % dx(idx_Pas_polo1f) %
% nor1r_f_sf0.pranor.o1t_eq (EQUATION)
 b(idx_Pas_o1t_eq,idx_Pas_o1t) = 1.0d0; % dx(idx_Pas_o1t) %
% nor1r_f_sf0.pranor.o1f_eq (EQUATION)
 b(idx_Pas_o1f_eq,idx_Pas_o1f) = 1.0d0; % dx(idx_Pas_o1f) %
% nor1r_f_sf0.fp.ru_eq (EQUATION)
 b(idx_F3m_ru_eq,idx_F3m_ru) = 1.0d0; % dx(idx_F3m_ru) %
% nor1r_f_sf0.fp.ra_eq (EQUATION)
 b(idx_F3m_ra_eq,idx_F3m_ra) = 1.0d0; % dx(idx_F3m_ra) %
% nor1r_f_sf0.fp.product_eq (EQUATION)
 b(idx_F3m_product_eq,idx_F3m_z) = 1.0d0; % dx(idx_F3m_z) %
% nor1r_f_sf0.fp.pola_eq (EQUATION)
 b(idx_F3m_pola_eq,idx_F3m_pola) = 1.0d0; % dx(idx_F3m_pola) %
% int_r_pool.fm_eq (EQUATION)
 b(idx_I9r_fm_eq,idx_I9r_fm) = 1.0d0; % dx(idx_I9r_fm) %
% int_r_pool.fd_eq (EQUATION)
 b(idx_I9r_fd_eq,idx_I9r_fd) = 1.0d0; % dx(idx_I9r_fd) %
% inp3_pool.fm_eq (EQUATION)
 b(idx_Ii6_fm_eq,idx_Ii6_fm) = 1.0d0; % dx(idx_Ii6_fm) %
% inp3_pool.fd_eq (EQUATION)
 b(idx_Ii6_fd_eq,idx_Ii6_fd) = 1.0d0; % dx(idx_Ii6_fd) %
% inp2_pool.fm_eq (EQUATION)
 b(idx_Ib2_fm_eq,idx_Ib2_fm) = 1.0d0; % dx(idx_Ib2_fm) %
% inp2_pool.fd_eq (EQUATION)
 b(idx_Ib2_fd_eq,idx_Ib2_fd) = 1.0d0; % dx(idx_Ib2_fd) %
% d_pool.sig_free_eq (EQUATION)
 b(idx_D5f_sig_free_eq,idx_D5f_sig_free) = 1.0d0; % dx(idx_D5f_sig_free) %
% d_neg_pool.srna_free_eq (EQUATION)
 b(idx_Dck_srna_free_eq,idx_Dck_srna_free) = 1.0d0; % dx(idx_Dck_srna_free) %
% c_pool.sig_free_eq (EQUATION)
 b(idx_C5e_sig_free_eq,idx_C5e_sig_free) = 1.0d0; % dx(idx_C5e_sig_free) %
% c_neg_pool.srna_free_eq (EQUATION)
 b(idx_Ccj_srna_free_eq,idx_Ccj_srna_free) = 1.0d0; % dx(idx_Ccj_srna_free) %
% b_pos_pool.fm_eq (EQUATION)
 b(idx_Bh0_fm_eq,idx_Bh0_fm) = 1.0d0; % dx(idx_Bh0_fm) %
% b_pos_pool.fdi_eq (EQUATION)
 b(idx_Bh0_fdi_eq,idx_Bh0_fdi) = 1.0d0; % dx(idx_Bh0_fdi) %
% b_pos_pool.fd_eq (EQUATION)
 b(idx_Bh0_fd_eq,idx_Bh0_fd) = 1.0d0; % dx(idx_Bh0_fd) %
% b_pool.sig_free_eq (EQUATION)
 b(idx_B5d_sig_free_eq,idx_B5d_sig_free) = 1.0d0; % dx(idx_B5d_sig_free) %
% b_neg_pool.fm_eq (EQUATION)
 b(idx_Bci_fm_eq,idx_Bci_fm) = 1.0d0; % dx(idx_Bci_fm) %
% b_neg_pool.fd_eq (EQUATION)
 b(idx_Bci_fd_eq,idx_Bci_fd) = 1.0d0; % dx(idx_Bci_fd) %
% a_pos_pool.fm_eq (EQUATION)
 b(idx_Agz_fm_eq,idx_Agz_fm) = 1.0d0; % dx(idx_Agz_fm) %
% a_pos_pool.fdi_eq (EQUATION)
 b(idx_Agz_fdi_eq,idx_Agz_fdi) = 1.0d0; % dx(idx_Agz_fdi) %
% a_pos_pool.fd_eq (EQUATION)
 b(idx_Agz_fd_eq,idx_Agz_fd) = 1.0d0; % dx(idx_Agz_fd) %
% a_pool.sig_free_eq (EQUATION)
 b(idx_A5c_sig_free_eq,idx_A5c_sig_free) = 1.0d0; % dx(idx_A5c_sig_free) %
% a_neg_pool.fm_eq (EQUATION)
 b(idx_Ach_fm_eq,idx_Ach_fm) = 1.0d0; % dx(idx_Ach_fm) %
% a_neg_pool.fd_eq (EQUATION)
 b(idx_Ach_fd_eq,idx_Ach_fd) = 1.0d0; % dx(idx_Ach_fd) %
varargout{1}=b;
% End of mass-matrix entries


case 'init'
%% Initial values for states
  varargout {2}=[0; 0.0d0; 0.0d0; 0.0d0; 0.0d0; 0.0d0; 0; 0.0d0; 0.0d0; 0.0d0; 0.0d0; 0.0d0; 0; 0; 0; 0; 0.0d0; 0.0d0; 0.0d0; 0.0d0; 0.0d0; 0.0d0; 0.0d0; 0.0d0; 0.0d0; 0.0d0; 2.1d-6; 1.0d-9; 0.0d0; 0.0d0; 0.0d0; 0.0d0; 1.0d-9; 0.0d0; 0.0d0; 0.0d0; 0.0d0; 1.0d-9; 0.0d0; 0.0d0; 1.0d-9; 0.0d0; 0.0d0; 1.0d-9; 0.0d0; 0.0d0; 0.0d0; 0.0d0; 1.0d-9; 0.0d0; 0.0d0; 1.0d-9; 0.0d0; 0.0d0; 0.0d0; 0.0d0; 1.0d-9; 0.0d0; 0.0d0; 0.0d0; 1.0d-9; 1.0d-9; 0.0d0; 0.0d0; 0.0d0; 0.0d0; 1.0d-9; 0.0d0; 0.0d0; 0.0d0; 0.0d0; 1.0d-9; 0.0d0; 0.0d0; 0.0d0; 1.0d-9; 1.0d-9; 0.0d0; 0.0d0; 0.0d0; 0.0d0; 0.0d0; 1.0d-9; 0.0d0; 1.0d-9; 1.0d-9; 0.0d0; 0.0d0; 0.0d0; 0.0d0; 0.0d0; 0.0d0; 0.0d0; 0.0d0; 0.0d0; 0.0d0; 0.0d0; 0.0d0; 0.0d0; 0.0d0; 0.0d0; 0.0d0; 0.0d0; 0.0d0; 0.0d0; 0.0d0; 0.0d0; 0.0d0; 0.0d0; 0.0d0; 0.0d0; 0.0d0; 0.0d0; 0.0d0; 0.0d0; 0.0d0; 0.0d0; 0.0d0; 0.0d0; 0.0d0; 0.0d0; 0.0d0; 0.0d0; 0.0d0; 0.0d0; 0.0d0; 0.0d0; 0.0d0; 0.0d0; 0.0d0; 0.0d0; 0.0d0; 0.0d0; 0.0d0; 0.0d0; 0.0d0; 0.0d0; 0.0d0; 0.0d0; 0.0d0; 0.0d0; 0.0d0; 0.0d0; 0.0d0; 0.0d0; 0.0d0; 0.0d0; 0.0d0; 0.0d0; 0.0d0; 0.0d0; 0.0d0; 0.0d0; 0.0d0; 0.0d0; 0.0d0; 0.0d0; 0.0d0; 4.2d-6; 0.0d0; 0.0d0; 0.0d0; 0.0d0; 0.0d0; 0.0d0; 0.0d0; 0.0d0; 0.0d0; 0.0d0; 0.0d0; 0.0d0; 0.0d0; 0.0d0; 0.0d0; 0.0d0; 0.0d0; 0.0d0; 0.0d0; 0.0d0; 0.0d0; 0.0d0; 0.0d0; 0.0d0; 0.0d0; 0.0d0; 0.0d0; 0.0d0; 0.0d0; 0.0d0; 0.0d0; 0.0d0; 0.0d0; 0.0d0; 0.0d0; 0.0d0; 0.0d0; 0.0d0; 0.0d0; 0.0d0; 0.0d0; 0.0d0; 0.0d0; 0.0d0; 0.0d0; 0.0d0; 0.0d0; 0.0d0; 0.0d0; 0.0d0; 0.0d0; 0.0d0; 0.0d0; 0.0d0; 0.0d0; 0.0d0; 0.0d0; 0.0d0; 0.0d0; 0.0d0; 0.0d0; 0.0d0; 0.0d0; 0.0d0; 0.0d0; 0.0d0; 0.0d0; 0.0d0; 0.0d0; 0.0d0; 0.0d0; 0.0d0; 0.0d0; 0.0d0; 0.0d0];
%% Output definition according to :report
  varargout {3}=odeset('Mass','M','MassSingular','maybe');

otherwise
   error(['Unknown flag ' flag]);
end;
