# Supplementary material for: Automatic Design of Digital Synthetic Gene Circuits
Source: PLoS Comput Biol. 2011 Feb 17;7(2):e1001083. doi: 10.1371/journal.pcbi.1001083 (PMC3048778; doi:10.1371/journal.pcbi.1001083)
Supplement: Protocol S3 — SBML file - test case A, solution 1. (0.45 MB XML) [file pcbi.1001083.s005.xml]

<?xml version="1.0" encoding="UTF-8"?>  
<sbml xmlns="http://www.sbml.org/sbml/level2" level="2" version="1">  
  <!-- modify the K_S value to simulate different truth table entries -->
  <model id="A1">  
   <listOfCompartments>  
      <compartment id="Cell" size="1.67e-15"/>  
   </listOfCompartments>  
   <listOfSpecies>  
      <species compartment="Cell" id="Nor4rirall_R_It3_Priranor_Polo1fo2f" initialConcentration="0"/>  
      <species compartment="Cell" id="Nor4rirall_R_It3_Sips_Off_2_Sig_Free" initialConcentration="0"/>  
      <species compartment="Cell" id="Not0_Ip1_Te_2_Polt" initialConcentration="0"/>  
      <species compartment="Cell" id="Nor4raralc_R_It4_Rclnor_Polb" initialConcentration="0"/>  
      <species compartment="Cell" id="Not3_Ip2_Tf_Ra" initialConcentration="0"/>  
      <species compartment="Cell" id="Not3_Ip2_Rcnot_B1n" initialConcentration="0"/>  
      <species compartment="Cell" id="Nor4riracc_R_It2_Te_Polt" initialConcentration="0"/>  
      <species compartment="Cell" id="Nor4raralc_R_It5_Praranor_O1fo2t" initialConcentration="0"/>  
      <species compartment="Cell" id="A_Neg_Pool_Fd" initialConcentration="0"/>  
      <species compartment="Cell" id="Not3_Ip3_Paanot3pos_S_Polo1t" initialConcentration="0"/>  
      <species compartment="Cell" id="Nor4raralc_R_It5_Rclnor_B1nb2f" initialConcentration="0"/>  
      <species compartment="Cell" id="B_Neg_Pool_Fm" initialConcentration="0"/>  
      <species compartment="Cell" id="Nor4ririlc_R_It0_Rclnor_B1nb2n" initialConcentration="0"/>  
      <species compartment="Cell" id="B_Pos_Pool_Fm" initialConcentration="0"/>  
      <species compartment="Cell" id="Nor4raralc_R_It5_Rclnor_B1fb2n" initialConcentration="0"/>  
      <species compartment="Cell" id="Nor4ririlc_R_It0_Pririnor_O1to2t" initialConcentration="0"/>  
      <species compartment="Cell" id="Not3_Ip3_Sips_Off_1_Sig_Free" initialConcentration="0"/>  
      <species compartment="Cell" id="Nor4raralc_R_It4_Tf_Ra" initialConcentration="0"/>  
      <species compartment="Cell" id="Nor4ririlc_R_It0_Pririnor_O1fo2t" initialConcentration="0"/>  
      <species compartment="Cell" id="Nor4riracc_R_It6_Priranor_O1fo2t" initialConcentration="0"/>  
      <species compartment="Cell" id="Not0_Ip1_R0_2_Rb" initialConcentration="0"/>  
      <species compartment="Cell" id="Nor4rirall_R_It3_Priranor_O1to2f" initialConcentration="0"/>  
      <species compartment="Cell" id="Not3_Ip3_Paanot3pos_S_O1f" initialConcentration="1e-09"/>  
      <species compartment="Cell" id="Nor4rirall_R_It3_Rllnor_B1fb2f" initialConcentration="0"/>  
      <species compartment="Cell" id="Not3_Ip2_Tf_Ru" initialConcentration="0"/>  
      <species compartment="Cell" id="Not0_Ip1_Tf_2_Ra" initialConcentration="0"/>  
      <species compartment="Cell" id="Nor4rirall_R_It7_Priranor_O1to2t" initialConcentration="0"/>  
      <species compartment="Cell" id="Not0_Ip1_R0_2_Polb" initialConcentration="0"/>  
      <species compartment="Cell" id="Nor4rirall_R_It7_Tf_Ru" initialConcentration="0"/>  
      <species compartment="Cell" id="Inp3_Pool_Fd" initialConcentration="0"/>  
      <species compartment="Cell" id="Not0_Ip1_Prinot0pos_Polo1f" initialConcentration="0"/>  
      <species compartment="Cell" id="Nor4raralc_R_It4_Praranor_Polo1fo2f" initialConcentration="0"/>  
      <species compartment="Cell" id="Nor4riracc_R_It6_Rccnor_B1fb2f" initialConcentration="0"/>  
      <species compartment="Cell" id="Nor4riracc_R_It6_Te_Polt" initialConcentration="0"/>  
      <species compartment="Cell" id="Nor4riracc_R_It6_Rccnor_Rb1nb2n" initialConcentration="0"/>  
      <species compartment="Cell" id="Nor4rirall_R_It3_Rllnor_B1nb2n" initialConcentration="0"/>  
      <species compartment="Cell" id="Nor4ririlc_R_It1_Rclnor_B1fb2f" initialConcentration="0"/>  
      <species compartment="Cell" id="Nor1r_F_Sf0_Pranor_Polo1f" initialConcentration="0"/>  
      <species compartment="Cell" id="Nor4rirall_R_It7_Tf_Ra" initialConcentration="0"/>  
      <species compartment="Cell" id="Nor4raralc_R_It4_Rclnor_B1nb2n" initialConcentration="0"/>  
      <species compartment="Cell" id="Nor4rirall_R_It7_Sips_Off_2_Sig_Free" initialConcentration="0"/>  
      <species compartment="Cell" id="B_Pos_Pool_Fdi" initialConcentration="0"/>  
      <species compartment="Cell" id="Nor4raralc_R_It4_Praranor_O1to2f" initialConcentration="0"/>  
      <species compartment="Cell" id="Not3_Ip3_Tf_Pola" initialConcentration="0"/>  
      <species compartment="Cell" id="Nor4rirall_R_It3_Rllnor_B1nb2f" initialConcentration="0"/>  
      <species compartment="Cell" id="Nor4riracc_R_It6_Tf_Ru" initialConcentration="0"/>  
      <species compartment="Cell" id="C_Neg_Pool_Srna_Free" initialConcentration="0"/>  
      <species compartment="Cell" id="Not3_Ip2_Rcnot_Rb1n" initialConcentration="0"/>  
      <species compartment="Cell" id="Not3_Ip3_P0not3pos_Ppol" initialConcentration="0"/>  
      <species compartment="Cell" id="Nor4raralc_R_It5_Praranor_O1fo2f" initialConcentration="1e-09"/>  
      <species compartment="Cell" id="Not3_Ip3_Rcnot_B1f" initialConcentration="0"/>  
      <species compartment="Cell" id="Not0_Ip0_Tf_Ra" initialConcentration="0"/>  
      <species compartment="Cell" id="Nor4rirall_R_It3_Priranor_O1fo2f" initialConcentration="1e-09"/>  
      <species compartment="Cell" id="Not3_Ip2_Rcnot_Polb" initialConcentration="0"/>  
      <species compartment="Cell" id="Nor4rirall_R_It7_Priranor_O1fo2t" initialConcentration="0"/>  
      <species compartment="Cell" id="Nor4raralc_R_It4_Rclnor_B1nb2f" initialConcentration="0"/>  
      <species compartment="Cell" id="Nor4rirall_R_It7_Priranor_Polo1fo2f" initialConcentration="0"/>  
      <species compartment="Cell" id="D_Neg_Pool_Srna_Free" initialConcentration="0"/>  
      <species compartment="Cell" id="Nor4ririlc_R_It1_Rclnor_B1nb2f" initialConcentration="0"/>  
      <species compartment="Cell" id="Nor4rirall_R_It3_Rllnor_Rb1nb2n" initialConcentration="0"/>  
      <species compartment="Cell" id="Nor4riracc_R_It2_Priranor_O1fo2f" initialConcentration="1e-09"/>  
      <species compartment="Cell" id="Nor4raralc_R_It5_Praranor_O1to2f" initialConcentration="0"/>  
      <species compartment="Cell" id="Nor4rirall_R_It7_Rllnor_B1nb2f" initialConcentration="0"/>  
      <species compartment="Cell" id="Not3_Ip2_S0_Pols" initialConcentration="0"/>  
      <species compartment="Cell" id="Inp2_Pool_Fm" initialConcentration="0"/>  
      <species compartment="Cell" id="Nor4ririlc_R_It0_Pririnor_O1fo2f" initialConcentration="1e-09"/>  
      <species compartment="Cell" id="Not3_Ip3_Paanot3pos_S_O1t" initialConcentration="0"/>  
      <species compartment="Cell" id="B_Pos_Pool_Fd" initialConcentration="0"/>  
      <species compartment="Cell" id="Not0_Ip1_R0_2_B_Free" initialConcentration="0"/>  
      <species compartment="Cell" id="A_Pos_Pool_Fdi" initialConcentration="0"/>  
      <species compartment="Cell" id="Nor4raralc_R_It5_Praranor_O1to2t" initialConcentration="0"/>  
      <species compartment="Cell" id="Nor4rirall_R_It3_Tf_Ra" initialConcentration="0"/>  
      <species compartment="Cell" id="Not3_Ip2_Tes_Polt" initialConcentration="0"/>  
      <species compartment="Cell" id="Not3_Ip3_Tf_Ra" initialConcentration="0"/>  
      <species compartment="Cell" id="Not0_Ip0_R0_2_Rb" initialConcentration="0"/>  
      <species compartment="Cell" id="Nor4ririlc_R_It0_Tf_Ru" initialConcentration="0"/>  
      <species compartment="Cell" id="Nor4riracc_R_It6_Priranor_O1to2f" initialConcentration="0"/>  
      <species compartment="Cell" id="Nor4ririlc_R_It0_Rclnor_Rb1nb2n" initialConcentration="0"/>  
      <species compartment="Cell" id="Not3_Ip2_Sips_Off_1_Sig_Free" initialConcentration="0"/>  
      <species compartment="Cell" id="Nor4rirall_R_It3_Rllnor_Polb" initialConcentration="0"/>  
      <species compartment="Cell" id="Nor4ririlc_R_It1_Rclnor_Polb" initialConcentration="0"/>  
      <species compartment="Cell" id="Nor4riracc_R_It2_Rccnor_B1nb2f" initialConcentration="0"/>  
      <species compartment="Cell" id="Not0_Ip0_Te_2_Polt" initialConcentration="0"/>  
      <species compartment="Cell" id="Not0_Ip1_Prinot0pos_O1t" initialConcentration="0"/>  
      <species compartment="Cell" id="Nor4ririlc_R_It1_Tf_Ru" initialConcentration="0"/>  
      <species compartment="Cell" id="Nor4ririlc_R_It1_Pririnor_O1to2f" initialConcentration="0"/>  
      <species compartment="Cell" id="Nor4ririlc_R_It0_Rclnor_B1fb2n" initialConcentration="0"/>  
      <species compartment="Cell" id="Nor4raralc_R_It5_Rclnor_B1fb2f" initialConcentration="0"/>  
      <species compartment="Cell" id="Nor4riracc_R_It2_Rccnor_B1fb2n" initialConcentration="0"/>  
      <species compartment="Cell" id="Nor4ririlc_R_It0_Rclnor_B1nb2f" initialConcentration="0"/>  
      <species compartment="Cell" id="Not3_Ip2_Rcnot_B1f" initialConcentration="0"/>  
      <species compartment="Cell" id="Not3_Ip2_Paanot3pos_S_Polo1t" initialConcentration="0"/>  
      <species compartment="Cell" id="Not0_Ip1_Tf_2_Pola" initialConcentration="0"/>  
      <species compartment="Cell" id="Nor4raralc_R_It5_Rclnor_Rb1nb2n" initialConcentration="0"/>  
      <species compartment="Cell" id="Nor4raralc_R_It5_Sips_Off_1_Sig_Free" initialConcentration="0"/>  
      <species compartment="Cell" id="Nor4ririlc_R_It1_Tf_Ra" initialConcentration="0"/>  
      <species compartment="Cell" id="Nor4raralc_R_It4_Te_Polt" initialConcentration="0"/>  
      <species compartment="Cell" id="Not3_Ip3_P0not3pos_P_Free" initialConcentration="1e-09"/>  
      <species compartment="Cell" id="Nor4riracc_R_It6_Priranor_O1to2t" initialConcentration="0"/>  
      <species compartment="Cell" id="Not0_Ip1_R0_Polb" initialConcentration="0"/>  
      <species compartment="Cell" id="Not0_Ip0_Te_Polt" initialConcentration="0"/>  
      <species compartment="Cell" id="A_Pos_Pool_Fd" initialConcentration="0"/>  
      <species compartment="Cell" id="Nor4riracc_R_It2_Rccnor_B1nb2n" initialConcentration="0"/>  
      <species compartment="Cell" id="Not0_Ip0_Prinot0pos_O1t" initialConcentration="0"/>  
      <species compartment="Cell" id="Nor4raralc_R_It4_Tf_Ru" initialConcentration="0"/>  
      <species compartment="Cell" id="Not0_Ip1_P0not0pos_P_Free" initialConcentration="1e-09"/>  
      <species compartment="Cell" id="Nor4riracc_R_It6_Rccnor_Polb" initialConcentration="0"/>  
      <species compartment="Cell" id="Nor1r_F_Sf0_Fp_Z" initialConcentration="0"/>  
      <species compartment="Cell" id="Nor1r_F_Sf0_R0_B_Free" initialConcentration="0"/>  
      <species compartment="Cell" id="Nor1r_F_Sf0_R0_Polb" initialConcentration="0"/>  
      <species compartment="Cell" id="Nor4riracc_R_It2_Tf_Ru" initialConcentration="0"/>  
      <species compartment="Cell" id="Not3_Ip3_Rcnot_Polb" initialConcentration="0"/>  
      <species compartment="Cell" id="Not3_Ip3_S0_Pols" initialConcentration="0"/>  
      <species compartment="Cell" id="Nor4ririlc_R_It0_Te_Polt" initialConcentration="0"/>  
      <species compartment="Cell" id="Nor4ririlc_R_It1_Pririnor_Polo1fo2f" initialConcentration="0"/>  
      <species compartment="Cell" id="Nor1r_F_Sf0_Sips_Off_1_Sig_Free" initialConcentration="0"/>  
      <species compartment="Cell" id="Not0_Ip1_Tf_Ru" initialConcentration="0"/>  
      <species compartment="Cell" id="Not0_Ip0_Prinot0pos_O1f" initialConcentration="1e-09"/>  
      <species compartment="Cell" id="Not0_Ip1_Tf_2_Ru" initialConcentration="0"/>  
      <species compartment="Cell" id="Nor4rirall_R_It7_Tf_Pola" initialConcentration="0"/>  
      <species compartment="Cell" id="Nor4riracc_R_It2_Rccnor_Polb" initialConcentration="0"/>  
      <species compartment="Cell" id="Int_R_Pool_Fd" initialConcentration="0"/>  
      <species compartment="Cell" id="Nor4riracc_R_It6_Tf_Pola" initialConcentration="0"/>  
      <species compartment="Cell" id="Not0_Ip0_Tf_2_Ra" initialConcentration="0"/>  
      <species compartment="Cell" id="Nor4raralc_R_It5_Praranor_Polo1fo2f" initialConcentration="0"/>  
      <species compartment="Cell" id="Nor4rirall_R_It7_Rllnor_Polb" initialConcentration="0"/>  
      <species compartment="Cell" id="A_Pool_Sig_Free" initialConcentration="0"/>  
      <species compartment="Cell" id="Nor4rirall_R_It7_Te_Polt" initialConcentration="0"/>  
      <species compartment="Cell" id="Nor4raralc_R_It4_Praranor_O1to2t" initialConcentration="0"/>  
      <species compartment="Cell" id="Not3_Ip3_Te_Polt" initialConcentration="0"/>  
      <species compartment="Cell" id="Nor1r_F_Sf0_Fp_Pola" initialConcentration="0"/>  
      <species compartment="Cell" id="Not3_Ip3_Rcnot_B1n" initialConcentration="0"/>  
      <species compartment="Cell" id="Nor4riracc_R_It2_Priranor_O1fo2t" initialConcentration="0"/>  
      <species compartment="Cell" id="Nor4riracc_R_It2_Priranor_O1to2f" initialConcentration="0"/>  
      <species compartment="Cell" id="Nor4ririlc_R_It1_Rclnor_B1nb2n" initialConcentration="0"/>  
      <species compartment="Cell" id="Nor1r_F_Sf0_Fp_Ra" initialConcentration="0"/>  
      <species compartment="Cell" id="Not0_Ip0_Prinot0pos_Polo1f" initialConcentration="0"/>  
      <species compartment="Cell" id="Not3_Ip2_P0not3pos_Ppol" initialConcentration="0"/>  
      <species compartment="Cell" id="Nor4rirall_R_It3_Tf_Ru" initialConcentration="0"/>  
      <species compartment="Cell" id="Nor1r_F_Sf0_Pranor_O1t" initialConcentration="0"/>  
      <species compartment="Cell" id="A_Pos_Pool_Fm" initialConcentration="0"/>  
      <species compartment="Cell" id="Nor4rirall_R_It7_Priranor_O1to2f" initialConcentration="0"/>  
      <species compartment="Cell" id="D_Pool_Sig_Free" initialConcentration="0"/>  
      <species compartment="Cell" id="Int_R_Pool_Fm" initialConcentration="0"/>  
      <species compartment="Cell" id="Nor4ririlc_R_It1_Pririnor_O1fo2f" initialConcentration="1e-09"/>  
      <species compartment="Cell" id="Nor1r_F_Sf0_Te_Polt" initialConcentration="0"/>  
      <species compartment="Cell" id="Nor4raralc_R_It5_Tf_Ra" initialConcentration="0"/>  
      <species compartment="Cell" id="Ribpool_R_Free" initialConcentration="4.2e-06"/>  
      <species compartment="Cell" id="Nor4riracc_R_It2_Priranor_O1to2t" initialConcentration="0"/>  
      <species compartment="Cell" id="Not0_Ip0_R0_Rb" initialConcentration="0"/>  
      <species compartment="Cell" id="Nor4rirall_R_It7_Rllnor_Rb1nb2n" initialConcentration="0"/>  
      <species compartment="Cell" id="Nor4ririlc_R_It1_Pririnor_O1to2t" initialConcentration="0"/>  
      <species compartment="Cell" id="Not3_Ip2_Tf_Pola" initialConcentration="0"/>  
      <species compartment="Cell" id="Nor4riracc_R_It2_Tf_Ra" initialConcentration="0"/>  
      <species compartment="Cell" id="Not3_Ip3_Tes_Polt" initialConcentration="0"/>  
      <species compartment="Cell" id="Not3_Ip2_P0not3pos_P_Free" initialConcentration="1e-09"/>  
      <species compartment="Cell" id="Nor4riracc_R_It6_Rccnor_B1fb2n" initialConcentration="0"/>  
      <species compartment="Cell" id="Nor4riracc_R_It2_Tf_Pola" initialConcentration="0"/>  
      <species compartment="Cell" id="Not0_Ip1_R0_B_Free" initialConcentration="0"/>  
      <species compartment="Cell" id="Nor4raralc_R_It5_Rclnor_B1nb2n" initialConcentration="0"/>  
      <species compartment="Cell" id="Nor4rirall_R_It7_Rllnor_B1fb2n" initialConcentration="0"/>  
      <species compartment="Cell" id="Nor4ririlc_R_It1_Rclnor_Rb1nb2n" initialConcentration="0"/>  
      <species compartment="Cell" id="Nor1r_F_Sf0_Fp_Ru" initialConcentration="0"/>  
      <species compartment="Cell" id="Not0_Ip0_Tf_Ru" initialConcentration="0"/>  
      <species compartment="Cell" id="Nor1r_F_Sf0_R0_Rb" initialConcentration="0"/>  
      <species compartment="Cell" id="Nor4raralc_R_It4_Tf_Pola" initialConcentration="0"/>  
      <species compartment="Cell" id="Nor4riracc_R_It2_Sips_Off_2_Sig_Free" initialConcentration="0"/>  
      <species compartment="Cell" id="Not3_Ip3_Rcnot_Rb1n" initialConcentration="0"/>  
      <species compartment="Cell" id="Not0_Ip1_Tf_Pola" initialConcentration="0"/>  
      <species compartment="Cell" id="Nor4rirall_R_It7_Rllnor_B1nb2n" initialConcentration="0"/>  
      <species compartment="Cell" id="Nor4ririlc_R_It0_Pririnor_Polo1fo2f" initialConcentration="0"/>  
      <species compartment="Cell" id="Nor4raralc_R_It4_Rclnor_B1fb2n" initialConcentration="0"/>  
      <species compartment="Cell" id="Nor4raralc_R_It5_Te_Polt" initialConcentration="0"/>  
      <species compartment="Cell" id="Nor4riracc_R_It2_Rccnor_Rb1nb2n" initialConcentration="0"/>  
      <species compartment="Cell" id="Not0_Ip0_R0_2_B_Free" initialConcentration="0"/>  
      <species compartment="Cell" id="Not3_Ip3_Tf_Ru" initialConcentration="0"/>  
      <species compartment="Cell" id="Nor4rirall_R_It3_Priranor_O1fo2t" initialConcentration="0"/>  
      <species compartment="Cell" id="Not0_Ip1_Te_Polt" initialConcentration="0"/>  
      <species compartment="Cell" id="Nor4rirall_R_It3_Tf_Pola" initialConcentration="0"/>  
      <species compartment="Cell" id="Nor4raralc_R_It5_Sips_Off_2_Sig_Free" initialConcentration="0"/>  
      <species compartment="Cell" id="Nor4raralc_R_It5_Rclnor_Polb" initialConcentration="0"/>  
      <species compartment="Cell" id="Nor4riracc_R_It2_Rccnor_B1fb2f" initialConcentration="0"/>  
      <species compartment="Cell" id="Not0_Ip1_Prinot0pos_O1f" initialConcentration="1e-09"/>  
      <species compartment="Cell" id="Nor4raralc_R_It5_Tf_Ru" initialConcentration="0"/>  
      <species compartment="Cell" id="Nor4ririlc_R_It0_Tf_Pola" initialConcentration="0"/>  
      <species compartment="Cell" id="Not0_Ip0_Tf_Pola" initialConcentration="0"/>  
      <species compartment="Cell" id="Nor4rirall_R_It7_Rllnor_B1fb2f" initialConcentration="0"/>  
      <species compartment="Cell" id="Nor4riracc_R_It6_Rccnor_B1nb2f" initialConcentration="0"/>  
      <species compartment="Cell" id="Nor4raralc_R_It4_Sips_Off_2_Sig_Free" initialConcentration="0"/>  
      <species compartment="Cell" id="Nor4raralc_R_It5_Tf_Pola" initialConcentration="0"/>  
      <species compartment="Cell" id="Not3_Ip2_Paanot3pos_S_O1f" initialConcentration="1e-09"/>  
      <species compartment="Cell" id="Nor4ririlc_R_It0_Rclnor_B1fb2f" initialConcentration="0"/>  
      <species compartment="Cell" id="Nor4riracc_R_It6_Priranor_O1fo2f" initialConcentration="1e-09"/>  
      <species compartment="Cell" id="Not0_Ip0_Tf_2_Pola" initialConcentration="0"/>  
      <species compartment="Cell" id="Inp3_Pool_Fm" initialConcentration="0"/>  
      <species compartment="Cell" id="Nor4raralc_R_It4_Praranor_O1fo2t" initialConcentration="0"/>  
      <species compartment="Cell" id="Not0_Ip0_P0not0pos_P_Free" initialConcentration="1e-09"/>  
      <species compartment="Cell" id="Nor4ririlc_R_It1_Rclnor_B1fb2n" initialConcentration="0"/>  
      <species compartment="Cell" id="Not0_Ip0_P0not0pos_Ppol" initialConcentration="0"/>  
      <species compartment="Cell" id="Not0_Ip1_R0_Rb" initialConcentration="0"/>  
      <species compartment="Cell" id="Not0_Ip0_R0_2_Polb" initialConcentration="0"/>  
      <species compartment="Cell" id="Nor4raralc_R_It4_Rclnor_B1fb2f" initialConcentration="0"/>  
      <species compartment="Cell" id="Nor4ririlc_R_It0_Rclnor_Polb" initialConcentration="0"/>  
      <species compartment="Cell" id="Nor4rirall_R_It3_Priranor_O1to2t" initialConcentration="0"/>  
      <species compartment="Cell" id="Nor4ririlc_R_It1_Tf_Pola" initialConcentration="0"/>  
      <species compartment="Cell" id="Nor4rirall_R_It3_Rllnor_B1fb2n" initialConcentration="0"/>  
      <species compartment="Cell" id="Nor4ririlc_R_It1_Te_Polt" initialConcentration="0"/>  
      <species compartment="Cell" id="Not0_Ip1_P0not0pos_Ppol" initialConcentration="0"/>  
      <species compartment="Cell" id="Nor4riracc_R_It6_Priranor_Polo1fo2f" initialConcentration="0"/>  
      <species compartment="Cell" id="Nor4rirall_R_It7_Priranor_O1fo2f" initialConcentration="1e-09"/>  
      <species compartment="Cell" id="Nor4riracc_R_It6_Tf_Ra" initialConcentration="0"/>  
      <species compartment="Cell" id="B_Pool_Sig_Free" initialConcentration="0"/>  
      <species compartment="Cell" id="Nor4ririlc_R_It1_Pririnor_O1fo2t" initialConcentration="0"/>  
      <species compartment="Cell" id="Not0_Ip0_R0_Polb" initialConcentration="0"/>  
      <species compartment="Cell" id="Nor4raralc_R_It4_Praranor_O1fo2f" initialConcentration="1e-09"/>  
      <species compartment="Cell" id="Nor4rirall_R_It3_Te_Polt" initialConcentration="0"/>  
      <species compartment="Cell" id="Not0_Ip0_R0_B_Free" initialConcentration="0"/>  
      <species compartment="Cell" id="Nor4ririlc_R_It0_Pririnor_O1to2f" initialConcentration="0"/>  
      <species compartment="Cell" id="Nor4riracc_R_It6_Sips_Off_2_Sig_Free" initialConcentration="0"/>  
      <species compartment="Cell" id="Nor4riracc_R_It6_Rccnor_B1nb2n" initialConcentration="0"/>  
      <species compartment="Cell" id="Nor1r_F_Sf0_Pranor_O1f" initialConcentration="1e-09"/>  
      <species compartment="Cell" id="Nor4raralc_R_It4_Sips_Off_1_Sig_Free" initialConcentration="0"/>  
      <species compartment="Cell" id="Nor4ririlc_R_It0_Tf_Ra" initialConcentration="0"/>  
      <species compartment="Cell" id="Inp2_Pool_Fd" initialConcentration="0"/>  
      <species compartment="Cell" id="Nor4riracc_R_It2_Priranor_Polo1fo2f" initialConcentration="0"/>  
      <species compartment="Cell" id="Not3_Ip2_Te_Polt" initialConcentration="0"/>  
      <species compartment="Cell" id="B_Neg_Pool_Fd" initialConcentration="0"/>  
      <species compartment="Cell" id="C_Pool_Sig_Free" initialConcentration="0"/>  
      <species compartment="Cell" id="A_Neg_Pool_Fm" initialConcentration="0"/>  
      <species compartment="Cell" id="Polpool_Pol_Free" initialConcentration="2.1e-06"/>  
      <species compartment="Cell" id="Not3_Ip2_Paanot3pos_S_O1t" initialConcentration="0"/>  
      <species compartment="Cell" id="Nor4raralc_R_It4_Rclnor_Rb1nb2n" initialConcentration="0"/>  
      <species compartment="Cell" id="Not0_Ip0_Tf_2_Ru" initialConcentration="0"/>  
      <species compartment="Cell" id="Not0_Ip1_Tf_Ra" initialConcentration="0"/>  
   </listOfSpecies>  
   <listOfReactions>  
   <reaction id="reaction_Nor4rirall_R_It3_Rllnor_K_Lkr24" reversible="false">  
      <listOfReactants>  
	 <speciesReference species="Nor4rirall_R_It3_Rllnor_B1fb2f" stoichiometry="1"/>  
      </listOfReactants>  
      <listOfProducts> 
         <speciesReference species="Nor4rirall_R_It3_Rllnor_B1fb2f" stoichiometry="1"/>  
	 <speciesReference species="Int_R_Pool_Fm" stoichiometry="1"/>  
      </listOfProducts>  
      <kineticLaw>  
	 <math xmlns="http://www.w3.org/1998/Math/MathML">  
	    <apply>  
	       <times/>   
	       <ci>Cell</ci>  
	       <ci>Nor4rirall_R_It3_Rllnor_K_Lkr24</ci>  
	       <ci>Nor4rirall_R_It3_Rllnor_B1fb2f</ci>  
	    </apply>  
	    </math>  
	    <listOfParameters>  
	       <parameter id="Nor4rirall_R_It3_Rllnor_K_Lkr24" value="1e-05"/>  
	    </listOfParameters>  
      </kineticLaw>  
   </reaction>  
   <reaction id="reaction_Nor4rirall_R_It7_Priranor_Beta2f" reversible="false">  
      <listOfReactants>  
	 <speciesReference species="Nor4rirall_R_It7_Priranor_O1fo2t" stoichiometry="1"/>  
      </listOfReactants>  
      <listOfProducts> 
	 <speciesReference species="A_Neg_Pool_Fd" stoichiometry="1"/>  
	 <speciesReference species="Nor4rirall_R_It7_Priranor_O1fo2f" stoichiometry="1"/>  
      </listOfProducts>  
      <kineticLaw>  
	 <math xmlns="http://www.w3.org/1998/Math/MathML">  
	    <apply>  
	       <times/>   
	       <ci>Cell</ci>  
	       <ci>Nor4rirall_R_It7_Priranor_Beta2f</ci>  
	       <ci>Nor4rirall_R_It7_Priranor_O1fo2t</ci>  
	    </apply>  
	    </math>  
	    <listOfParameters>  
	       <parameter id="Nor4rirall_R_It7_Priranor_Beta2f" value="0.01"/>  
	    </listOfParameters>  
      </kineticLaw>  
   </reaction>  
   <reaction id="reaction_Nor4rirall_R_It3_Rllnor_Csi1n" reversible="false">  
      <listOfReactants>  
	 <speciesReference species="Nor4rirall_R_It3_Rllnor_B1fb2n" stoichiometry="1"/>  
      </listOfReactants>  
      <listOfProducts> 
	 <speciesReference species="Nor4rirall_R_It3_Rllnor_B1nb2n" stoichiometry="1"/>  
	 <speciesReference species="C_Neg_Pool_Srna_Free" stoichiometry="1"/>  
      </listOfProducts>  
      <kineticLaw>  
	 <math xmlns="http://www.w3.org/1998/Math/MathML">  
	    <apply>  
	       <times/>   
	       <ci>Cell</ci>  
	       <ci>Nor4rirall_R_It3_Rllnor_Csi1n</ci>  
	       <ci>Nor4rirall_R_It3_Rllnor_B1fb2n</ci>  
	    </apply>  
	    </math>  
	    <listOfParameters>  
	       <parameter id="Nor4rirall_R_It3_Rllnor_Csi1n" value="0.01"/>  
	    </listOfParameters>  
      </kineticLaw>  
   </reaction>  
   <reaction id="reaction_Nor4raralc_R_It5_Sips_Off_2_K_D" reversible="false">  
      <listOfReactants>  
	 <speciesReference species="Nor4raralc_R_It5_Sips_Off_2_Sig_Free" stoichiometry="1"/>  
      </listOfReactants>  
      <kineticLaw>  
	 <math xmlns="http://www.w3.org/1998/Math/MathML">  
	    <apply>  
	       <times/>   
	       <ci>Cell</ci>  
	       <ci>Nor4raralc_R_It5_Sips_Off_2_K_D</ci>  
	       <ci>Nor4raralc_R_It5_Sips_Off_2_Sig_Free</ci>  
	    </apply>  
	    </math>  
	    <listOfParameters>  
	       <parameter id="Nor4raralc_R_It5_Sips_Off_2_K_D" value="0"/>  
	    </listOfParameters>  
      </kineticLaw>  
   </reaction>  
   <reaction id="reaction_Nor4riracc_R_It6_Rccnor_Kd4" reversible="false">  
      <listOfReactants>  
	 <speciesReference species="Nor4riracc_R_It6_Rccnor_B1fb2f" stoichiometry="1"/>  
      </listOfReactants>  
      <listOfProducts> 
	 <speciesReference species="D_Pool_Sig_Free" stoichiometry="1"/>  
	 <speciesReference species="C_Pool_Sig_Free" stoichiometry="1"/>  
      </listOfProducts>  
      <kineticLaw>  
	 <math xmlns="http://www.w3.org/1998/Math/MathML">  
	    <apply>  
	       <times/>   
	       <ci>Cell</ci>  
	       <ci>Nor4riracc_R_It6_Rccnor_Kd4</ci>  
	       <ci>Nor4riracc_R_It6_Rccnor_B1fb2f</ci>  
	    </apply>  
	    </math>  
	    <listOfParameters>  
	       <parameter id="Nor4riracc_R_It6_Rccnor_Kd4" value="0.0116"/>  
	    </listOfParameters>  
      </kineticLaw>  
   </reaction>  
   <reaction id="reaction_Nor1r_F_Sf0_Fp_K_El_R" reversible="false">  
      <listOfReactants>  
	 <speciesReference species="Nor1r_F_Sf0_Fp_Ra" stoichiometry="1"/>  
      </listOfReactants>  
      <listOfProducts> 
	 <speciesReference species="Nor1r_F_Sf0_Fp_Z" stoichiometry="1"/>  
	 <speciesReference species="Nor1r_F_Sf0_Fp_Ru" stoichiometry="1"/>  
      </listOfProducts>  
      <kineticLaw>  
	 <math xmlns="http://www.w3.org/1998/Math/MathML">  
	    <apply>  
	       <times/>   
	       <ci>Cell</ci>  
	       <ci>Nor1r_F_Sf0_Fp_K_El_R</ci>  
	       <ci>Nor1r_F_Sf0_Fp_Ra</ci>  
	    </apply>  
	    </math>  
	    <listOfParameters>  
	       <parameter id="Nor1r_F_Sf0_Fp_K_El_R" value="0.049"/>  
	    </listOfParameters>  
      </kineticLaw>  
   </reaction>  
   <reaction id="reaction_Nor4ririlc_R_It1_Pririnor_Alpha2f" reversible="false">  
      <listOfReactants>  
	 <speciesReference species="B_Pos_Pool_Fd" stoichiometry="1"/>  
	 <speciesReference species="Nor4ririlc_R_It1_Pririnor_O1fo2f" stoichiometry="1"/>  
      </listOfReactants>  
      <listOfProducts> 
	 <speciesReference species="Nor4ririlc_R_It1_Pririnor_O1fo2t" stoichiometry="1"/>  
      </listOfProducts>  
      <kineticLaw>  
	 <math xmlns="http://www.w3.org/1998/Math/MathML">  
	    <apply>  
	       <times/>   
	       <ci>Cell</ci>  
	       <ci>Nor4ririlc_R_It1_Pririnor_Alpha2f</ci>  
	       <ci>B_Pos_Pool_Fd</ci>  
	       <ci>Nor4ririlc_R_It1_Pririnor_O1fo2f</ci>  
	    </apply>  
	    </math>  
	    <listOfParameters>  
	       <parameter id="Nor4ririlc_R_It1_Pririnor_Alpha2f" value="1000000000"/>  
	    </listOfParameters>  
      </kineticLaw>  
   </reaction>  
   <reaction id="reaction_Not0_Ip1_Prinot0pos_K_D12" reversible="false">  
      <listOfReactants>  
	 <speciesReference species="Not0_Ip1_Prinot0pos_O1t" stoichiometry="1"/>  
      </listOfReactants>  
      <listOfProducts> 
	 <speciesReference species="Not0_Ip1_Prinot0pos_O1f" stoichiometry="1"/>  
	 <speciesReference species="B_Pool_Sig_Free" stoichiometry="1"/>  
      </listOfProducts>  
      <kineticLaw>  
	 <math xmlns="http://www.w3.org/1998/Math/MathML">  
	    <apply>  
	       <times/>   
	       <ci>Cell</ci>  
	       <ci>Not0_Ip1_Prinot0pos_K_D12</ci>  
	       <ci>Not0_Ip1_Prinot0pos_O1t</ci>  
	    </apply>  
	    </math>  
	    <listOfParameters>  
	       <parameter id="Not0_Ip1_Prinot0pos_K_D12" value="0.00116"/>  
	    </listOfParameters>  
      </kineticLaw>  
   </reaction>  
   <reaction id="reaction_Inp3_Pool_Delta" reversible="false">  
      <listOfReactants>  
	 <speciesReference species="Inp3_Pool_Fm" stoichiometry="2"/>  
      </listOfReactants>  
      <listOfProducts> 
	 <speciesReference species="Inp3_Pool_Fd" stoichiometry="1"/>  
      </listOfProducts>  
      <kineticLaw>  
	 <math xmlns="http://www.w3.org/1998/Math/MathML">  
	    <apply>  
	       <times/>   
	       <ci>Cell</ci>  
	       <ci>Inp3_Pool_Delta</ci>  
	       <apply>  
	         <power/>  
	         <ci>Inp3_Pool_Fm</ci>  
		 <cn type="integer"> 2 </cn>  
	       </apply>  
	    </apply>  
	    </math>  
	    <listOfParameters>  
	       <parameter id="Inp3_Pool_Delta" value="1000000000"/>  
	    </listOfParameters>  
      </kineticLaw>  
   </reaction>  
   <reaction id="reaction_Nor1r_F_Sf0_Fp_K_El" reversible="false">  
      <listOfReactants>  
	 <speciesReference species="Nor1r_F_Sf0_Fp_Pola" stoichiometry="1"/>  
      </listOfReactants>  
      <listOfProducts> 
	 <speciesReference species="Nor1r_F_Sf0_Te_Polt" stoichiometry="1"/>  
      </listOfProducts>  
      <kineticLaw>  
	 <math xmlns="http://www.w3.org/1998/Math/MathML">  
	    <apply>  
	       <times/>   
	       <ci>Cell</ci>  
	       <ci>Nor1r_F_Sf0_Fp_K_El</ci>  
	       <ci>Nor1r_F_Sf0_Fp_Pola</ci>  
	    </apply>  
	    </math>  
	    <listOfParameters>  
	       <parameter id="Nor1r_F_Sf0_Fp_K_El" value="0.056"/>  
	    </listOfParameters>  
      </kineticLaw>  
   </reaction>  
   <reaction id="reaction_Nor4ririlc_R_It0_Rclnor_Kd4" reversible="false">  
      <listOfReactants>  
	 <speciesReference species="Nor4ririlc_R_It0_Rclnor_B1fb2f" stoichiometry="1"/>  
      </listOfReactants>  
      <listOfProducts> 
	 <speciesReference species="C_Pool_Sig_Free" stoichiometry="1"/>  
      </listOfProducts>  
      <kineticLaw>  
	 <math xmlns="http://www.w3.org/1998/Math/MathML">  
	    <apply>  
	       <times/>   
	       <ci>Cell</ci>  
	       <ci>Nor4ririlc_R_It0_Rclnor_Kd4</ci>  
	       <ci>Nor4ririlc_R_It0_Rclnor_B1fb2f</ci>  
	    </apply>  
	    </math>  
	    <listOfParameters>  
	       <parameter id="Nor4ririlc_R_It0_Rclnor_Kd4" value="0.0116"/>  
	    </listOfParameters>  
      </kineticLaw>  
   </reaction>  
   <reaction id="reaction_Not3_Ip3_Paanot3pos_S_K1" reversible="false">  
      <listOfReactants>  
	 <speciesReference species="Not3_Ip3_Paanot3pos_S_O1t" stoichiometry="1"/>  
	 <speciesReference species="Polpool_Pol_Free" stoichiometry="1"/>  
      </listOfReactants>  
      <listOfProducts> 
	 <speciesReference species="Not3_Ip3_Paanot3pos_S_Polo1t" stoichiometry="1"/>  
      </listOfProducts>  
      <kineticLaw>  
	 <math xmlns="http://www.w3.org/1998/Math/MathML">  
	    <apply>  
	       <times/>   
	       <ci>Cell</ci>  
	       <ci>Not3_Ip3_Paanot3pos_S_K1</ci>  
	       <ci>Not3_Ip3_Paanot3pos_S_O1t</ci>  
	       <ci>Polpool_Pol_Free</ci>  
	    </apply>  
	    </math>  
	    <listOfParameters>  
	       <parameter id="Not3_Ip3_Paanot3pos_S_K1" value="1000000"/>  
	    </listOfParameters>  
      </kineticLaw>  
   </reaction>  
   <reaction id="reaction_Nor4raralc_R_It5_Rclnor_K1r" reversible="false">  
      <listOfReactants>  
	 <speciesReference species="Ribpool_R_Free" stoichiometry="1"/>  
	 <speciesReference species="Nor4raralc_R_It5_Rclnor_B1nb2n" stoichiometry="1"/>  
      </listOfReactants>  
      <listOfProducts> 
	 <speciesReference species="Nor4raralc_R_It5_Rclnor_Rb1nb2n" stoichiometry="1"/>  
      </listOfProducts>  
      <kineticLaw>  
	 <math xmlns="http://www.w3.org/1998/Math/MathML">  
	    <apply>  
	       <times/>   
	       <ci>Cell</ci>  
	       <ci>Nor4raralc_R_It5_Rclnor_K1r</ci>  
	       <ci>Ribpool_R_Free</ci>  
	       <ci>Nor4raralc_R_It5_Rclnor_B1nb2n</ci>  
	    </apply>  
	    </math>  
	    <listOfParameters>  
	       <parameter id="Nor4raralc_R_It5_Rclnor_K1r" value="1000000"/>  
	    </listOfParameters>  
      </kineticLaw>  
   </reaction>  
   <reaction id="reaction_Not0_Ip1_P0not0pos_K2" reversible="false">  
      <listOfReactants>  
	 <speciesReference species="Not0_Ip1_P0not0pos_Ppol" stoichiometry="1"/>  
      </listOfReactants>  
      <listOfProducts> 
	 <speciesReference species="Not0_Ip1_R0_Polb" stoichiometry="1"/>  
	 <speciesReference species="Not0_Ip1_P0not0pos_P_Free" stoichiometry="1"/>  
      </listOfProducts>  
      <kineticLaw>  
	 <math xmlns="http://www.w3.org/1998/Math/MathML">  
	    <apply>  
	       <times/>   
	       <ci>Cell</ci>  
	       <ci>Not0_Ip1_P0not0pos_K2</ci>  
	       <ci>Not0_Ip1_P0not0pos_Ppol</ci>  
	    </apply>  
	    </math>  
	    <listOfParameters>  
	       <parameter id="Not0_Ip1_P0not0pos_K2" value="0.5"/>  
	    </listOfParameters>  
      </kineticLaw>  
   </reaction>  
   <reaction id="reaction_Not3_Ip2_Rcnot_K_Dr1" reversible="false">  
      <listOfReactants>  
	 <speciesReference species="Not3_Ip2_Rcnot_Rb1n" stoichiometry="1"/>  
      </listOfReactants>  
      <listOfProducts> 
	 <speciesReference species="Ribpool_R_Free" stoichiometry="1"/>  
      </listOfProducts>  
      <kineticLaw>  
	 <math xmlns="http://www.w3.org/1998/Math/MathML">  
	    <apply>  
	       <times/>   
	       <ci>Cell</ci>  
	       <ci>Not3_Ip2_Rcnot_K_Dr1</ci>  
	       <ci>Not3_Ip2_Rcnot_Rb1n</ci>  
	    </apply>  
	    </math>  
	    <listOfParameters>  
	       <parameter id="Not3_Ip2_Rcnot_K_Dr1" value="0.0116"/>  
	    </listOfParameters>  
      </kineticLaw>  
   </reaction>  
   <reaction id="reaction_Nor4raralc_R_It4_Praranor_Beta1f" reversible="false">  
      <listOfReactants>  
	 <speciesReference species="Nor4raralc_R_It4_Praranor_O1to2f" stoichiometry="1"/>  
      </listOfReactants>  
      <listOfProducts> 
	 <speciesReference species="A_Neg_Pool_Fd" stoichiometry="1"/>  
	 <speciesReference species="Nor4raralc_R_It4_Praranor_O1fo2f" stoichiometry="1"/>  
      </listOfProducts>  
      <kineticLaw>  
	 <math xmlns="http://www.w3.org/1998/Math/MathML">  
	    <apply>  
	       <times/>   
	       <ci>Cell</ci>  
	       <ci>Nor4raralc_R_It4_Praranor_Beta1f</ci>  
	       <ci>Nor4raralc_R_It4_Praranor_O1to2f</ci>  
	    </apply>  
	    </math>  
	    <listOfParameters>  
	       <parameter id="Nor4raralc_R_It4_Praranor_Beta1f" value="0.01"/>  
	    </listOfParameters>  
      </kineticLaw>  
   </reaction>  
   <reaction id="reaction_Not3_Ip3_Tf_K_El" reversible="false">  
      <listOfReactants>  
	 <speciesReference species="Not3_Ip3_Tf_Pola" stoichiometry="1"/>  
      </listOfReactants>  
      <listOfProducts> 
	 <speciesReference species="Not3_Ip3_Te_Polt" stoichiometry="1"/>  
      </listOfProducts>  
      <kineticLaw>  
	 <math xmlns="http://www.w3.org/1998/Math/MathML">  
	    <apply>  
	       <times/>   
	       <ci>Cell</ci>  
	       <ci>Not3_Ip3_Tf_K_El</ci>  
	       <ci>Not3_Ip3_Tf_Pola</ci>  
	    </apply>  
	    </math>  
	    <listOfParameters>  
	       <parameter id="Not3_Ip3_Tf_K_El" value="0.056"/>  
	    </listOfParameters>  
      </kineticLaw>  
   </reaction>  
   <reaction id="reaction_Nor4rirall_R_It7_Priranor_K24_Lk" reversible="false">  
      <listOfReactants>  
	 <speciesReference species="Nor4rirall_R_It7_Priranor_O1to2t" stoichiometry="1"/>  
      </listOfReactants>  
      <listOfProducts> 
         <speciesReference species="Nor4rirall_R_It7_Priranor_O1to2t" stoichiometry="1"/>  
	 <speciesReference species="Nor4rirall_R_It7_Rllnor_B1nb2n" stoichiometry="1"/>  
      </listOfProducts>  
      <kineticLaw>  
	 <math xmlns="http://www.w3.org/1998/Math/MathML">  
	    <apply>  
	       <times/>   
	       <ci>Cell</ci>  
	       <ci>Nor4rirall_R_It7_Priranor_K24_Lk</ci>  
	       <ci>Nor4rirall_R_It7_Priranor_O1to2t</ci>  
	    </apply>  
	    </math>  
	    <listOfParameters>  
	       <parameter id="Nor4rirall_R_It7_Priranor_K24_Lk" value="5e-05"/>  
	    </listOfParameters>  
      </kineticLaw>  
   </reaction>  
   <reaction id="reaction_Not0_Ip1_Tf_2_K_El_R" reversible="false">  
      <listOfReactants>  
	 <speciesReference species="Not0_Ip1_Tf_2_Ra" stoichiometry="1"/>  
      </listOfReactants>  
      <listOfProducts> 
	 <speciesReference species="B_Neg_Pool_Fm" stoichiometry="1"/>  
	 <speciesReference species="Not0_Ip1_Tf_2_Ru" stoichiometry="1"/>  
      </listOfProducts>  
      <kineticLaw>  
	 <math xmlns="http://www.w3.org/1998/Math/MathML">  
	    <apply>  
	       <times/>   
	       <ci>Cell</ci>  
	       <ci>Not0_Ip1_Tf_2_K_El_R</ci>  
	       <ci>Not0_Ip1_Tf_2_Ra</ci>  
	    </apply>  
	    </math>  
	    <listOfParameters>  
	       <parameter id="Not0_Ip1_Tf_2_K_El_R" value="0.049"/>  
	    </listOfParameters>  
      </kineticLaw>  
   </reaction>  
   <reaction id="reaction_Nor4rirall_R_It3_Rllnor_Theta1n" reversible="false">  
      <listOfReactants>  
	 <speciesReference species="Nor4rirall_R_It3_Rllnor_B1nb2n" stoichiometry="1"/>  
	 <speciesReference species="C_Neg_Pool_Srna_Free" stoichiometry="1"/>  
      </listOfReactants>  
      <listOfProducts> 
	 <speciesReference species="Nor4rirall_R_It3_Rllnor_B1fb2n" stoichiometry="1"/>  
      </listOfProducts>  
      <kineticLaw>  
	 <math xmlns="http://www.w3.org/1998/Math/MathML">  
	    <apply>  
	       <times/>   
	       <ci>Cell</ci>  
	       <ci>Nor4rirall_R_It3_Rllnor_Theta1n</ci>  
	       <ci>Nor4rirall_R_It3_Rllnor_B1nb2n</ci>  
	       <ci>C_Neg_Pool_Srna_Free</ci>  
	    </apply>  
	    </math>  
	    <listOfParameters>  
	       <parameter id="Nor4rirall_R_It3_Rllnor_Theta1n" value="1000000000"/>  
	    </listOfParameters>  
      </kineticLaw>  
   </reaction>  
   <reaction id="reaction_Nor4rirall_R_It7_Rllnor_Kd3" reversible="false">  
      <listOfReactants>  
	 <speciesReference species="Nor4rirall_R_It7_Rllnor_B1fb2n" stoichiometry="1"/>  
      </listOfReactants>  
      <kineticLaw>  
	 <math xmlns="http://www.w3.org/1998/Math/MathML">  
	    <apply>  
	       <times/>   
	       <ci>Cell</ci>  
	       <ci>Nor4rirall_R_It7_Rllnor_Kd3</ci>  
	       <ci>Nor4rirall_R_It7_Rllnor_B1fb2n</ci>  
	    </apply>  
	    </math>  
	    <listOfParameters>  
	       <parameter id="Nor4rirall_R_It7_Rllnor_Kd3" value="0.0116"/>  
	    </listOfParameters>  
      </kineticLaw>  
   </reaction>  
   <reaction id="reaction_Nor4raralc_R_It4_Rclnor_Kd2" reversible="false">  
      <listOfReactants>  
	 <speciesReference species="Nor4raralc_R_It4_Rclnor_B1nb2f" stoichiometry="1"/>  
      </listOfReactants>  
      <kineticLaw>  
	 <math xmlns="http://www.w3.org/1998/Math/MathML">  
	    <apply>  
	       <times/>   
	       <ci>Cell</ci>  
	       <ci>Nor4raralc_R_It4_Rclnor_Kd2</ci>  
	       <ci>Nor4raralc_R_It4_Rclnor_B1nb2f</ci>  
	    </apply>  
	    </math>  
	    <listOfParameters>  
	       <parameter id="Nor4raralc_R_It4_Rclnor_Kd2" value="0.0116"/>  
	    </listOfParameters>  
      </kineticLaw>  
   </reaction>  
   <reaction id="reaction_Nor4ririlc_R_It1_Pririnor_K1" reversible="false">  
      <listOfReactants>  
	 <speciesReference species="Nor4ririlc_R_It1_Pririnor_O1fo2f" stoichiometry="1"/>  
	 <speciesReference species="Polpool_Pol_Free" stoichiometry="1"/>  
      </listOfReactants>  
      <listOfProducts> 
	 <speciesReference species="Nor4ririlc_R_It1_Pririnor_Polo1fo2f" stoichiometry="1"/>  
      </listOfProducts>  
      <kineticLaw>  
	 <math xmlns="http://www.w3.org/1998/Math/MathML">  
	    <apply>  
	       <times/>   
	       <ci>Cell</ci>  
	       <ci>Nor4ririlc_R_It1_Pririnor_K1</ci>  
	       <ci>Nor4ririlc_R_It1_Pririnor_O1fo2f</ci>  
	       <ci>Polpool_Pol_Free</ci>  
	    </apply>  
	    </math>  
	    <listOfParameters>  
	       <parameter id="Nor4ririlc_R_It1_Pririnor_K1" value="1000000"/>  
	    </listOfParameters>  
      </kineticLaw>  
   </reaction>  
   <reaction id="reaction_Nor4riracc_R_It2_Rccnor_Csi1n" reversible="false">  
      <listOfReactants>  
	 <speciesReference species="Nor4riracc_R_It2_Rccnor_B1fb2n" stoichiometry="1"/>  
      </listOfReactants>  
      <listOfProducts> 
	 <speciesReference species="Nor4riracc_R_It2_Rccnor_B1nb2n" stoichiometry="1"/>  
	 <speciesReference species="C_Pool_Sig_Free" stoichiometry="1"/>  
      </listOfProducts>  
      <kineticLaw>  
	 <math xmlns="http://www.w3.org/1998/Math/MathML">  
	    <apply>  
	       <times/>   
	       <ci>Cell</ci>  
	       <ci>Nor4riracc_R_It2_Rccnor_Csi1n</ci>  
	       <ci>Nor4riracc_R_It2_Rccnor_B1fb2n</ci>  
	    </apply>  
	    </math>  
	    <listOfParameters>  
	       <parameter id="Nor4riracc_R_It2_Rccnor_Csi1n" value="0.01"/>  
	    </listOfParameters>  
      </kineticLaw>  
   </reaction>  
   <reaction id="reaction_Nor4rirall_R_It3_Rllnor_Csi2n" reversible="false">  
      <listOfReactants>  
	 <speciesReference species="Nor4rirall_R_It3_Rllnor_B1nb2f" stoichiometry="1"/>  
      </listOfReactants>  
      <listOfProducts> 
	 <speciesReference species="Nor4rirall_R_It3_Rllnor_B1nb2n" stoichiometry="1"/>  
	 <speciesReference species="D_Neg_Pool_Srna_Free" stoichiometry="1"/>  
      </listOfProducts>  
      <kineticLaw>  
	 <math xmlns="http://www.w3.org/1998/Math/MathML">  
	    <apply>  
	       <times/>   
	       <ci>Cell</ci>  
	       <ci>Nor4rirall_R_It3_Rllnor_Csi2n</ci>  
	       <ci>Nor4rirall_R_It3_Rllnor_B1nb2f</ci>  
	    </apply>  
	    </math>  
	    <listOfParameters>  
	       <parameter id="Nor4rirall_R_It3_Rllnor_Csi2n" value="0.01"/>  
	    </listOfParameters>  
      </kineticLaw>  
   </reaction>  
   <reaction id="reaction_Nor1r_F_Sf0_Pranor_K_D12" reversible="false">  
      <listOfReactants>  
	 <speciesReference species="Nor1r_F_Sf0_Pranor_O1t" stoichiometry="1"/>  
      </listOfReactants>  
      <listOfProducts> 
	 <speciesReference species="Nor1r_F_Sf0_Pranor_O1f" stoichiometry="1"/>  
      </listOfProducts>  
      <kineticLaw>  
	 <math xmlns="http://www.w3.org/1998/Math/MathML">  
	    <apply>  
	       <times/>   
	       <ci>Cell</ci>  
	       <ci>Nor1r_F_Sf0_Pranor_K_D12</ci>  
	       <ci>Nor1r_F_Sf0_Pranor_O1t</ci>  
	    </apply>  
	    </math>  
	    <listOfParameters>  
	       <parameter id="Nor1r_F_Sf0_Pranor_K_D12" value="0.00116"/>  
	    </listOfParameters>  
      </kineticLaw>  
   </reaction>  
   <reaction id="reaction_Not3_Ip3_Paanot3pos_S_K11_Lk" reversible="false">  
      <listOfReactants>  
	 <speciesReference species="Not3_Ip3_Paanot3pos_S_O1f" stoichiometry="1"/>  
      </listOfReactants>  
      <listOfProducts> 
         <speciesReference species="Not3_Ip3_Paanot3pos_S_O1f" stoichiometry="1"/>  
	 <speciesReference species="D_Neg_Pool_Srna_Free" stoichiometry="1"/>  
      </listOfProducts>  
      <kineticLaw>  
	 <math xmlns="http://www.w3.org/1998/Math/MathML">  
	    <apply>  
	       <times/>   
	       <ci>Cell</ci>  
	       <ci>Not3_Ip3_Paanot3pos_S_K11_Lk</ci>  
	       <ci>Not3_Ip3_Paanot3pos_S_O1f</ci>  
	    </apply>  
	    </math>  
	    <listOfParameters>  
	       <parameter id="Not3_Ip3_Paanot3pos_S_K11_Lk" value="5e-05"/>  
	    </listOfParameters>  
      </kineticLaw>  
   </reaction>  
   <reaction id="reaction_Nor4riracc_R_It6_Rccnor_K_Dr1" reversible="false">  
      <listOfReactants>  
	 <speciesReference species="Nor4riracc_R_It6_Rccnor_Rb1nb2n" stoichiometry="1"/>  
      </listOfReactants>  
      <listOfProducts> 
	 <speciesReference species="Ribpool_R_Free" stoichiometry="1"/>  
      </listOfProducts>  
      <kineticLaw>  
	 <math xmlns="http://www.w3.org/1998/Math/MathML">  
	    <apply>  
	       <times/>   
	       <ci>Cell</ci>  
	       <ci>Nor4riracc_R_It6_Rccnor_K_Dr1</ci>  
	       <ci>Nor4riracc_R_It6_Rccnor_Rb1nb2n</ci>  
	    </apply>  
	    </math>  
	    <listOfParameters>  
	       <parameter id="Nor4riracc_R_It6_Rccnor_K_Dr1" value="0.0116"/>  
	    </listOfParameters>  
      </kineticLaw>  
   </reaction>  
   <reaction id="reaction_Nor4ririlc_R_It0_Rclnor_K2r" reversible="false">  
      <listOfReactants>  
	 <speciesReference species="Nor4ririlc_R_It0_Rclnor_Rb1nb2n" stoichiometry="1"/>  
      </listOfReactants>  
      <listOfProducts> 
	 <speciesReference species="Nor4ririlc_R_It0_Rclnor_B1nb2n" stoichiometry="1"/>  
	 <speciesReference species="Nor4ririlc_R_It0_Tf_Ra" stoichiometry="1"/>  
      </listOfProducts>  
      <kineticLaw>  
	 <math xmlns="http://www.w3.org/1998/Math/MathML">  
	    <apply>  
	       <times/>   
	       <ci>Cell</ci>  
	       <ci>Nor4ririlc_R_It0_Rclnor_K2r</ci>  
	       <ci>Nor4ririlc_R_It0_Rclnor_Rb1nb2n</ci>  
	    </apply>  
	    </math>  
	    <listOfParameters>  
	       <parameter id="Nor4ririlc_R_It0_Rclnor_K2r" value="0.02"/>  
	    </listOfParameters>  
      </kineticLaw>  
   </reaction>  
   <reaction id="reaction_Nor4ririlc_R_It1_Pririnor_K_D24" reversible="false">  
      <listOfReactants>  
	 <speciesReference species="Nor4ririlc_R_It1_Pririnor_O1to2t" stoichiometry="1"/>  
      </listOfReactants>  
      <listOfProducts> 
	 <speciesReference species="Nor4ririlc_R_It1_Pririnor_O1to2f" stoichiometry="1"/>  
	 <speciesReference species="B_Pool_Sig_Free" stoichiometry="1"/>  
      </listOfProducts>  
      <kineticLaw>  
	 <math xmlns="http://www.w3.org/1998/Math/MathML">  
	    <apply>  
	       <times/>   
	       <ci>Cell</ci>  
	       <ci>Nor4ririlc_R_It1_Pririnor_K_D24</ci>  
	       <ci>Nor4ririlc_R_It1_Pririnor_O1to2t</ci>  
	    </apply>  
	    </math>  
	    <listOfParameters>  
	       <parameter id="Nor4ririlc_R_It1_Pririnor_K_D24" value="0.00116"/>  
	    </listOfParameters>  
      </kineticLaw>  
   </reaction>  
   <reaction id="reaction_Not3_Ip2_P0not3pos_K2" reversible="false">  
      <listOfReactants>  
	 <speciesReference species="Not3_Ip2_P0not3pos_Ppol" stoichiometry="1"/>  
      </listOfReactants>  
      <listOfProducts> 
	 <speciesReference species="Not3_Ip2_Rcnot_Polb" stoichiometry="1"/>  
	 <speciesReference species="Not3_Ip2_P0not3pos_P_Free" stoichiometry="1"/>  
      </listOfProducts>  
      <kineticLaw>  
	 <math xmlns="http://www.w3.org/1998/Math/MathML">  
	    <apply>  
	       <times/>   
	       <ci>Cell</ci>  
	       <ci>Not3_Ip2_P0not3pos_K2</ci>  
	       <ci>Not3_Ip2_P0not3pos_Ppol</ci>  
	    </apply>  
	    </math>  
	    <listOfParameters>  
	       <parameter id="Not3_Ip2_P0not3pos_K2" value="0.5"/>  
	    </listOfParameters>  
      </kineticLaw>  
   </reaction>  
   <reaction id="reaction_Not3_Ip2_S0_K_El" reversible="false">  
      <listOfReactants>  
	 <speciesReference species="Not3_Ip2_S0_Pols" stoichiometry="1"/>  
      </listOfReactants>  
      <listOfProducts> 
	 <speciesReference species="Not3_Ip2_Tes_Polt" stoichiometry="1"/>  
      </listOfProducts>  
      <kineticLaw>  
	 <math xmlns="http://www.w3.org/1998/Math/MathML">  
	    <apply>  
	       <times/>   
	       <ci>Cell</ci>  
	       <ci>Not3_Ip2_S0_K_El</ci>  
	       <ci>Not3_Ip2_S0_Pols</ci>  
	    </apply>  
	    </math>  
	    <listOfParameters>  
	       <parameter id="Not3_Ip2_S0_K_El" value="1"/>  
	    </listOfParameters>  
      </kineticLaw>  
   </reaction>  
   <reaction id="reaction_Nor4raralc_R_It5_Praranor_K1" reversible="false">  
      <listOfReactants>  
	 <speciesReference species="Nor4raralc_R_It5_Praranor_O1fo2f" stoichiometry="1"/>  
	 <speciesReference species="Polpool_Pol_Free" stoichiometry="1"/>  
      </listOfReactants>  
      <listOfProducts> 
	 <speciesReference species="Nor4raralc_R_It5_Praranor_Polo1fo2f" stoichiometry="1"/>  
      </listOfProducts>  
      <kineticLaw>  
	 <math xmlns="http://www.w3.org/1998/Math/MathML">  
	    <apply>  
	       <times/>   
	       <ci>Cell</ci>  
	       <ci>Nor4raralc_R_It5_Praranor_K1</ci>  
	       <ci>Nor4raralc_R_It5_Praranor_O1fo2f</ci>  
	       <ci>Polpool_Pol_Free</ci>  
	    </apply>  
	    </math>  
	    <listOfParameters>  
	       <parameter id="Nor4raralc_R_It5_Praranor_K1" value="1000000"/>  
	    </listOfParameters>  
      </kineticLaw>  
   </reaction>  
   <reaction id="reaction_Nor4raralc_R_It4_Sips_Off_1_K_D" reversible="false">  
      <listOfReactants>  
	 <speciesReference species="Nor4raralc_R_It4_Sips_Off_1_Sig_Free" stoichiometry="1"/>  
      </listOfReactants>  
      <kineticLaw>  
	 <math xmlns="http://www.w3.org/1998/Math/MathML">  
	    <apply>  
	       <times/>   
	       <ci>Cell</ci>  
	       <ci>Nor4raralc_R_It4_Sips_Off_1_K_D</ci>  
	       <ci>Nor4raralc_R_It4_Sips_Off_1_Sig_Free</ci>  
	    </apply>  
	    </math>  
	    <listOfParameters>  
	       <parameter id="Nor4raralc_R_It4_Sips_Off_1_K_D" value="0"/>  
	    </listOfParameters>  
      </kineticLaw>  
   </reaction>  
   <reaction id="reaction_Not0_Ip0_R0_2_K1r" reversible="false">  
      <listOfReactants>  
	 <speciesReference species="Ribpool_R_Free" stoichiometry="1"/>  
	 <speciesReference species="Not0_Ip0_R0_2_B_Free" stoichiometry="1"/>  
      </listOfReactants>  
      <listOfProducts> 
	 <speciesReference species="Not0_Ip0_R0_2_Rb" stoichiometry="1"/>  
      </listOfProducts>  
      <kineticLaw>  
	 <math xmlns="http://www.w3.org/1998/Math/MathML">  
	    <apply>  
	       <times/>   
	       <ci>Cell</ci>  
	       <ci>Not0_Ip0_R0_2_K1r</ci>  
	       <ci>Ribpool_R_Free</ci>  
	       <ci>Not0_Ip0_R0_2_B_Free</ci>  
	    </apply>  
	    </math>  
	    <listOfParameters>  
	       <parameter id="Not0_Ip0_R0_2_K1r" value="1000000"/>  
	    </listOfParameters>  
      </kineticLaw>  
   </reaction>  
   <reaction id="reaction_Nor4raralc_R_It4_Praranor_K22_Lk" reversible="false">  
      <listOfReactants>  
	 <speciesReference species="Nor4raralc_R_It4_Praranor_O1fo2t" stoichiometry="1"/>  
      </listOfReactants>  
      <listOfProducts> 
         <speciesReference species="Nor4raralc_R_It4_Praranor_O1fo2t" stoichiometry="1"/>  
	 <speciesReference species="Nor4raralc_R_It4_Rclnor_B1nb2n" stoichiometry="1"/>  
      </listOfProducts>  
      <kineticLaw>  
	 <math xmlns="http://www.w3.org/1998/Math/MathML">  
	    <apply>  
	       <times/>   
	       <ci>Cell</ci>  
	       <ci>Nor4raralc_R_It4_Praranor_K22_Lk</ci>  
	       <ci>Nor4raralc_R_It4_Praranor_O1fo2t</ci>  
	    </apply>  
	    </math>  
	    <listOfParameters>  
	       <parameter id="Nor4raralc_R_It4_Praranor_K22_Lk" value="5e-05"/>  
	    </listOfParameters>  
      </kineticLaw>  
   </reaction>  
   <reaction id="reaction_Nor4rirall_R_It3_Rllnor_Csi2f" reversible="false">  
      <listOfReactants>  
	 <speciesReference species="Nor4rirall_R_It3_Rllnor_B1fb2f" stoichiometry="1"/>  
      </listOfReactants>  
      <listOfProducts> 
	 <speciesReference species="D_Neg_Pool_Srna_Free" stoichiometry="1"/>  
	 <speciesReference species="Nor4rirall_R_It3_Rllnor_B1fb2n" stoichiometry="1"/>  
      </listOfProducts>  
      <kineticLaw>  
	 <math xmlns="http://www.w3.org/1998/Math/MathML">  
	    <apply>  
	       <times/>   
	       <ci>Cell</ci>  
	       <ci>Nor4rirall_R_It3_Rllnor_Csi2f</ci>  
	       <ci>Nor4rirall_R_It3_Rllnor_B1fb2f</ci>  
	    </apply>  
	    </math>  
	    <listOfParameters>  
	       <parameter id="Nor4rirall_R_It3_Rllnor_Csi2f" value="0.01"/>  
	    </listOfParameters>  
      </kineticLaw>  
   </reaction>  
   <reaction id="reaction_Nor1r_F_Sf0_R0_K_1r" reversible="false">  
      <listOfReactants>  
	 <speciesReference species="Nor1r_F_Sf0_R0_Rb" stoichiometry="1"/>  
      </listOfReactants>  
      <listOfProducts> 
	 <speciesReference species="Nor1r_F_Sf0_R0_B_Free" stoichiometry="1"/>  
	 <speciesReference species="Ribpool_R_Free" stoichiometry="1"/>  
      </listOfProducts>  
      <kineticLaw>  
	 <math xmlns="http://www.w3.org/1998/Math/MathML">  
	    <apply>  
	       <times/>   
	       <ci>Cell</ci>  
	       <ci>Nor1r_F_Sf0_R0_K_1r</ci>  
	       <ci>Nor1r_F_Sf0_R0_Rb</ci>  
	    </apply>  
	    </math>  
	    <listOfParameters>  
	       <parameter id="Nor1r_F_Sf0_R0_K_1r" value="0.01"/>  
	    </listOfParameters>  
      </kineticLaw>  
   </reaction>  
   <reaction id="reaction_Not3_Ip2_Paanot3pos_S_K1" reversible="false">  
      <listOfReactants>  
	 <speciesReference species="Polpool_Pol_Free" stoichiometry="1"/>  
	 <speciesReference species="Not3_Ip2_Paanot3pos_S_O1t" stoichiometry="1"/>  
      </listOfReactants>  
      <listOfProducts> 
	 <speciesReference species="Not3_Ip2_Paanot3pos_S_Polo1t" stoichiometry="1"/>  
      </listOfProducts>  
      <kineticLaw>  
	 <math xmlns="http://www.w3.org/1998/Math/MathML">  
	    <apply>  
	       <times/>   
	       <ci>Cell</ci>  
	       <ci>Not3_Ip2_Paanot3pos_S_K1</ci>  
	       <ci>Polpool_Pol_Free</ci>  
	       <ci>Not3_Ip2_Paanot3pos_S_O1t</ci>  
	    </apply>  
	    </math>  
	    <listOfParameters>  
	       <parameter id="Not3_Ip2_Paanot3pos_S_K1" value="1000000"/>  
	    </listOfParameters>  
      </kineticLaw>  
   </reaction>  
   <reaction id="reaction_Not3_Ip3_Rcnot_Kd1" reversible="false">  
      <listOfReactants>  
	 <speciesReference species="Not3_Ip3_Rcnot_B1n" stoichiometry="1"/>  
      </listOfReactants>  
      <kineticLaw>  
	 <math xmlns="http://www.w3.org/1998/Math/MathML">  
	    <apply>  
	       <times/>   
	       <ci>Cell</ci>  
	       <ci>Not3_Ip3_Rcnot_Kd1</ci>  
	       <ci>Not3_Ip3_Rcnot_B1n</ci>  
	    </apply>  
	    </math>  
	    <listOfParameters>  
	       <parameter id="Not3_Ip3_Rcnot_Kd1" value="0.0116"/>  
	    </listOfParameters>  
      </kineticLaw>  
   </reaction>  
   <reaction id="reaction_Nor4raralc_R_It5_Rclnor_Kd2" reversible="false">  
      <listOfReactants>  
	 <speciesReference species="Nor4raralc_R_It5_Rclnor_B1nb2f" stoichiometry="1"/>  
      </listOfReactants>  
      <kineticLaw>  
	 <math xmlns="http://www.w3.org/1998/Math/MathML">  
	    <apply>  
	       <times/>   
	       <ci>Cell</ci>  
	       <ci>Nor4raralc_R_It5_Rclnor_Kd2</ci>  
	       <ci>Nor4raralc_R_It5_Rclnor_B1nb2f</ci>  
	    </apply>  
	    </math>  
	    <listOfParameters>  
	       <parameter id="Nor4raralc_R_It5_Rclnor_Kd2" value="0.0116"/>  
	    </listOfParameters>  
      </kineticLaw>  
   </reaction>  
   <reaction id="reaction_Nor4riracc_R_It2_Rccnor_K_1r" reversible="false">  
      <listOfReactants>  
	 <speciesReference species="Nor4riracc_R_It2_Rccnor_Rb1nb2n" stoichiometry="1"/>  
      </listOfReactants>  
      <listOfProducts> 
	 <speciesReference species="Nor4riracc_R_It2_Rccnor_B1nb2n" stoichiometry="1"/>  
	 <speciesReference species="Ribpool_R_Free" stoichiometry="1"/>  
      </listOfProducts>  
      <kineticLaw>  
	 <math xmlns="http://www.w3.org/1998/Math/MathML">  
	    <apply>  
	       <times/>   
	       <ci>Cell</ci>  
	       <ci>Nor4riracc_R_It2_Rccnor_K_1r</ci>  
	       <ci>Nor4riracc_R_It2_Rccnor_Rb1nb2n</ci>  
	    </apply>  
	    </math>  
	    <listOfParameters>  
	       <parameter id="Nor4riracc_R_It2_Rccnor_K_1r" value="0.01"/>  
	    </listOfParameters>  
      </kineticLaw>  
   </reaction>  
   <reaction id="reaction_Nor4rirall_R_It7_Rllnor_Theta2n" reversible="false">  
      <listOfReactants>  
	 <speciesReference species="D_Neg_Pool_Srna_Free" stoichiometry="1"/>  
	 <speciesReference species="Nor4rirall_R_It7_Rllnor_B1nb2n" stoichiometry="1"/>  
      </listOfReactants>  
      <listOfProducts> 
	 <speciesReference species="Nor4rirall_R_It7_Rllnor_B1nb2f" stoichiometry="1"/>  
      </listOfProducts>  
      <kineticLaw>  
	 <math xmlns="http://www.w3.org/1998/Math/MathML">  
	    <apply>  
	       <times/>   
	       <ci>Cell</ci>  
	       <ci>Nor4rirall_R_It7_Rllnor_Theta2n</ci>  
	       <ci>D_Neg_Pool_Srna_Free</ci>  
	       <ci>Nor4rirall_R_It7_Rllnor_B1nb2n</ci>  
	    </apply>  
	    </math>  
	    <listOfParameters>  
	       <parameter id="Nor4rirall_R_It7_Rllnor_Theta2n" value="1000000000"/>  
	    </listOfParameters>  
      </kineticLaw>  
   </reaction>  
   <reaction id="reaction_Not0_Ip0_Prinot0pos_Beta1" reversible="false">  
      <listOfReactants>  
	 <speciesReference species="Not0_Ip0_Prinot0pos_O1t" stoichiometry="1"/>  
      </listOfReactants>  
      <listOfProducts> 
	 <speciesReference species="A_Pos_Pool_Fd" stoichiometry="1"/>  
	 <speciesReference species="Not0_Ip0_Prinot0pos_O1f" stoichiometry="1"/>  
      </listOfProducts>  
      <kineticLaw>  
	 <math xmlns="http://www.w3.org/1998/Math/MathML">  
	    <apply>  
	       <times/>   
	       <ci>Cell</ci>  
	       <ci>Not0_Ip0_Prinot0pos_Beta1</ci>  
	       <ci>Not0_Ip0_Prinot0pos_O1t</ci>  
	    </apply>  
	    </math>  
	    <listOfParameters>  
	       <parameter id="Not0_Ip0_Prinot0pos_Beta1" value="0.01"/>  
	    </listOfParameters>  
      </kineticLaw>  
   </reaction>  
   <reaction id="reaction_Nor4raralc_R_It5_Praranor_K_D22" reversible="false">  
      <listOfReactants>  
	 <speciesReference species="Nor4raralc_R_It5_Praranor_O1fo2t" stoichiometry="1"/>  
      </listOfReactants>  
      <listOfProducts> 
	 <speciesReference species="Nor4raralc_R_It5_Praranor_O1fo2f" stoichiometry="1"/>  
      </listOfProducts>  
      <kineticLaw>  
	 <math xmlns="http://www.w3.org/1998/Math/MathML">  
	    <apply>  
	       <times/>   
	       <ci>Cell</ci>  
	       <ci>Nor4raralc_R_It5_Praranor_K_D22</ci>  
	       <ci>Nor4raralc_R_It5_Praranor_O1fo2t</ci>  
	    </apply>  
	    </math>  
	    <listOfParameters>  
	       <parameter id="Nor4raralc_R_It5_Praranor_K_D22" value="0.00116"/>  
	    </listOfParameters>  
      </kineticLaw>  
   </reaction>  
   <reaction id="reaction_Nor4raralc_R_It5_Praranor_K_D14" reversible="false">  
      <listOfReactants>  
	 <speciesReference species="Nor4raralc_R_It5_Praranor_O1to2t" stoichiometry="1"/>  
      </listOfReactants>  
      <listOfProducts> 
	 <speciesReference species="Nor4raralc_R_It5_Praranor_O1fo2t" stoichiometry="1"/>  
      </listOfProducts>  
      <kineticLaw>  
	 <math xmlns="http://www.w3.org/1998/Math/MathML">  
	    <apply>  
	       <times/>   
	       <ci>Cell</ci>  
	       <ci>Nor4raralc_R_It5_Praranor_K_D14</ci>  
	       <ci>Nor4raralc_R_It5_Praranor_O1to2t</ci>  
	    </apply>  
	    </math>  
	    <listOfParameters>  
	       <parameter id="Nor4raralc_R_It5_Praranor_K_D14" value="0.00116"/>  
	    </listOfParameters>  
      </kineticLaw>  
   </reaction>  
   <reaction id="reaction_Not0_Ip0_P0not0pos_K_1" reversible="false">  
      <listOfReactants>  
	 <speciesReference species="Not0_Ip0_P0not0pos_Ppol" stoichiometry="1"/>  
      </listOfReactants>  
      <listOfProducts> 
	 <speciesReference species="Not0_Ip0_P0not0pos_P_Free" stoichiometry="1"/>  
	 <speciesReference species="Polpool_Pol_Free" stoichiometry="1"/>  
      </listOfProducts>  
      <kineticLaw>  
	 <math xmlns="http://www.w3.org/1998/Math/MathML">  
	    <apply>  
	       <times/>   
	       <ci>Cell</ci>  
	       <ci>Not0_Ip0_P0not0pos_K_1</ci>  
	       <ci>Not0_Ip0_P0not0pos_Ppol</ci>  
	    </apply>  
	    </math>  
	    <listOfParameters>  
	       <parameter id="Not0_Ip0_P0not0pos_K_1" value="0.01"/>  
	    </listOfParameters>  
      </kineticLaw>  
   </reaction>  
   <reaction id="reaction_Nor4rirall_R_It3_Tf_Zeta_R" reversible="false">  
      <listOfReactants>  
	 <speciesReference species="Nor4rirall_R_It3_Tf_Ru" stoichiometry="1"/>  
      </listOfReactants>  
      <listOfProducts> 
	 <speciesReference species="Ribpool_R_Free" stoichiometry="1"/>  
      </listOfProducts>  
      <kineticLaw>  
	 <math xmlns="http://www.w3.org/1998/Math/MathML">  
	    <apply>  
	       <times/>   
	       <ci>Cell</ci>  
	       <ci>Nor4rirall_R_It3_Tf_Zeta_R</ci>  
	       <ci>Nor4rirall_R_It3_Tf_Ru</ci>  
	    </apply>  
	    </math>  
	    <listOfParameters>  
	       <parameter id="Nor4rirall_R_It3_Tf_Zeta_R" value="0.5"/>  
	    </listOfParameters>  
      </kineticLaw>  
   </reaction>  
   <reaction id="reaction_Nor1r_F_Sf0_R0_K_Db" reversible="false">  
      <listOfReactants>  
	 <speciesReference species="Nor1r_F_Sf0_R0_B_Free" stoichiometry="1"/>  
      </listOfReactants>  
      <kineticLaw>  
	 <math xmlns="http://www.w3.org/1998/Math/MathML">  
	    <apply>  
	       <times/>   
	       <ci>Cell</ci>  
	       <ci>Nor1r_F_Sf0_R0_K_Db</ci>  
	       <ci>Nor1r_F_Sf0_R0_B_Free</ci>  
	    </apply>  
	    </math>  
	    <listOfParameters>  
	       <parameter id="Nor1r_F_Sf0_R0_K_Db" value="0.0116"/>  
	    </listOfParameters>  
      </kineticLaw>  
   </reaction>  
   <reaction id="reaction_Nor4riracc_R_It6_Rccnor_Theta1n" reversible="false">  
      <listOfReactants>  
	 <speciesReference species="Nor4riracc_R_It6_Rccnor_B1nb2n" stoichiometry="1"/>  
	 <speciesReference species="C_Pool_Sig_Free" stoichiometry="1"/>  
      </listOfReactants>  
      <listOfProducts> 
	 <speciesReference species="Nor4riracc_R_It6_Rccnor_B1fb2n" stoichiometry="1"/>  
      </listOfProducts>  
      <kineticLaw>  
	 <math xmlns="http://www.w3.org/1998/Math/MathML">  
	    <apply>  
	       <times/>   
	       <ci>Cell</ci>  
	       <ci>Nor4riracc_R_It6_Rccnor_Theta1n</ci>  
	       <ci>Nor4riracc_R_It6_Rccnor_B1nb2n</ci>  
	       <ci>C_Pool_Sig_Free</ci>  
	    </apply>  
	    </math>  
	    <listOfParameters>  
	       <parameter id="Nor4riracc_R_It6_Rccnor_Theta1n" value="1000000000"/>  
	    </listOfParameters>  
      </kineticLaw>  
   </reaction>  
   <reaction id="reaction_Nor4raralc_R_It5_Rclnor_Csi1n" reversible="false">  
      <listOfReactants>  
	 <speciesReference species="Nor4raralc_R_It5_Rclnor_B1fb2n" stoichiometry="1"/>  
      </listOfReactants>  
      <listOfProducts> 
	 <speciesReference species="D_Pool_Sig_Free" stoichiometry="1"/>  
	 <speciesReference species="Nor4raralc_R_It5_Rclnor_B1nb2n" stoichiometry="1"/>  
      </listOfProducts>  
      <kineticLaw>  
	 <math xmlns="http://www.w3.org/1998/Math/MathML">  
	    <apply>  
	       <times/>   
	       <ci>Cell</ci>  
	       <ci>Nor4raralc_R_It5_Rclnor_Csi1n</ci>  
	       <ci>Nor4raralc_R_It5_Rclnor_B1fb2n</ci>  
	    </apply>  
	    </math>  
	    <listOfParameters>  
	       <parameter id="Nor4raralc_R_It5_Rclnor_Csi1n" value="0.01"/>  
	    </listOfParameters>  
      </kineticLaw>  
   </reaction>  
   <reaction id="reaction_Nor4ririlc_R_It1_Pririnor_Beta1t" reversible="false">  
      <listOfReactants>  
	 <speciesReference species="Nor4ririlc_R_It1_Pririnor_O1to2t" stoichiometry="1"/>  
      </listOfReactants>  
      <listOfProducts> 
	 <speciesReference species="A_Pos_Pool_Fd" stoichiometry="1"/>  
	 <speciesReference species="Nor4ririlc_R_It1_Pririnor_O1fo2t" stoichiometry="1"/>  
      </listOfProducts>  
      <kineticLaw>  
	 <math xmlns="http://www.w3.org/1998/Math/MathML">  
	    <apply>  
	       <times/>   
	       <ci>Cell</ci>  
	       <ci>Nor4ririlc_R_It1_Pririnor_Beta1t</ci>  
	       <ci>Nor4ririlc_R_It1_Pririnor_O1to2t</ci>  
	    </apply>  
	    </math>  
	    <listOfParameters>  
	       <parameter id="Nor4ririlc_R_It1_Pririnor_Beta1t" value="0.01"/>  
	    </listOfParameters>  
      </kineticLaw>  
   </reaction>  
   <reaction id="reaction_Nor4raralc_R_It4_Praranor_K_D14" reversible="false">  
      <listOfReactants>  
	 <speciesReference species="Nor4raralc_R_It4_Praranor_O1to2t" stoichiometry="1"/>  
      </listOfReactants>  
      <listOfProducts> 
	 <speciesReference species="Nor4raralc_R_It4_Praranor_O1fo2t" stoichiometry="1"/>  
      </listOfProducts>  
      <kineticLaw>  
	 <math xmlns="http://www.w3.org/1998/Math/MathML">  
	    <apply>  
	       <times/>   
	       <ci>Cell</ci>  
	       <ci>Nor4raralc_R_It4_Praranor_K_D14</ci>  
	       <ci>Nor4raralc_R_It4_Praranor_O1to2t</ci>  
	    </apply>  
	    </math>  
	    <listOfParameters>  
	       <parameter id="Nor4raralc_R_It4_Praranor_K_D14" value="0.00116"/>  
	    </listOfParameters>  
      </kineticLaw>  
   </reaction>  
   <reaction id="reaction_Nor4riracc_R_It6_Rccnor_K_Lkr22" reversible="false">  
      <listOfReactants>  
	 <speciesReference species="Nor4riracc_R_It6_Rccnor_B1nb2f" stoichiometry="1"/>  
      </listOfReactants>  
      <listOfProducts> 
         <speciesReference species="Nor4riracc_R_It6_Rccnor_B1nb2f" stoichiometry="1"/>  
	 <speciesReference species="Int_R_Pool_Fm" stoichiometry="1"/>  
      </listOfProducts>  
      <kineticLaw>  
	 <math xmlns="http://www.w3.org/1998/Math/MathML">  
	    <apply>  
	       <times/>   
	       <ci>Cell</ci>  
	       <ci>Nor4riracc_R_It6_Rccnor_K_Lkr22</ci>  
	       <ci>Nor4riracc_R_It6_Rccnor_B1nb2f</ci>  
	    </apply>  
	    </math>  
	    <listOfParameters>  
	       <parameter id="Nor4riracc_R_It6_Rccnor_K_Lkr22" value="1e-05"/>  
	    </listOfParameters>  
      </kineticLaw>  
   </reaction>  
   <reaction id="reaction_Nor4riracc_R_It6_Priranor_K_D14" reversible="false">  
      <listOfReactants>  
	 <speciesReference species="Nor4riracc_R_It6_Priranor_O1to2t" stoichiometry="1"/>  
      </listOfReactants>  
      <listOfProducts> 
	 <speciesReference species="Nor4riracc_R_It6_Priranor_O1fo2t" stoichiometry="1"/>  
	 <speciesReference species="B_Pool_Sig_Free" stoichiometry="1"/>  
      </listOfProducts>  
      <kineticLaw>  
	 <math xmlns="http://www.w3.org/1998/Math/MathML">  
	    <apply>  
	       <times/>   
	       <ci>Cell</ci>  
	       <ci>Nor4riracc_R_It6_Priranor_K_D14</ci>  
	       <ci>Nor4riracc_R_It6_Priranor_O1to2t</ci>  
	    </apply>  
	    </math>  
	    <listOfParameters>  
	       <parameter id="Nor4riracc_R_It6_Priranor_K_D14" value="0.00116"/>  
	    </listOfParameters>  
      </kineticLaw>  
   </reaction>  
   <reaction id="reaction_A_Pool_K_D" reversible="false">  
      <listOfReactants>  
	 <speciesReference species="A_Pool_Sig_Free" stoichiometry="1"/>  
      </listOfReactants>  
      <kineticLaw>  
	 <math xmlns="http://www.w3.org/1998/Math/MathML">  
	    <apply>  
	       <times/>   
	       <ci>Cell</ci>  
	       <ci>A_Pool_K_D</ci>  
	       <ci>A_Pool_Sig_Free</ci>  
	    </apply>  
	    </math>  
	    <listOfParameters>  
	       <parameter id="A_Pool_K_D" value="3.21e-05"/>  
	    </listOfParameters>  
      </kineticLaw>  
   </reaction>  
   <reaction id="reaction_Nor4ririlc_R_It0_Pririnor_K1" reversible="false">  
      <listOfReactants>  
	 <speciesReference species="Nor4ririlc_R_It0_Pririnor_O1fo2f" stoichiometry="1"/>  
	 <speciesReference species="Polpool_Pol_Free" stoichiometry="1"/>  
      </listOfReactants>  
      <listOfProducts> 
	 <speciesReference species="Nor4ririlc_R_It0_Pririnor_Polo1fo2f" stoichiometry="1"/>  
      </listOfProducts>  
      <kineticLaw>  
	 <math xmlns="http://www.w3.org/1998/Math/MathML">  
	    <apply>  
	       <times/>   
	       <ci>Cell</ci>  
	       <ci>Nor4ririlc_R_It0_Pririnor_K1</ci>  
	       <ci>Nor4ririlc_R_It0_Pririnor_O1fo2f</ci>  
	       <ci>Polpool_Pol_Free</ci>  
	    </apply>  
	    </math>  
	    <listOfParameters>  
	       <parameter id="Nor4ririlc_R_It0_Pririnor_K1" value="1000000"/>  
	    </listOfParameters>  
      </kineticLaw>  
   </reaction>  
   <reaction id="reaction_Not0_Ip1_R0_K1r" reversible="false">  
      <listOfReactants>  
	 <speciesReference species="Ribpool_R_Free" stoichiometry="1"/>  
	 <speciesReference species="Not0_Ip1_R0_B_Free" stoichiometry="1"/>  
      </listOfReactants>  
      <listOfProducts> 
	 <speciesReference species="Not0_Ip1_R0_Rb" stoichiometry="1"/>  
      </listOfProducts>  
      <kineticLaw>  
	 <math xmlns="http://www.w3.org/1998/Math/MathML">  
	    <apply>  
	       <times/>   
	       <ci>Cell</ci>  
	       <ci>Not0_Ip1_R0_K1r</ci>  
	       <ci>Ribpool_R_Free</ci>  
	       <ci>Not0_Ip1_R0_B_Free</ci>  
	    </apply>  
	    </math>  
	    <listOfParameters>  
	       <parameter id="Not0_Ip1_R0_K1r" value="1000000"/>  
	    </listOfParameters>  
      </kineticLaw>  
   </reaction>  
   <reaction id="reaction_B_Pool_K_S" reversible="false">  
      <listOfProducts> 
	 <speciesReference species="B_Pool_Sig_Free" stoichiometry="1"/>  
      </listOfProducts>  
      <kineticLaw>  
	 <math xmlns="http://www.w3.org/1998/Math/MathML">  
	    <apply>  
	       <times/>   
	       <ci>Cell</ci>  
	       <ci>B_Pool_K_S</ci>  
	    </apply>  
	    </math>  
	    <listOfParameters>  
	       <parameter id="B_Pool_K_S" value="1e-09"/>  
	    </listOfParameters>  
      </kineticLaw>  
   </reaction>  
   <reaction id="reaction_Nor4rirall_R_It3_Priranor_Alpha2t" reversible="false">  
      <listOfReactants>  
	 <speciesReference species="Nor4rirall_R_It3_Priranor_O1to2f" stoichiometry="1"/>  
	 <speciesReference species="B_Neg_Pool_Fd" stoichiometry="1"/>  
      </listOfReactants>  
      <listOfProducts> 
	 <speciesReference species="Nor4rirall_R_It3_Priranor_O1to2t" stoichiometry="1"/>  
      </listOfProducts>  
      <kineticLaw>  
	 <math xmlns="http://www.w3.org/1998/Math/MathML">  
	    <apply>  
	       <times/>   
	       <ci>Cell</ci>  
	       <ci>Nor4rirall_R_It3_Priranor_Alpha2t</ci>  
	       <ci>Nor4rirall_R_It3_Priranor_O1to2f</ci>  
	       <ci>B_Neg_Pool_Fd</ci>  
	    </apply>  
	    </math>  
	    <listOfParameters>  
	       <parameter id="Nor4rirall_R_It3_Priranor_Alpha2t" value="1000000000"/>  
	    </listOfParameters>  
      </kineticLaw>  
   </reaction>  
   <reaction id="reaction_Nor4rirall_R_It3_Rllnor_K_Lkr22" reversible="false">  
      <listOfReactants>  
	 <speciesReference species="Nor4rirall_R_It3_Rllnor_B1nb2f" stoichiometry="1"/>  
      </listOfReactants>  
      <listOfProducts> 
         <speciesReference species="Nor4rirall_R_It3_Rllnor_B1nb2f" stoichiometry="1"/>  
	 <speciesReference species="Int_R_Pool_Fm" stoichiometry="1"/>  
      </listOfProducts>  
      <kineticLaw>  
	 <math xmlns="http://www.w3.org/1998/Math/MathML">  
	    <apply>  
	       <times/>   
	       <ci>Cell</ci>  
	       <ci>Nor4rirall_R_It3_Rllnor_K_Lkr22</ci>  
	       <ci>Nor4rirall_R_It3_Rllnor_B1nb2f</ci>  
	    </apply>  
	    </math>  
	    <listOfParameters>  
	       <parameter id="Nor4rirall_R_It3_Rllnor_K_Lkr22" value="1e-05"/>  
	    </listOfParameters>  
      </kineticLaw>  
   </reaction>  
   <reaction id="reaction_Not0_Ip0_R0_K_Db" reversible="false">  
      <listOfReactants>  
	 <speciesReference species="Not0_Ip0_R0_B_Free" stoichiometry="1"/>  
      </listOfReactants>  
      <kineticLaw>  
	 <math xmlns="http://www.w3.org/1998/Math/MathML">  
	    <apply>  
	       <times/>   
	       <ci>Cell</ci>  
	       <ci>Not0_Ip0_R0_K_Db</ci>  
	       <ci>Not0_Ip0_R0_B_Free</ci>  
	    </apply>  
	    </math>  
	    <listOfParameters>  
	       <parameter id="Not0_Ip0_R0_K_Db" value="0.0116"/>  
	    </listOfParameters>  
      </kineticLaw>  
   </reaction>  
   <reaction id="reaction_Nor4riracc_R_It2_Sips_Off_2_K_S" reversible="false">  
      <listOfProducts> 
	 <speciesReference species="Nor4riracc_R_It2_Sips_Off_2_Sig_Free" stoichiometry="1"/>  
      </listOfProducts>  
      <kineticLaw>  
	 <math xmlns="http://www.w3.org/1998/Math/MathML">  
	    <apply>  
	       <times/>   
	       <ci>Cell</ci>  
	       <ci>Nor4riracc_R_It2_Sips_Off_2_K_S</ci>  
	    </apply>  
	    </math>  
	    <listOfParameters>  
	       <parameter id="Nor4riracc_R_It2_Sips_Off_2_K_S" value="0"/>  
	    </listOfParameters>  
      </kineticLaw>  
   </reaction>  
   <reaction id="reaction_Nor4riracc_R_It6_Priranor_K22_Lk" reversible="false">  
      <listOfReactants>  
	 <speciesReference species="Nor4riracc_R_It6_Priranor_O1fo2t" stoichiometry="1"/>  
      </listOfReactants>  
      <listOfProducts> 
         <speciesReference species="Nor4riracc_R_It6_Priranor_O1fo2t" stoichiometry="1"/>  
	 <speciesReference species="Nor4riracc_R_It6_Rccnor_B1nb2n" stoichiometry="1"/>  
      </listOfProducts>  
      <kineticLaw>  
	 <math xmlns="http://www.w3.org/1998/Math/MathML">  
	    <apply>  
	       <times/>   
	       <ci>Cell</ci>  
	       <ci>Nor4riracc_R_It6_Priranor_K22_Lk</ci>  
	       <ci>Nor4riracc_R_It6_Priranor_O1fo2t</ci>  
	    </apply>  
	    </math>  
	    <listOfParameters>  
	       <parameter id="Nor4riracc_R_It6_Priranor_K22_Lk" value="5e-05"/>  
	    </listOfParameters>  
      </kineticLaw>  
   </reaction>  
   <reaction id="reaction_A_Neg_Pool_K_Dm" reversible="false">  
      <listOfReactants>  
	 <speciesReference species="A_Neg_Pool_Fm" stoichiometry="1"/>  
      </listOfReactants>  
      <kineticLaw>  
	 <math xmlns="http://www.w3.org/1998/Math/MathML">  
	    <apply>  
	       <times/>   
	       <ci>Cell</ci>  
	       <ci>A_Neg_Pool_K_Dm</ci>  
	       <ci>A_Neg_Pool_Fm</ci>  
	    </apply>  
	    </math>  
	    <listOfParameters>  
	       <parameter id="A_Neg_Pool_K_Dm" value="0.00116"/>  
	    </listOfParameters>  
      </kineticLaw>  
   </reaction>  
   <reaction id="reaction_Nor1r_F_Sf0_Te_Zeta" reversible="false">  
      <listOfReactants>  
	 <speciesReference species="Nor1r_F_Sf0_Te_Polt" stoichiometry="1"/>  
      </listOfReactants>  
      <listOfProducts> 
	 <speciesReference species="Polpool_Pol_Free" stoichiometry="1"/>  
      </listOfProducts>  
      <kineticLaw>  
	 <math xmlns="http://www.w3.org/1998/Math/MathML">  
	    <apply>  
	       <times/>   
	       <ci>Cell</ci>  
	       <ci>Nor1r_F_Sf0_Te_Zeta</ci>  
	       <ci>Nor1r_F_Sf0_Te_Polt</ci>  
	    </apply>  
	    </math>  
	    <listOfParameters>  
	       <parameter id="Nor1r_F_Sf0_Te_Zeta" value="31.25"/>  
	    </listOfParameters>  
      </kineticLaw>  
   </reaction>  
   <reaction id="reaction_Nor4riracc_R_It2_Priranor_K22_Lk" reversible="false">  
      <listOfReactants>  
	 <speciesReference species="Nor4riracc_R_It2_Priranor_O1fo2t" stoichiometry="1"/>  
      </listOfReactants>  
      <listOfProducts> 
         <speciesReference species="Nor4riracc_R_It2_Priranor_O1fo2t" stoichiometry="1"/>  
	 <speciesReference species="Nor4riracc_R_It2_Rccnor_B1nb2n" stoichiometry="1"/>  
      </listOfProducts>  
      <kineticLaw>  
	 <math xmlns="http://www.w3.org/1998/Math/MathML">  
	    <apply>  
	       <times/>   
	       <ci>Cell</ci>  
	       <ci>Nor4riracc_R_It2_Priranor_K22_Lk</ci>  
	       <ci>Nor4riracc_R_It2_Priranor_O1fo2t</ci>  
	    </apply>  
	    </math>  
	    <listOfParameters>  
	       <parameter id="Nor4riracc_R_It2_Priranor_K22_Lk" value="5e-05"/>  
	    </listOfParameters>  
      </kineticLaw>  
   </reaction>  
   <reaction id="reaction_Nor4raralc_R_It4_Rclnor_K2r" reversible="false">  
      <listOfReactants>  
	 <speciesReference species="Nor4raralc_R_It4_Rclnor_Rb1nb2n" stoichiometry="1"/>  
      </listOfReactants>  
      <listOfProducts> 
	 <speciesReference species="Nor4raralc_R_It4_Tf_Ra" stoichiometry="1"/>  
	 <speciesReference species="Nor4raralc_R_It4_Rclnor_B1nb2n" stoichiometry="1"/>  
      </listOfProducts>  
      <kineticLaw>  
	 <math xmlns="http://www.w3.org/1998/Math/MathML">  
	    <apply>  
	       <times/>   
	       <ci>Cell</ci>  
	       <ci>Nor4raralc_R_It4_Rclnor_K2r</ci>  
	       <ci>Nor4raralc_R_It4_Rclnor_Rb1nb2n</ci>  
	    </apply>  
	    </math>  
	    <listOfParameters>  
	       <parameter id="Nor4raralc_R_It4_Rclnor_K2r" value="0.02"/>  
	    </listOfParameters>  
      </kineticLaw>  
   </reaction>  
   <reaction id="reaction_Nor4rirall_R_It7_Rllnor_Theta1n" reversible="false">  
      <listOfReactants>  
	 <speciesReference species="C_Neg_Pool_Srna_Free" stoichiometry="1"/>  
	 <speciesReference species="Nor4rirall_R_It7_Rllnor_B1nb2n" stoichiometry="1"/>  
      </listOfReactants>  
      <listOfProducts> 
	 <speciesReference species="Nor4rirall_R_It7_Rllnor_B1fb2n" stoichiometry="1"/>  
      </listOfProducts>  
      <kineticLaw>  
	 <math xmlns="http://www.w3.org/1998/Math/MathML">  
	    <apply>  
	       <times/>   
	       <ci>Cell</ci>  
	       <ci>Nor4rirall_R_It7_Rllnor_Theta1n</ci>  
	       <ci>C_Neg_Pool_Srna_Free</ci>  
	       <ci>Nor4rirall_R_It7_Rllnor_B1nb2n</ci>  
	    </apply>  
	    </math>  
	    <listOfParameters>  
	       <parameter id="Nor4rirall_R_It7_Rllnor_Theta1n" value="1000000000"/>  
	    </listOfParameters>  
      </kineticLaw>  
   </reaction>  
   <reaction id="reaction_Nor4rirall_R_It7_Priranor_Alpha2f" reversible="false">  
      <listOfReactants>  
	 <speciesReference species="A_Neg_Pool_Fd" stoichiometry="1"/>  
	 <speciesReference species="Nor4rirall_R_It7_Priranor_O1fo2f" stoichiometry="1"/>  
      </listOfReactants>  
      <listOfProducts> 
	 <speciesReference species="Nor4rirall_R_It7_Priranor_O1fo2t" stoichiometry="1"/>  
      </listOfProducts>  
      <kineticLaw>  
	 <math xmlns="http://www.w3.org/1998/Math/MathML">  
	    <apply>  
	       <times/>   
	       <ci>Cell</ci>  
	       <ci>Nor4rirall_R_It7_Priranor_Alpha2f</ci>  
	       <ci>A_Neg_Pool_Fd</ci>  
	       <ci>Nor4rirall_R_It7_Priranor_O1fo2f</ci>  
	    </apply>  
	    </math>  
	    <listOfParameters>  
	       <parameter id="Nor4rirall_R_It7_Priranor_Alpha2f" value="1000000000"/>  
	    </listOfParameters>  
      </kineticLaw>  
   </reaction>  
   <reaction id="reaction_Nor4riracc_R_It6_Sips_Off_2_K_S" reversible="false">  
      <listOfProducts> 
	 <speciesReference species="Nor4riracc_R_It6_Sips_Off_2_Sig_Free" stoichiometry="1"/>  
      </listOfProducts>  
      <kineticLaw>  
	 <math xmlns="http://www.w3.org/1998/Math/MathML">  
	    <apply>  
	       <times/>   
	       <ci>Cell</ci>  
	       <ci>Nor4riracc_R_It6_Sips_Off_2_K_S</ci>  
	    </apply>  
	    </math>  
	    <listOfParameters>  
	       <parameter id="Nor4riracc_R_It6_Sips_Off_2_K_S" value="0"/>  
	    </listOfParameters>  
      </kineticLaw>  
   </reaction>  
   <reaction id="reaction_Not0_Ip1_Tf_K_El_R" reversible="false">  
      <listOfReactants>  
	 <speciesReference species="Not0_Ip1_Tf_Ra" stoichiometry="1"/>  
      </listOfReactants>  
      <listOfProducts> 
	 <speciesReference species="B_Pos_Pool_Fm" stoichiometry="1"/>  
	 <speciesReference species="Not0_Ip1_Tf_Ru" stoichiometry="1"/>  
      </listOfProducts>  
      <kineticLaw>  
	 <math xmlns="http://www.w3.org/1998/Math/MathML">  
	    <apply>  
	       <times/>   
	       <ci>Cell</ci>  
	       <ci>Not0_Ip1_Tf_K_El_R</ci>  
	       <ci>Not0_Ip1_Tf_Ra</ci>  
	    </apply>  
	    </math>  
	    <listOfParameters>  
	       <parameter id="Not0_Ip1_Tf_K_El_R" value="0.049"/>  
	    </listOfParameters>  
      </kineticLaw>  
   </reaction>  
   <reaction id="reaction_Nor4riracc_R_It6_Rccnor_K2r" reversible="false">  
      <listOfReactants>  
	 <speciesReference species="Nor4riracc_R_It6_Rccnor_Rb1nb2n" stoichiometry="1"/>  
      </listOfReactants>  
      <listOfProducts> 
	 <speciesReference species="Nor4riracc_R_It6_Tf_Ra" stoichiometry="1"/>  
	 <speciesReference species="Nor4riracc_R_It6_Rccnor_B1nb2n" stoichiometry="1"/>  
      </listOfProducts>  
      <kineticLaw>  
	 <math xmlns="http://www.w3.org/1998/Math/MathML">  
	    <apply>  
	       <times/>   
	       <ci>Cell</ci>  
	       <ci>Nor4riracc_R_It6_Rccnor_K2r</ci>  
	       <ci>Nor4riracc_R_It6_Rccnor_Rb1nb2n</ci>  
	    </apply>  
	    </math>  
	    <listOfParameters>  
	       <parameter id="Nor4riracc_R_It6_Rccnor_K2r" value="0.02"/>  
	    </listOfParameters>  
      </kineticLaw>  
   </reaction>  
   <reaction id="reaction_Nor4rirall_R_It7_Rllnor_K_El" reversible="false">  
      <listOfReactants>  
	 <speciesReference species="Nor4rirall_R_It7_Rllnor_Polb" stoichiometry="1"/>  
      </listOfReactants>  
      <listOfProducts> 
	 <speciesReference species="Nor4rirall_R_It7_Tf_Pola" stoichiometry="1"/>  
	 <speciesReference species="Nor4rirall_R_It7_Rllnor_B1nb2n" stoichiometry="1"/>  
      </listOfProducts>  
      <kineticLaw>  
	 <math xmlns="http://www.w3.org/1998/Math/MathML">  
	    <apply>  
	       <times/>   
	       <ci>Cell</ci>  
	       <ci>Nor4rirall_R_It7_Rllnor_K_El</ci>  
	       <ci>Nor4rirall_R_It7_Rllnor_Polb</ci>  
	    </apply>  
	    </math>  
	    <listOfParameters>  
	       <parameter id="Nor4rirall_R_It7_Rllnor_K_El" value="2"/>  
	    </listOfParameters>  
      </kineticLaw>  
   </reaction>  
   <reaction id="reaction_Nor4riracc_R_It6_Priranor_Alpha1f" reversible="false">  
      <listOfReactants>  
	 <speciesReference species="B_Pos_Pool_Fd" stoichiometry="1"/>  
	 <speciesReference species="Nor4riracc_R_It6_Priranor_O1fo2f" stoichiometry="1"/>  
      </listOfReactants>  
      <listOfProducts> 
	 <speciesReference species="Nor4riracc_R_It6_Priranor_O1to2f" stoichiometry="1"/>  
      </listOfProducts>  
      <kineticLaw>  
	 <math xmlns="http://www.w3.org/1998/Math/MathML">  
	    <apply>  
	       <times/>   
	       <ci>Cell</ci>  
	       <ci>Nor4riracc_R_It6_Priranor_Alpha1f</ci>  
	       <ci>B_Pos_Pool_Fd</ci>  
	       <ci>Nor4riracc_R_It6_Priranor_O1fo2f</ci>  
	    </apply>  
	    </math>  
	    <listOfParameters>  
	       <parameter id="Nor4riracc_R_It6_Priranor_Alpha1f" value="1000000000"/>  
	    </listOfParameters>  
      </kineticLaw>  
   </reaction>  
   <reaction id="reaction_Nor4riracc_R_It2_Rccnor_K_Lkr24" reversible="false">  
      <listOfReactants>  
	 <speciesReference species="Nor4riracc_R_It2_Rccnor_B1fb2f" stoichiometry="1"/>  
      </listOfReactants>  
      <listOfProducts> 
         <speciesReference species="Nor4riracc_R_It2_Rccnor_B1fb2f" stoichiometry="1"/>  
	 <speciesReference species="Int_R_Pool_Fm" stoichiometry="1"/>  
      </listOfProducts>  
      <kineticLaw>  
	 <math xmlns="http://www.w3.org/1998/Math/MathML">  
	    <apply>  
	       <times/>   
	       <ci>Cell</ci>  
	       <ci>Nor4riracc_R_It2_Rccnor_K_Lkr24</ci>  
	       <ci>Nor4riracc_R_It2_Rccnor_B1fb2f</ci>  
	    </apply>  
	    </math>  
	    <listOfParameters>  
	       <parameter id="Nor4riracc_R_It2_Rccnor_K_Lkr24" value="1e-05"/>  
	    </listOfParameters>  
      </kineticLaw>  
   </reaction>  
   <reaction id="reaction_Nor4riracc_R_It6_Rccnor_Kd3" reversible="false">  
      <listOfReactants>  
	 <speciesReference species="Nor4riracc_R_It6_Rccnor_B1fb2n" stoichiometry="1"/>  
      </listOfReactants>  
      <listOfProducts> 
	 <speciesReference species="C_Pool_Sig_Free" stoichiometry="1"/>  
      </listOfProducts>  
      <kineticLaw>  
	 <math xmlns="http://www.w3.org/1998/Math/MathML">  
	    <apply>  
	       <times/>   
	       <ci>Cell</ci>  
	       <ci>Nor4riracc_R_It6_Rccnor_Kd3</ci>  
	       <ci>Nor4riracc_R_It6_Rccnor_B1fb2n</ci>  
	    </apply>  
	    </math>  
	    <listOfParameters>  
	       <parameter id="Nor4riracc_R_It6_Rccnor_Kd3" value="0.0116"/>  
	    </listOfParameters>  
      </kineticLaw>  
   </reaction>  
   <reaction id="reaction_Not0_Ip0_R0_K_Drb" reversible="false">  
      <listOfReactants>  
	 <speciesReference species="Not0_Ip0_R0_Rb" stoichiometry="1"/>  
      </listOfReactants>  
      <listOfProducts> 
	 <speciesReference species="Ribpool_R_Free" stoichiometry="1"/>  
      </listOfProducts>  
      <kineticLaw>  
	 <math xmlns="http://www.w3.org/1998/Math/MathML">  
	    <apply>  
	       <times/>   
	       <ci>Cell</ci>  
	       <ci>Not0_Ip0_R0_K_Drb</ci>  
	       <ci>Not0_Ip0_R0_Rb</ci>  
	    </apply>  
	    </math>  
	    <listOfParameters>  
	       <parameter id="Not0_Ip0_R0_K_Drb" value="0.0116"/>  
	    </listOfParameters>  
      </kineticLaw>  
   </reaction>  
   <reaction id="reaction_Nor4riracc_R_It2_Rccnor_Csi1f" reversible="false">  
      <listOfReactants>  
	 <speciesReference species="Nor4riracc_R_It2_Rccnor_B1fb2f" stoichiometry="1"/>  
      </listOfReactants>  
      <listOfProducts> 
	 <speciesReference species="Nor4riracc_R_It2_Rccnor_B1nb2f" stoichiometry="1"/>  
	 <speciesReference species="C_Pool_Sig_Free" stoichiometry="1"/>  
      </listOfProducts>  
      <kineticLaw>  
	 <math xmlns="http://www.w3.org/1998/Math/MathML">  
	    <apply>  
	       <times/>   
	       <ci>Cell</ci>  
	       <ci>Nor4riracc_R_It2_Rccnor_Csi1f</ci>  
	       <ci>Nor4riracc_R_It2_Rccnor_B1fb2f</ci>  
	    </apply>  
	    </math>  
	    <listOfParameters>  
	       <parameter id="Nor4riracc_R_It2_Rccnor_Csi1f" value="0.01"/>  
	    </listOfParameters>  
      </kineticLaw>  
   </reaction>  
   <reaction id="reaction_Nor4ririlc_R_It1_Tf_K_El_R" reversible="false">  
      <listOfReactants>  
	 <speciesReference species="Nor4ririlc_R_It1_Tf_Ra" stoichiometry="1"/>  
      </listOfReactants>  
      <listOfProducts> 
	 <speciesReference species="Nor4ririlc_R_It1_Tf_Ru" stoichiometry="1"/>  
	 <speciesReference species="Int_R_Pool_Fm" stoichiometry="1"/>  
      </listOfProducts>  
      <kineticLaw>  
	 <math xmlns="http://www.w3.org/1998/Math/MathML">  
	    <apply>  
	       <times/>   
	       <ci>Cell</ci>  
	       <ci>Nor4ririlc_R_It1_Tf_K_El_R</ci>  
	       <ci>Nor4ririlc_R_It1_Tf_Ra</ci>  
	    </apply>  
	    </math>  
	    <listOfParameters>  
	       <parameter id="Nor4ririlc_R_It1_Tf_K_El_R" value="0.049"/>  
	    </listOfParameters>  
      </kineticLaw>  
   </reaction>  
   <reaction id="reaction_B_Neg_Pool_K_Dm" reversible="false">  
      <listOfReactants>  
	 <speciesReference species="B_Neg_Pool_Fm" stoichiometry="1"/>  
      </listOfReactants>  
      <kineticLaw>  
	 <math xmlns="http://www.w3.org/1998/Math/MathML">  
	    <apply>  
	       <times/>   
	       <ci>Cell</ci>  
	       <ci>B_Neg_Pool_K_Dm</ci>  
	       <ci>B_Neg_Pool_Fm</ci>  
	    </apply>  
	    </math>  
	    <listOfParameters>  
	       <parameter id="B_Neg_Pool_K_Dm" value="0.00116"/>  
	    </listOfParameters>  
      </kineticLaw>  
   </reaction>  
   <reaction id="reaction_Nor4raralc_R_It5_Praranor_K_1" reversible="false">  
      <listOfReactants>  
	 <speciesReference species="Nor4raralc_R_It5_Praranor_Polo1fo2f" stoichiometry="1"/>  
      </listOfReactants>  
      <listOfProducts> 
	 <speciesReference species="Nor4raralc_R_It5_Praranor_O1fo2f" stoichiometry="1"/>  
	 <speciesReference species="Polpool_Pol_Free" stoichiometry="1"/>  
      </listOfProducts>  
      <kineticLaw>  
	 <math xmlns="http://www.w3.org/1998/Math/MathML">  
	    <apply>  
	       <times/>   
	       <ci>Cell</ci>  
	       <ci>Nor4raralc_R_It5_Praranor_K_1</ci>  
	       <ci>Nor4raralc_R_It5_Praranor_Polo1fo2f</ci>  
	    </apply>  
	    </math>  
	    <listOfParameters>  
	       <parameter id="Nor4raralc_R_It5_Praranor_K_1" value="0.01"/>  
	    </listOfParameters>  
      </kineticLaw>  
   </reaction>  
   <reaction id="reaction_Nor4raralc_R_It5_Rclnor_Theta1n" reversible="false">  
      <listOfReactants>  
	 <speciesReference species="D_Pool_Sig_Free" stoichiometry="1"/>  
	 <speciesReference species="Nor4raralc_R_It5_Rclnor_B1nb2n" stoichiometry="1"/>  
      </listOfReactants>  
      <listOfProducts> 
	 <speciesReference species="Nor4raralc_R_It5_Rclnor_B1fb2n" stoichiometry="1"/>  
      </listOfProducts>  
      <kineticLaw>  
	 <math xmlns="http://www.w3.org/1998/Math/MathML">  
	    <apply>  
	       <times/>   
	       <ci>Cell</ci>  
	       <ci>Nor4raralc_R_It5_Rclnor_Theta1n</ci>  
	       <ci>D_Pool_Sig_Free</ci>  
	       <ci>Nor4raralc_R_It5_Rclnor_B1nb2n</ci>  
	    </apply>  
	    </math>  
	    <listOfParameters>  
	       <parameter id="Nor4raralc_R_It5_Rclnor_Theta1n" value="1000000000"/>  
	    </listOfParameters>  
      </kineticLaw>  
   </reaction>  
   <reaction id="reaction_Not0_Ip1_R0_2_K_Drb" reversible="false">  
      <listOfReactants>  
	 <speciesReference species="Not0_Ip1_R0_2_Rb" stoichiometry="1"/>  
      </listOfReactants>  
      <listOfProducts> 
	 <speciesReference species="Ribpool_R_Free" stoichiometry="1"/>  
      </listOfProducts>  
      <kineticLaw>  
	 <math xmlns="http://www.w3.org/1998/Math/MathML">  
	    <apply>  
	       <times/>   
	       <ci>Cell</ci>  
	       <ci>Not0_Ip1_R0_2_K_Drb</ci>  
	       <ci>Not0_Ip1_R0_2_Rb</ci>  
	    </apply>  
	    </math>  
	    <listOfParameters>  
	       <parameter id="Not0_Ip1_R0_2_K_Drb" value="0.0116"/>  
	    </listOfParameters>  
      </kineticLaw>  
   </reaction>  
   <reaction id="reaction_Nor4raralc_R_It4_Rclnor_K_Lkr24" reversible="false">  
      <listOfReactants>  
	 <speciesReference species="Nor4raralc_R_It4_Rclnor_B1fb2f" stoichiometry="1"/>  
      </listOfReactants>  
      <listOfProducts> 
         <speciesReference species="Nor4raralc_R_It4_Rclnor_B1fb2f" stoichiometry="1"/>  
	 <speciesReference species="Int_R_Pool_Fm" stoichiometry="1"/>  
      </listOfProducts>  
      <kineticLaw>  
	 <math xmlns="http://www.w3.org/1998/Math/MathML">  
	    <apply>  
	       <times/>   
	       <ci>Cell</ci>  
	       <ci>Nor4raralc_R_It4_Rclnor_K_Lkr24</ci>  
	       <ci>Nor4raralc_R_It4_Rclnor_B1fb2f</ci>  
	    </apply>  
	    </math>  
	    <listOfParameters>  
	       <parameter id="Nor4raralc_R_It4_Rclnor_K_Lkr24" value="1e-05"/>  
	    </listOfParameters>  
      </kineticLaw>  
   </reaction>  
   <reaction id="reaction_Nor4raralc_R_It4_Praranor_K_1" reversible="false">  
      <listOfReactants>  
	 <speciesReference species="Nor4raralc_R_It4_Praranor_Polo1fo2f" stoichiometry="1"/>  
      </listOfReactants>  
      <listOfProducts> 
	 <speciesReference species="Nor4raralc_R_It4_Praranor_O1fo2f" stoichiometry="1"/>  
	 <speciesReference species="Polpool_Pol_Free" stoichiometry="1"/>  
      </listOfProducts>  
      <kineticLaw>  
	 <math xmlns="http://www.w3.org/1998/Math/MathML">  
	    <apply>  
	       <times/>   
	       <ci>Cell</ci>  
	       <ci>Nor4raralc_R_It4_Praranor_K_1</ci>  
	       <ci>Nor4raralc_R_It4_Praranor_Polo1fo2f</ci>  
	    </apply>  
	    </math>  
	    <listOfParameters>  
	       <parameter id="Nor4raralc_R_It4_Praranor_K_1" value="0.01"/>  
	    </listOfParameters>  
      </kineticLaw>  
   </reaction>  
   <reaction id="reaction_Not0_Ip0_R0_K_El" reversible="false">  
      <listOfReactants>  
	 <speciesReference species="Not0_Ip0_R0_Polb" stoichiometry="1"/>  
      </listOfReactants>  
      <listOfProducts> 
	 <speciesReference species="Not0_Ip0_Tf_Pola" stoichiometry="1"/>  
	 <speciesReference species="Not0_Ip0_R0_B_Free" stoichiometry="1"/>  
      </listOfProducts>  
      <kineticLaw>  
	 <math xmlns="http://www.w3.org/1998/Math/MathML">  
	    <apply>  
	       <times/>   
	       <ci>Cell</ci>  
	       <ci>Not0_Ip0_R0_K_El</ci>  
	       <ci>Not0_Ip0_R0_Polb</ci>  
	    </apply>  
	    </math>  
	    <listOfParameters>  
	       <parameter id="Not0_Ip0_R0_K_El" value="2"/>  
	    </listOfParameters>  
      </kineticLaw>  
   </reaction>  
   <reaction id="reaction_B_Pos_Pool_K_Ddi" reversible="false">  
      <listOfReactants>  
	 <speciesReference species="B_Pos_Pool_Fdi" stoichiometry="1"/>  
      </listOfReactants>  
      <kineticLaw>  
	 <math xmlns="http://www.w3.org/1998/Math/MathML">  
	    <apply>  
	       <times/>   
	       <ci>Cell</ci>  
	       <ci>B_Pos_Pool_K_Ddi</ci>  
	       <ci>B_Pos_Pool_Fdi</ci>  
	    </apply>  
	    </math>  
	    <listOfParameters>  
	       <parameter id="B_Pos_Pool_K_Ddi" value="0.00116"/>  
	    </listOfParameters>  
      </kineticLaw>  
   </reaction>  
   <reaction id="reaction_Nor4rirall_R_It7_Rllnor_K_Dr1" reversible="false">  
      <listOfReactants>  
	 <speciesReference species="Nor4rirall_R_It7_Rllnor_Rb1nb2n" stoichiometry="1"/>  
      </listOfReactants>  
      <listOfProducts> 
	 <speciesReference species="Ribpool_R_Free" stoichiometry="1"/>  
      </listOfProducts>  
      <kineticLaw>  
	 <math xmlns="http://www.w3.org/1998/Math/MathML">  
	    <apply>  
	       <times/>   
	       <ci>Cell</ci>  
	       <ci>Nor4rirall_R_It7_Rllnor_K_Dr1</ci>  
	       <ci>Nor4rirall_R_It7_Rllnor_Rb1nb2n</ci>  
	    </apply>  
	    </math>  
	    <listOfParameters>  
	       <parameter id="Nor4rirall_R_It7_Rllnor_K_Dr1" value="0.0116"/>  
	    </listOfParameters>  
      </kineticLaw>  
   </reaction>  
   <reaction id="reaction_Nor4riracc_R_It6_Priranor_K_D22" reversible="false">  
      <listOfReactants>  
	 <speciesReference species="Nor4riracc_R_It6_Priranor_O1fo2t" stoichiometry="1"/>  
      </listOfReactants>  
      <listOfProducts> 
	 <speciesReference species="Nor4riracc_R_It6_Priranor_O1fo2f" stoichiometry="1"/>  
      </listOfProducts>  
      <kineticLaw>  
	 <math xmlns="http://www.w3.org/1998/Math/MathML">  
	    <apply>  
	       <times/>   
	       <ci>Cell</ci>  
	       <ci>Nor4riracc_R_It6_Priranor_K_D22</ci>  
	       <ci>Nor4riracc_R_It6_Priranor_O1fo2t</ci>  
	    </apply>  
	    </math>  
	    <listOfParameters>  
	       <parameter id="Nor4riracc_R_It6_Priranor_K_D22" value="0.00116"/>  
	    </listOfParameters>  
      </kineticLaw>  
   </reaction>  
   <reaction id="reaction_Nor4raralc_R_It5_Praranor_K_D13" reversible="false">  
      <listOfReactants>  
	 <speciesReference species="Nor4raralc_R_It5_Praranor_O1to2f" stoichiometry="1"/>  
      </listOfReactants>  
      <listOfProducts> 
	 <speciesReference species="Nor4raralc_R_It5_Praranor_O1fo2f" stoichiometry="1"/>  
      </listOfProducts>  
      <kineticLaw>  
	 <math xmlns="http://www.w3.org/1998/Math/MathML">  
	    <apply>  
	       <times/>   
	       <ci>Cell</ci>  
	       <ci>Nor4raralc_R_It5_Praranor_K_D13</ci>  
	       <ci>Nor4raralc_R_It5_Praranor_O1to2f</ci>  
	    </apply>  
	    </math>  
	    <listOfParameters>  
	       <parameter id="Nor4raralc_R_It5_Praranor_K_D13" value="0.00116"/>  
	    </listOfParameters>  
      </kineticLaw>  
   </reaction>  
   <reaction id="reaction_Not3_Ip3_P0not3pos_K2" reversible="false">  
      <listOfReactants>  
	 <speciesReference species="Not3_Ip3_P0not3pos_Ppol" stoichiometry="1"/>  
      </listOfReactants>  
      <listOfProducts> 
	 <speciesReference species="Not3_Ip3_P0not3pos_P_Free" stoichiometry="1"/>  
	 <speciesReference species="Not3_Ip3_Rcnot_Polb" stoichiometry="1"/>  
      </listOfProducts>  
      <kineticLaw>  
	 <math xmlns="http://www.w3.org/1998/Math/MathML">  
	    <apply>  
	       <times/>   
	       <ci>Cell</ci>  
	       <ci>Not3_Ip3_P0not3pos_K2</ci>  
	       <ci>Not3_Ip3_P0not3pos_Ppol</ci>  
	    </apply>  
	    </math>  
	    <listOfParameters>  
	       <parameter id="Not3_Ip3_P0not3pos_K2" value="0.5"/>  
	    </listOfParameters>  
      </kineticLaw>  
   </reaction>  
   <reaction id="reaction_Nor4ririlc_R_It1_Pririnor_K24_Lk" reversible="false">  
      <listOfReactants>  
	 <speciesReference species="Nor4ririlc_R_It1_Pririnor_O1to2t" stoichiometry="1"/>  
      </listOfReactants>  
      <listOfProducts> 
         <speciesReference species="Nor4ririlc_R_It1_Pririnor_O1to2t" stoichiometry="1"/>  
	 <speciesReference species="Nor4ririlc_R_It1_Rclnor_B1nb2n" stoichiometry="1"/>  
      </listOfProducts>  
      <kineticLaw>  
	 <math xmlns="http://www.w3.org/1998/Math/MathML">  
	    <apply>  
	       <times/>   
	       <ci>Cell</ci>  
	       <ci>Nor4ririlc_R_It1_Pririnor_K24_Lk</ci>  
	       <ci>Nor4ririlc_R_It1_Pririnor_O1to2t</ci>  
	    </apply>  
	    </math>  
	    <listOfParameters>  
	       <parameter id="Nor4ririlc_R_It1_Pririnor_K24_Lk" value="5e-05"/>  
	    </listOfParameters>  
      </kineticLaw>  
   </reaction>  
   <reaction id="reaction_Not0_Ip0_Prinot0pos_Alpha1" reversible="false">  
      <listOfReactants>  
	 <speciesReference species="A_Pos_Pool_Fd" stoichiometry="1"/>  
	 <speciesReference species="Not0_Ip0_Prinot0pos_O1f" stoichiometry="1"/>  
      </listOfReactants>  
      <listOfProducts> 
	 <speciesReference species="Not0_Ip0_Prinot0pos_O1t" stoichiometry="1"/>  
      </listOfProducts>  
      <kineticLaw>  
	 <math xmlns="http://www.w3.org/1998/Math/MathML">  
	    <apply>  
	       <times/>   
	       <ci>Cell</ci>  
	       <ci>Not0_Ip0_Prinot0pos_Alpha1</ci>  
	       <ci>A_Pos_Pool_Fd</ci>  
	       <ci>Not0_Ip0_Prinot0pos_O1f</ci>  
	    </apply>  
	    </math>  
	    <listOfParameters>  
	       <parameter id="Not0_Ip0_Prinot0pos_Alpha1" value="1000000000"/>  
	    </listOfParameters>  
      </kineticLaw>  
   </reaction>  
   <reaction id="reaction_Nor4raralc_R_It5_Rclnor_Kd3" reversible="false">  
      <listOfReactants>  
	 <speciesReference species="Nor4raralc_R_It5_Rclnor_B1fb2n" stoichiometry="1"/>  
      </listOfReactants>  
      <listOfProducts> 
	 <speciesReference species="D_Pool_Sig_Free" stoichiometry="1"/>  
      </listOfProducts>  
      <kineticLaw>  
	 <math xmlns="http://www.w3.org/1998/Math/MathML">  
	    <apply>  
	       <times/>   
	       <ci>Cell</ci>  
	       <ci>Nor4raralc_R_It5_Rclnor_Kd3</ci>  
	       <ci>Nor4raralc_R_It5_Rclnor_B1fb2n</ci>  
	    </apply>  
	    </math>  
	    <listOfParameters>  
	       <parameter id="Nor4raralc_R_It5_Rclnor_Kd3" value="0.0116"/>  
	    </listOfParameters>  
      </kineticLaw>  
   </reaction>  
   <reaction id="reaction_Nor4ririlc_R_It1_Rclnor_K1r" reversible="false">  
      <listOfReactants>  
	 <speciesReference species="Nor4ririlc_R_It1_Rclnor_B1nb2n" stoichiometry="1"/>  
	 <speciesReference species="Ribpool_R_Free" stoichiometry="1"/>  
      </listOfReactants>  
      <listOfProducts> 
	 <speciesReference species="Nor4ririlc_R_It1_Rclnor_Rb1nb2n" stoichiometry="1"/>  
      </listOfProducts>  
      <kineticLaw>  
	 <math xmlns="http://www.w3.org/1998/Math/MathML">  
	    <apply>  
	       <times/>   
	       <ci>Cell</ci>  
	       <ci>Nor4ririlc_R_It1_Rclnor_K1r</ci>  
	       <ci>Nor4ririlc_R_It1_Rclnor_B1nb2n</ci>  
	       <ci>Ribpool_R_Free</ci>  
	    </apply>  
	    </math>  
	    <listOfParameters>  
	       <parameter id="Nor4ririlc_R_It1_Rclnor_K1r" value="1000000"/>  
	    </listOfParameters>  
      </kineticLaw>  
   </reaction>  
   <reaction id="reaction_Nor4rirall_R_It7_Priranor_K23_Lk" reversible="false">  
      <listOfReactants>  
	 <speciesReference species="Nor4rirall_R_It7_Priranor_O1to2f" stoichiometry="1"/>  
      </listOfReactants>  
      <listOfProducts> 
         <speciesReference species="Nor4rirall_R_It7_Priranor_O1to2f" stoichiometry="1"/>  
	 <speciesReference species="Nor4rirall_R_It7_Rllnor_B1nb2n" stoichiometry="1"/>  
      </listOfProducts>  
      <kineticLaw>  
	 <math xmlns="http://www.w3.org/1998/Math/MathML">  
	    <apply>  
	       <times/>   
	       <ci>Cell</ci>  
	       <ci>Nor4rirall_R_It7_Priranor_K23_Lk</ci>  
	       <ci>Nor4rirall_R_It7_Priranor_O1to2f</ci>  
	    </apply>  
	    </math>  
	    <listOfParameters>  
	       <parameter id="Nor4rirall_R_It7_Priranor_K23_Lk" value="5e-05"/>  
	    </listOfParameters>  
      </kineticLaw>  
   </reaction>  
   <reaction id="reaction_Not0_Ip0_Tf_2_K_El_R" reversible="false">  
      <listOfReactants>  
	 <speciesReference species="Not0_Ip0_Tf_2_Ra" stoichiometry="1"/>  
      </listOfReactants>  
      <listOfProducts> 
	 <speciesReference species="A_Neg_Pool_Fm" stoichiometry="1"/>  
	 <speciesReference species="Not0_Ip0_Tf_2_Ru" stoichiometry="1"/>  
      </listOfProducts>  
      <kineticLaw>  
	 <math xmlns="http://www.w3.org/1998/Math/MathML">  
	    <apply>  
	       <times/>   
	       <ci>Cell</ci>  
	       <ci>Not0_Ip0_Tf_2_K_El_R</ci>  
	       <ci>Not0_Ip0_Tf_2_Ra</ci>  
	    </apply>  
	    </math>  
	    <listOfParameters>  
	       <parameter id="Not0_Ip0_Tf_2_K_El_R" value="0.049"/>  
	    </listOfParameters>  
      </kineticLaw>  
   </reaction>  
   <reaction id="reaction_C_Neg_Pool_K_Dk" reversible="false">  
      <listOfReactants>  
	 <speciesReference species="C_Neg_Pool_Srna_Free" stoichiometry="1"/>  
      </listOfReactants>  
      <kineticLaw>  
	 <math xmlns="http://www.w3.org/1998/Math/MathML">  
	    <apply>  
	       <times/>   
	       <ci>Cell</ci>  
	       <ci>C_Neg_Pool_K_Dk</ci>  
	       <ci>C_Neg_Pool_Srna_Free</ci>  
	    </apply>  
	    </math>  
	    <listOfParameters>  
	       <parameter id="C_Neg_Pool_K_Dk" value="0.0019"/>  
	    </listOfParameters>  
      </kineticLaw>  
   </reaction>  
   <reaction id="reaction_Nor4raralc_R_It4_Praranor_Beta2t" reversible="false">  
      <listOfReactants>  
	 <speciesReference species="Nor4raralc_R_It4_Praranor_O1to2t" stoichiometry="1"/>  
      </listOfReactants>  
      <listOfProducts> 
	 <speciesReference species="Nor4raralc_R_It4_Praranor_O1to2f" stoichiometry="1"/>  
	 <speciesReference species="B_Neg_Pool_Fd" stoichiometry="1"/>  
      </listOfProducts>  
      <kineticLaw>  
	 <math xmlns="http://www.w3.org/1998/Math/MathML">  
	    <apply>  
	       <times/>   
	       <ci>Cell</ci>  
	       <ci>Nor4raralc_R_It4_Praranor_Beta2t</ci>  
	       <ci>Nor4raralc_R_It4_Praranor_O1to2t</ci>  
	    </apply>  
	    </math>  
	    <listOfParameters>  
	       <parameter id="Nor4raralc_R_It4_Praranor_Beta2t" value="0.01"/>  
	    </listOfParameters>  
      </kineticLaw>  
   </reaction>  
   <reaction id="reaction_Nor1r_F_Sf0_Pranor_K12_Lk" reversible="false">  
      <listOfReactants>  
	 <speciesReference species="Nor1r_F_Sf0_Pranor_O1t" stoichiometry="1"/>  
      </listOfReactants>  
      <listOfProducts> 
         <speciesReference species="Nor1r_F_Sf0_Pranor_O1t" stoichiometry="1"/>  
	 <speciesReference species="Nor1r_F_Sf0_R0_B_Free" stoichiometry="1"/>  
      </listOfProducts>  
      <kineticLaw>  
	 <math xmlns="http://www.w3.org/1998/Math/MathML">  
	    <apply>  
	       <times/>   
	       <ci>Cell</ci>  
	       <ci>Nor1r_F_Sf0_Pranor_K12_Lk</ci>  
	       <ci>Nor1r_F_Sf0_Pranor_O1t</ci>  
	    </apply>  
	    </math>  
	    <listOfParameters>  
	       <parameter id="Nor1r_F_Sf0_Pranor_K12_Lk" value="5e-05"/>  
	    </listOfParameters>  
      </kineticLaw>  
   </reaction>  
   <reaction id="reaction_Not3_Ip3_Rcnot_K_El" reversible="false">  
      <listOfReactants>  
	 <speciesReference species="Not3_Ip3_Rcnot_Polb" stoichiometry="1"/>  
      </listOfReactants>  
      <listOfProducts> 
	 <speciesReference species="Not3_Ip3_Tf_Pola" stoichiometry="1"/>  
	 <speciesReference species="Not3_Ip3_Rcnot_B1n" stoichiometry="1"/>  
      </listOfProducts>  
      <kineticLaw>  
	 <math xmlns="http://www.w3.org/1998/Math/MathML">  
	    <apply>  
	       <times/>   
	       <ci>Cell</ci>  
	       <ci>Not3_Ip3_Rcnot_K_El</ci>  
	       <ci>Not3_Ip3_Rcnot_Polb</ci>  
	    </apply>  
	    </math>  
	    <listOfParameters>  
	       <parameter id="Not3_Ip3_Rcnot_K_El" value="2"/>  
	    </listOfParameters>  
      </kineticLaw>  
   </reaction>  
   <reaction id="reaction_Nor4ririlc_R_It0_Rclnor_Csi1f" reversible="false">  
      <listOfReactants>  
	 <speciesReference species="Nor4ririlc_R_It0_Rclnor_B1fb2f" stoichiometry="1"/>  
      </listOfReactants>  
      <listOfProducts> 
	 <speciesReference species="Nor4ririlc_R_It0_Rclnor_B1nb2f" stoichiometry="1"/>  
	 <speciesReference species="C_Pool_Sig_Free" stoichiometry="1"/>  
      </listOfProducts>  
      <kineticLaw>  
	 <math xmlns="http://www.w3.org/1998/Math/MathML">  
	    <apply>  
	       <times/>   
	       <ci>Cell</ci>  
	       <ci>Nor4ririlc_R_It0_Rclnor_Csi1f</ci>  
	       <ci>Nor4ririlc_R_It0_Rclnor_B1fb2f</ci>  
	    </apply>  
	    </math>  
	    <listOfParameters>  
	       <parameter id="Nor4ririlc_R_It0_Rclnor_Csi1f" value="0.01"/>  
	    </listOfParameters>  
      </kineticLaw>  
   </reaction>  
   <reaction id="reaction_Nor4ririlc_R_It1_Rclnor_Theta2n" reversible="false">  
      <listOfReactants>  
	 <speciesReference species="C_Neg_Pool_Srna_Free" stoichiometry="1"/>  
	 <speciesReference species="Nor4ririlc_R_It1_Rclnor_B1nb2n" stoichiometry="1"/>  
      </listOfReactants>  
      <listOfProducts> 
	 <speciesReference species="Nor4ririlc_R_It1_Rclnor_B1nb2f" stoichiometry="1"/>  
      </listOfProducts>  
      <kineticLaw>  
	 <math xmlns="http://www.w3.org/1998/Math/MathML">  
	    <apply>  
	       <times/>   
	       <ci>Cell</ci>  
	       <ci>Nor4ririlc_R_It1_Rclnor_Theta2n</ci>  
	       <ci>C_Neg_Pool_Srna_Free</ci>  
	       <ci>Nor4ririlc_R_It1_Rclnor_B1nb2n</ci>  
	    </apply>  
	    </math>  
	    <listOfParameters>  
	       <parameter id="Nor4ririlc_R_It1_Rclnor_Theta2n" value="1000000000"/>  
	    </listOfParameters>  
      </kineticLaw>  
   </reaction>  
   <reaction id="reaction_Nor4riracc_R_It2_Rccnor_Kd2" reversible="false">  
      <listOfReactants>  
	 <speciesReference species="Nor4riracc_R_It2_Rccnor_B1nb2f" stoichiometry="1"/>  
      </listOfReactants>  
      <listOfProducts> 
	 <speciesReference species="D_Pool_Sig_Free" stoichiometry="1"/>  
      </listOfProducts>  
      <kineticLaw>  
	 <math xmlns="http://www.w3.org/1998/Math/MathML">  
	    <apply>  
	       <times/>   
	       <ci>Cell</ci>  
	       <ci>Nor4riracc_R_It2_Rccnor_Kd2</ci>  
	       <ci>Nor4riracc_R_It2_Rccnor_B1nb2f</ci>  
	    </apply>  
	    </math>  
	    <listOfParameters>  
	       <parameter id="Nor4riracc_R_It2_Rccnor_Kd2" value="0.0116"/>  
	    </listOfParameters>  
      </kineticLaw>  
   </reaction>  
   <reaction id="reaction_Nor4riracc_R_It6_Rccnor_Csi2f" reversible="false">  
      <listOfReactants>  
	 <speciesReference species="Nor4riracc_R_It6_Rccnor_B1fb2f" stoichiometry="1"/>  
      </listOfReactants>  
      <listOfProducts> 
	 <speciesReference species="D_Pool_Sig_Free" stoichiometry="1"/>  
	 <speciesReference species="Nor4riracc_R_It6_Rccnor_B1fb2n" stoichiometry="1"/>  
      </listOfProducts>  
      <kineticLaw>  
	 <math xmlns="http://www.w3.org/1998/Math/MathML">  
	    <apply>  
	       <times/>   
	       <ci>Cell</ci>  
	       <ci>Nor4riracc_R_It6_Rccnor_Csi2f</ci>  
	       <ci>Nor4riracc_R_It6_Rccnor_B1fb2f</ci>  
	    </apply>  
	    </math>  
	    <listOfParameters>  
	       <parameter id="Nor4riracc_R_It6_Rccnor_Csi2f" value="0.01"/>  
	    </listOfParameters>  
      </kineticLaw>  
   </reaction>  
   <reaction id="reaction_Nor4ririlc_R_It1_Rclnor_Kd3" reversible="false">  
      <listOfReactants>  
	 <speciesReference species="Nor4ririlc_R_It1_Rclnor_B1fb2n" stoichiometry="1"/>  
      </listOfReactants>  
      <listOfProducts> 
	 <speciesReference species="D_Pool_Sig_Free" stoichiometry="1"/>  
      </listOfProducts>  
      <kineticLaw>  
	 <math xmlns="http://www.w3.org/1998/Math/MathML">  
	    <apply>  
	       <times/>   
	       <ci>Cell</ci>  
	       <ci>Nor4ririlc_R_It1_Rclnor_Kd3</ci>  
	       <ci>Nor4ririlc_R_It1_Rclnor_B1fb2n</ci>  
	    </apply>  
	    </math>  
	    <listOfParameters>  
	       <parameter id="Nor4ririlc_R_It1_Rclnor_Kd3" value="0.0116"/>  
	    </listOfParameters>  
      </kineticLaw>  
   </reaction>  
   <reaction id="reaction_Nor4rirall_R_It3_Rllnor_K_El" reversible="false">  
      <listOfReactants>  
	 <speciesReference species="Nor4rirall_R_It3_Rllnor_Polb" stoichiometry="1"/>  
      </listOfReactants>  
      <listOfProducts> 
	 <speciesReference species="Nor4rirall_R_It3_Rllnor_B1nb2n" stoichiometry="1"/>  
	 <speciesReference species="Nor4rirall_R_It3_Tf_Pola" stoichiometry="1"/>  
      </listOfProducts>  
      <kineticLaw>  
	 <math xmlns="http://www.w3.org/1998/Math/MathML">  
	    <apply>  
	       <times/>   
	       <ci>Cell</ci>  
	       <ci>Nor4rirall_R_It3_Rllnor_K_El</ci>  
	       <ci>Nor4rirall_R_It3_Rllnor_Polb</ci>  
	    </apply>  
	    </math>  
	    <listOfParameters>  
	       <parameter id="Nor4rirall_R_It3_Rllnor_K_El" value="2"/>  
	    </listOfParameters>  
      </kineticLaw>  
   </reaction>  
   <reaction id="reaction_Nor4raralc_R_It4_Praranor_K2" reversible="false">  
      <listOfReactants>  
	 <speciesReference species="Nor4raralc_R_It4_Praranor_Polo1fo2f" stoichiometry="1"/>  
      </listOfReactants>  
      <listOfProducts> 
	 <speciesReference species="Nor4raralc_R_It4_Rclnor_Polb" stoichiometry="1"/>  
	 <speciesReference species="Nor4raralc_R_It4_Praranor_O1fo2f" stoichiometry="1"/>  
      </listOfProducts>  
      <kineticLaw>  
	 <math xmlns="http://www.w3.org/1998/Math/MathML">  
	    <apply>  
	       <times/>   
	       <ci>Cell</ci>  
	       <ci>Nor4raralc_R_It4_Praranor_K2</ci>  
	       <ci>Nor4raralc_R_It4_Praranor_Polo1fo2f</ci>  
	    </apply>  
	    </math>  
	    <listOfParameters>  
	       <parameter id="Nor4raralc_R_It4_Praranor_K2" value="0.05"/>  
	    </listOfParameters>  
      </kineticLaw>  
   </reaction>  
   <reaction id="reaction_A_Pos_Pool_Epsilon" reversible="false">  
      <listOfReactants>  
	 <speciesReference species="A_Pos_Pool_Fdi" stoichiometry="1"/>  
      </listOfReactants>  
      <listOfProducts> 
	 <speciesReference species="A_Pos_Pool_Fm" stoichiometry="2"/>  
      </listOfProducts>  
      <kineticLaw>  
	 <math xmlns="http://www.w3.org/1998/Math/MathML">  
	    <apply>  
	       <times/>   
	       <ci>Cell</ci>  
	       <ci>A_Pos_Pool_Epsilon</ci>  
	       <ci>A_Pos_Pool_Fdi</ci>  
	    </apply>  
	    </math>  
	    <listOfParameters>  
	       <parameter id="A_Pos_Pool_Epsilon" value="10"/>  
	    </listOfParameters>  
      </kineticLaw>  
   </reaction>  
   <reaction id="reaction_Nor1r_F_Sf0_Fp_K_D" reversible="false">  
      <listOfReactants>  
	 <speciesReference species="Nor1r_F_Sf0_Fp_Z" stoichiometry="1"/>  
      </listOfReactants>  
      <kineticLaw>  
	 <math xmlns="http://www.w3.org/1998/Math/MathML">  
	    <apply>  
	       <times/>   
	       <ci>Cell</ci>  
	       <ci>Nor1r_F_Sf0_Fp_K_D</ci>  
	       <ci>Nor1r_F_Sf0_Fp_Z</ci>  
	    </apply>  
	    </math>  
	    <listOfParameters>  
	       <parameter id="Nor1r_F_Sf0_Fp_K_D" value="0.00116"/>  
	    </listOfParameters>  
      </kineticLaw>  
   </reaction>  
   <reaction id="reaction_Nor4raralc_R_It5_Rclnor_Csi1f" reversible="false">  
      <listOfReactants>  
	 <speciesReference species="Nor4raralc_R_It5_Rclnor_B1fb2f" stoichiometry="1"/>  
      </listOfReactants>  
      <listOfProducts> 
	 <speciesReference species="Nor4raralc_R_It5_Rclnor_B1nb2f" stoichiometry="1"/>  
	 <speciesReference species="D_Pool_Sig_Free" stoichiometry="1"/>  
      </listOfProducts>  
      <kineticLaw>  
	 <math xmlns="http://www.w3.org/1998/Math/MathML">  
	    <apply>  
	       <times/>   
	       <ci>Cell</ci>  
	       <ci>Nor4raralc_R_It5_Rclnor_Csi1f</ci>  
	       <ci>Nor4raralc_R_It5_Rclnor_B1fb2f</ci>  
	    </apply>  
	    </math>  
	    <listOfParameters>  
	       <parameter id="Nor4raralc_R_It5_Rclnor_Csi1f" value="0.01"/>  
	    </listOfParameters>  
      </kineticLaw>  
   </reaction>  
   <reaction id="reaction_Nor4rirall_R_It7_Priranor_K_D22" reversible="false">  
      <listOfReactants>  
	 <speciesReference species="Nor4rirall_R_It7_Priranor_O1fo2t" stoichiometry="1"/>  
      </listOfReactants>  
      <listOfProducts> 
	 <speciesReference species="Nor4rirall_R_It7_Priranor_O1fo2f" stoichiometry="1"/>  
      </listOfProducts>  
      <kineticLaw>  
	 <math xmlns="http://www.w3.org/1998/Math/MathML">  
	    <apply>  
	       <times/>   
	       <ci>Cell</ci>  
	       <ci>Nor4rirall_R_It7_Priranor_K_D22</ci>  
	       <ci>Nor4rirall_R_It7_Priranor_O1fo2t</ci>  
	    </apply>  
	    </math>  
	    <listOfParameters>  
	       <parameter id="Nor4rirall_R_It7_Priranor_K_D22" value="0.00116"/>  
	    </listOfParameters>  
      </kineticLaw>  
   </reaction>  
   <reaction id="reaction_Nor4riracc_R_It6_Priranor_Beta2f" reversible="false">  
      <listOfReactants>  
	 <speciesReference species="Nor4riracc_R_It6_Priranor_O1fo2t" stoichiometry="1"/>  
      </listOfReactants>  
      <listOfProducts> 
	 <speciesReference species="A_Neg_Pool_Fd" stoichiometry="1"/>  
	 <speciesReference species="Nor4riracc_R_It6_Priranor_O1fo2f" stoichiometry="1"/>  
      </listOfProducts>  
      <kineticLaw>  
	 <math xmlns="http://www.w3.org/1998/Math/MathML">  
	    <apply>  
	       <times/>   
	       <ci>Cell</ci>  
	       <ci>Nor4riracc_R_It6_Priranor_Beta2f</ci>  
	       <ci>Nor4riracc_R_It6_Priranor_O1fo2t</ci>  
	    </apply>  
	    </math>  
	    <listOfParameters>  
	       <parameter id="Nor4riracc_R_It6_Priranor_Beta2f" value="0.01"/>  
	    </listOfParameters>  
      </kineticLaw>  
   </reaction>  
   <reaction id="reaction_Nor4raralc_R_It5_Praranor_Beta1f" reversible="false">  
      <listOfReactants>  
	 <speciesReference species="Nor4raralc_R_It5_Praranor_O1to2f" stoichiometry="1"/>  
      </listOfReactants>  
      <listOfProducts> 
	 <speciesReference species="A_Neg_Pool_Fd" stoichiometry="1"/>  
	 <speciesReference species="Nor4raralc_R_It5_Praranor_O1fo2f" stoichiometry="1"/>  
      </listOfProducts>  
      <kineticLaw>  
	 <math xmlns="http://www.w3.org/1998/Math/MathML">  
	    <apply>  
	       <times/>   
	       <ci>Cell</ci>  
	       <ci>Nor4raralc_R_It5_Praranor_Beta1f</ci>  
	       <ci>Nor4raralc_R_It5_Praranor_O1to2f</ci>  
	    </apply>  
	    </math>  
	    <listOfParameters>  
	       <parameter id="Nor4raralc_R_It5_Praranor_Beta1f" value="0.01"/>  
	    </listOfParameters>  
      </kineticLaw>  
   </reaction>  
   <reaction id="reaction_Nor4riracc_R_It2_Tf_Zeta_R" reversible="false">  
      <listOfReactants>  
	 <speciesReference species="Nor4riracc_R_It2_Tf_Ru" stoichiometry="1"/>  
      </listOfReactants>  
      <listOfProducts> 
	 <speciesReference species="Ribpool_R_Free" stoichiometry="1"/>  
      </listOfProducts>  
      <kineticLaw>  
	 <math xmlns="http://www.w3.org/1998/Math/MathML">  
	    <apply>  
	       <times/>   
	       <ci>Cell</ci>  
	       <ci>Nor4riracc_R_It2_Tf_Zeta_R</ci>  
	       <ci>Nor4riracc_R_It2_Tf_Ru</ci>  
	    </apply>  
	    </math>  
	    <listOfParameters>  
	       <parameter id="Nor4riracc_R_It2_Tf_Zeta_R" value="0.5"/>  
	    </listOfParameters>  
      </kineticLaw>  
   </reaction>  
   <reaction id="reaction_Nor4riracc_R_It2_Priranor_K24_Lk" reversible="false">  
      <listOfReactants>  
	 <speciesReference species="Nor4riracc_R_It2_Priranor_O1to2t" stoichiometry="1"/>  
      </listOfReactants>  
      <listOfProducts> 
         <speciesReference species="Nor4riracc_R_It2_Priranor_O1to2t" stoichiometry="1"/>  
	 <speciesReference species="Nor4riracc_R_It2_Rccnor_B1nb2n" stoichiometry="1"/>  
      </listOfProducts>  
      <kineticLaw>  
	 <math xmlns="http://www.w3.org/1998/Math/MathML">  
	    <apply>  
	       <times/>   
	       <ci>Cell</ci>  
	       <ci>Nor4riracc_R_It2_Priranor_K24_Lk</ci>  
	       <ci>Nor4riracc_R_It2_Priranor_O1to2t</ci>  
	    </apply>  
	    </math>  
	    <listOfParameters>  
	       <parameter id="Nor4riracc_R_It2_Priranor_K24_Lk" value="5e-05"/>  
	    </listOfParameters>  
      </kineticLaw>  
   </reaction>  
   <reaction id="reaction_Not3_Ip2_Rcnot_K1r" reversible="false">  
      <listOfReactants>  
	 <speciesReference species="Not3_Ip2_Rcnot_B1n" stoichiometry="1"/>  
	 <speciesReference species="Ribpool_R_Free" stoichiometry="1"/>  
      </listOfReactants>  
      <listOfProducts> 
	 <speciesReference species="Not3_Ip2_Rcnot_Rb1n" stoichiometry="1"/>  
      </listOfProducts>  
      <kineticLaw>  
	 <math xmlns="http://www.w3.org/1998/Math/MathML">  
	    <apply>  
	       <times/>   
	       <ci>Cell</ci>  
	       <ci>Not3_Ip2_Rcnot_K1r</ci>  
	       <ci>Not3_Ip2_Rcnot_B1n</ci>  
	       <ci>Ribpool_R_Free</ci>  
	    </apply>  
	    </math>  
	    <listOfParameters>  
	       <parameter id="Not3_Ip2_Rcnot_K1r" value="1000000"/>  
	    </listOfParameters>  
      </kineticLaw>  
   </reaction>  
   <reaction id="reaction_Not3_Ip2_Paanot3pos_S_K11_Lk" reversible="false">  
      <listOfReactants>  
	 <speciesReference species="Not3_Ip2_Paanot3pos_S_O1f" stoichiometry="1"/>  
      </listOfReactants>  
      <listOfProducts> 
         <speciesReference species="Not3_Ip2_Paanot3pos_S_O1f" stoichiometry="1"/>  
	 <speciesReference species="C_Neg_Pool_Srna_Free" stoichiometry="1"/>  
      </listOfProducts>  
      <kineticLaw>  
	 <math xmlns="http://www.w3.org/1998/Math/MathML">  
	    <apply>  
	       <times/>   
	       <ci>Cell</ci>  
	       <ci>Not3_Ip2_Paanot3pos_S_K11_Lk</ci>  
	       <ci>Not3_Ip2_Paanot3pos_S_O1f</ci>  
	    </apply>  
	    </math>  
	    <listOfParameters>  
	       <parameter id="Not3_Ip2_Paanot3pos_S_K11_Lk" value="5e-05"/>  
	    </listOfParameters>  
      </kineticLaw>  
   </reaction>  
   <reaction id="reaction_Inp2_Pool_Delta" reversible="false">  
      <listOfReactants>  
	 <speciesReference species="Inp2_Pool_Fm" stoichiometry="2"/>  
      </listOfReactants>  
      <listOfProducts> 
	 <speciesReference species="Inp2_Pool_Fd" stoichiometry="1"/>  
      </listOfProducts>  
      <kineticLaw>  
	 <math xmlns="http://www.w3.org/1998/Math/MathML">  
	    <apply>  
	       <times/>   
	       <ci>Cell</ci>  
	       <ci>Inp2_Pool_Delta</ci>  
	       <apply>  
	         <power/>  
	         <ci>Inp2_Pool_Fm</ci>  
		 <cn type="integer"> 2 </cn>  
	       </apply>  
	    </apply>  
	    </math>  
	    <listOfParameters>  
	       <parameter id="Inp2_Pool_Delta" value="1000000000"/>  
	    </listOfParameters>  
      </kineticLaw>  
   </reaction>  
   <reaction id="reaction_Not0_Ip1_Tf_Zeta_R" reversible="false">  
      <listOfReactants>  
	 <speciesReference species="Not0_Ip1_Tf_Ru" stoichiometry="1"/>  
      </listOfReactants>  
      <listOfProducts> 
	 <speciesReference species="Ribpool_R_Free" stoichiometry="1"/>  
      </listOfProducts>  
      <kineticLaw>  
	 <math xmlns="http://www.w3.org/1998/Math/MathML">  
	    <apply>  
	       <times/>   
	       <ci>Cell</ci>  
	       <ci>Not0_Ip1_Tf_Zeta_R</ci>  
	       <ci>Not0_Ip1_Tf_Ru</ci>  
	    </apply>  
	    </math>  
	    <listOfParameters>  
	       <parameter id="Not0_Ip1_Tf_Zeta_R" value="0.5"/>  
	    </listOfParameters>  
      </kineticLaw>  
   </reaction>  
   <reaction id="reaction_Nor4rirall_R_It7_Priranor_K_1" reversible="false">  
      <listOfReactants>  
	 <speciesReference species="Nor4rirall_R_It7_Priranor_Polo1fo2f" stoichiometry="1"/>  
      </listOfReactants>  
      <listOfProducts> 
	 <speciesReference species="Nor4rirall_R_It7_Priranor_O1fo2f" stoichiometry="1"/>  
	 <speciesReference species="Polpool_Pol_Free" stoichiometry="1"/>  
      </listOfProducts>  
      <kineticLaw>  
	 <math xmlns="http://www.w3.org/1998/Math/MathML">  
	    <apply>  
	       <times/>   
	       <ci>Cell</ci>  
	       <ci>Nor4rirall_R_It7_Priranor_K_1</ci>  
	       <ci>Nor4rirall_R_It7_Priranor_Polo1fo2f</ci>  
	    </apply>  
	    </math>  
	    <listOfParameters>  
	       <parameter id="Nor4rirall_R_It7_Priranor_K_1" value="0.01"/>  
	    </listOfParameters>  
      </kineticLaw>  
   </reaction>  
   <reaction id="reaction_Nor4riracc_R_It6_Rccnor_K_Lkr24" reversible="false">  
      <listOfReactants>  
	 <speciesReference species="Nor4riracc_R_It6_Rccnor_B1fb2f" stoichiometry="1"/>  
      </listOfReactants>  
      <listOfProducts> 
         <speciesReference species="Nor4riracc_R_It6_Rccnor_B1fb2f" stoichiometry="1"/>  
	 <speciesReference species="Int_R_Pool_Fm" stoichiometry="1"/>  
      </listOfProducts>  
      <kineticLaw>  
	 <math xmlns="http://www.w3.org/1998/Math/MathML">  
	    <apply>  
	       <times/>   
	       <ci>Cell</ci>  
	       <ci>Nor4riracc_R_It6_Rccnor_K_Lkr24</ci>  
	       <ci>Nor4riracc_R_It6_Rccnor_B1fb2f</ci>  
	    </apply>  
	    </math>  
	    <listOfParameters>  
	       <parameter id="Nor4riracc_R_It6_Rccnor_K_Lkr24" value="1e-05"/>  
	    </listOfParameters>  
      </kineticLaw>  
   </reaction>  
   <reaction id="reaction_Nor4ririlc_R_It0_Pririnor_Alpha1f" reversible="false">  
      <listOfReactants>  
	 <speciesReference species="Nor4ririlc_R_It0_Pririnor_O1fo2f" stoichiometry="1"/>  
	 <speciesReference species="A_Pos_Pool_Fd" stoichiometry="1"/>  
      </listOfReactants>  
      <listOfProducts> 
	 <speciesReference species="Nor4ririlc_R_It0_Pririnor_O1to2f" stoichiometry="1"/>  
      </listOfProducts>  
      <kineticLaw>  
	 <math xmlns="http://www.w3.org/1998/Math/MathML">  
	    <apply>  
	       <times/>   
	       <ci>Cell</ci>  
	       <ci>Nor4ririlc_R_It0_Pririnor_Alpha1f</ci>  
	       <ci>Nor4ririlc_R_It0_Pririnor_O1fo2f</ci>  
	       <ci>A_Pos_Pool_Fd</ci>  
	    </apply>  
	    </math>  
	    <listOfParameters>  
	       <parameter id="Nor4ririlc_R_It0_Pririnor_Alpha1f" value="1000000000"/>  
	    </listOfParameters>  
      </kineticLaw>  
   </reaction>  
   <reaction id="reaction_Nor4riracc_R_It6_Rccnor_K1r" reversible="false">  
      <listOfReactants>  
	 <speciesReference species="Ribpool_R_Free" stoichiometry="1"/>  
	 <speciesReference species="Nor4riracc_R_It6_Rccnor_B1nb2n" stoichiometry="1"/>  
      </listOfReactants>  
      <listOfProducts> 
	 <speciesReference species="Nor4riracc_R_It6_Rccnor_Rb1nb2n" stoichiometry="1"/>  
      </listOfProducts>  
      <kineticLaw>  
	 <math xmlns="http://www.w3.org/1998/Math/MathML">  
	    <apply>  
	       <times/>   
	       <ci>Cell</ci>  
	       <ci>Nor4riracc_R_It6_Rccnor_K1r</ci>  
	       <ci>Ribpool_R_Free</ci>  
	       <ci>Nor4riracc_R_It6_Rccnor_B1nb2n</ci>  
	    </apply>  
	    </math>  
	    <listOfParameters>  
	       <parameter id="Nor4riracc_R_It6_Rccnor_K1r" value="1000000"/>  
	    </listOfParameters>  
      </kineticLaw>  
   </reaction>  
   <reaction id="reaction_Not0_Ip1_Prinot0pos_Alpha1" reversible="false">  
      <listOfReactants>  
	 <speciesReference species="B_Pos_Pool_Fd" stoichiometry="1"/>  
	 <speciesReference species="Not0_Ip1_Prinot0pos_O1f" stoichiometry="1"/>  
      </listOfReactants>  
      <listOfProducts> 
	 <speciesReference species="Not0_Ip1_Prinot0pos_O1t" stoichiometry="1"/>  
      </listOfProducts>  
      <kineticLaw>  
	 <math xmlns="http://www.w3.org/1998/Math/MathML">  
	    <apply>  
	       <times/>   
	       <ci>Cell</ci>  
	       <ci>Not0_Ip1_Prinot0pos_Alpha1</ci>  
	       <ci>B_Pos_Pool_Fd</ci>  
	       <ci>Not0_Ip1_Prinot0pos_O1f</ci>  
	    </apply>  
	    </math>  
	    <listOfParameters>  
	       <parameter id="Not0_Ip1_Prinot0pos_Alpha1" value="1000000000"/>  
	    </listOfParameters>  
      </kineticLaw>  
   </reaction>  
   <reaction id="reaction_Nor4ririlc_R_It0_Rclnor_Csi1n" reversible="false">  
      <listOfReactants>  
	 <speciesReference species="Nor4ririlc_R_It0_Rclnor_B1fb2n" stoichiometry="1"/>  
      </listOfReactants>  
      <listOfProducts> 
	 <speciesReference species="Nor4ririlc_R_It0_Rclnor_B1nb2n" stoichiometry="1"/>  
	 <speciesReference species="C_Pool_Sig_Free" stoichiometry="1"/>  
      </listOfProducts>  
      <kineticLaw>  
	 <math xmlns="http://www.w3.org/1998/Math/MathML">  
	    <apply>  
	       <times/>   
	       <ci>Cell</ci>  
	       <ci>Nor4ririlc_R_It0_Rclnor_Csi1n</ci>  
	       <ci>Nor4ririlc_R_It0_Rclnor_B1fb2n</ci>  
	    </apply>  
	    </math>  
	    <listOfParameters>  
	       <parameter id="Nor4ririlc_R_It0_Rclnor_Csi1n" value="0.01"/>  
	    </listOfParameters>  
      </kineticLaw>  
   </reaction>  
   <reaction id="reaction_Nor4rirall_R_It3_Priranor_K_D14" reversible="false">  
      <listOfReactants>  
	 <speciesReference species="Nor4rirall_R_It3_Priranor_O1to2t" stoichiometry="1"/>  
      </listOfReactants>  
      <listOfProducts> 
	 <speciesReference species="A_Pool_Sig_Free" stoichiometry="1"/>  
	 <speciesReference species="Nor4rirall_R_It3_Priranor_O1fo2t" stoichiometry="1"/>  
      </listOfProducts>  
      <kineticLaw>  
	 <math xmlns="http://www.w3.org/1998/Math/MathML">  
	    <apply>  
	       <times/>   
	       <ci>Cell</ci>  
	       <ci>Nor4rirall_R_It3_Priranor_K_D14</ci>  
	       <ci>Nor4rirall_R_It3_Priranor_O1to2t</ci>  
	    </apply>  
	    </math>  
	    <listOfParameters>  
	       <parameter id="Nor4rirall_R_It3_Priranor_K_D14" value="0.00116"/>  
	    </listOfParameters>  
      </kineticLaw>  
   </reaction>  
   <reaction id="reaction_Nor4rirall_R_It3_Rllnor_Csi1f" reversible="false">  
      <listOfReactants>  
	 <speciesReference species="Nor4rirall_R_It3_Rllnor_B1fb2f" stoichiometry="1"/>  
      </listOfReactants>  
      <listOfProducts> 
	 <speciesReference species="Nor4rirall_R_It3_Rllnor_B1nb2f" stoichiometry="1"/>  
	 <speciesReference species="C_Neg_Pool_Srna_Free" stoichiometry="1"/>  
      </listOfProducts>  
      <kineticLaw>  
	 <math xmlns="http://www.w3.org/1998/Math/MathML">  
	    <apply>  
	       <times/>   
	       <ci>Cell</ci>  
	       <ci>Nor4rirall_R_It3_Rllnor_Csi1f</ci>  
	       <ci>Nor4rirall_R_It3_Rllnor_B1fb2f</ci>  
	    </apply>  
	    </math>  
	    <listOfParameters>  
	       <parameter id="Nor4rirall_R_It3_Rllnor_Csi1f" value="0.01"/>  
	    </listOfParameters>  
      </kineticLaw>  
   </reaction>  
   <reaction id="reaction_Nor4riracc_R_It2_Priranor_K_D13" reversible="false">  
      <listOfReactants>  
	 <speciesReference species="Nor4riracc_R_It2_Priranor_O1to2f" stoichiometry="1"/>  
      </listOfReactants>  
      <listOfProducts> 
	 <speciesReference species="Nor4riracc_R_It2_Priranor_O1fo2f" stoichiometry="1"/>  
	 <speciesReference species="A_Pool_Sig_Free" stoichiometry="1"/>  
      </listOfProducts>  
      <kineticLaw>  
	 <math xmlns="http://www.w3.org/1998/Math/MathML">  
	    <apply>  
	       <times/>   
	       <ci>Cell</ci>  
	       <ci>Nor4riracc_R_It2_Priranor_K_D13</ci>  
	       <ci>Nor4riracc_R_It2_Priranor_O1to2f</ci>  
	    </apply>  
	    </math>  
	    <listOfParameters>  
	       <parameter id="Nor4riracc_R_It2_Priranor_K_D13" value="0.00116"/>  
	    </listOfParameters>  
      </kineticLaw>  
   </reaction>  
   <reaction id="reaction_Nor4rirall_R_It3_Priranor_Alpha1f" reversible="false">  
      <listOfReactants>  
	 <speciesReference species="Nor4rirall_R_It3_Priranor_O1fo2f" stoichiometry="1"/>  
	 <speciesReference species="A_Pos_Pool_Fd" stoichiometry="1"/>  
      </listOfReactants>  
      <listOfProducts> 
	 <speciesReference species="Nor4rirall_R_It3_Priranor_O1to2f" stoichiometry="1"/>  
      </listOfProducts>  
      <kineticLaw>  
	 <math xmlns="http://www.w3.org/1998/Math/MathML">  
	    <apply>  
	       <times/>   
	       <ci>Cell</ci>  
	       <ci>Nor4rirall_R_It3_Priranor_Alpha1f</ci>  
	       <ci>Nor4rirall_R_It3_Priranor_O1fo2f</ci>  
	       <ci>A_Pos_Pool_Fd</ci>  
	    </apply>  
	    </math>  
	    <listOfParameters>  
	       <parameter id="Nor4rirall_R_It3_Priranor_Alpha1f" value="1000000000"/>  
	    </listOfParameters>  
      </kineticLaw>  
   </reaction>  
   <reaction id="reaction_Nor4rirall_R_It7_Priranor_K2" reversible="false">  
      <listOfReactants>  
	 <speciesReference species="Nor4rirall_R_It7_Priranor_Polo1fo2f" stoichiometry="1"/>  
      </listOfReactants>  
      <listOfProducts> 
	 <speciesReference species="Nor4rirall_R_It7_Rllnor_Polb" stoichiometry="1"/>  
	 <speciesReference species="Nor4rirall_R_It7_Priranor_O1fo2f" stoichiometry="1"/>  
      </listOfProducts>  
      <kineticLaw>  
	 <math xmlns="http://www.w3.org/1998/Math/MathML">  
	    <apply>  
	       <times/>   
	       <ci>Cell</ci>  
	       <ci>Nor4rirall_R_It7_Priranor_K2</ci>  
	       <ci>Nor4rirall_R_It7_Priranor_Polo1fo2f</ci>  
	    </apply>  
	    </math>  
	    <listOfParameters>  
	       <parameter id="Nor4rirall_R_It7_Priranor_K2" value="0.05"/>  
	    </listOfParameters>  
      </kineticLaw>  
   </reaction>  
   <reaction id="reaction_Nor4riracc_R_It2_Priranor_K_D22" reversible="false">  
      <listOfReactants>  
	 <speciesReference species="Nor4riracc_R_It2_Priranor_O1fo2t" stoichiometry="1"/>  
      </listOfReactants>  
      <listOfProducts> 
	 <speciesReference species="Nor4riracc_R_It2_Priranor_O1fo2f" stoichiometry="1"/>  
      </listOfProducts>  
      <kineticLaw>  
	 <math xmlns="http://www.w3.org/1998/Math/MathML">  
	    <apply>  
	       <times/>   
	       <ci>Cell</ci>  
	       <ci>Nor4riracc_R_It2_Priranor_K_D22</ci>  
	       <ci>Nor4riracc_R_It2_Priranor_O1fo2t</ci>  
	    </apply>  
	    </math>  
	    <listOfParameters>  
	       <parameter id="Nor4riracc_R_It2_Priranor_K_D22" value="0.00116"/>  
	    </listOfParameters>  
      </kineticLaw>  
   </reaction>  
   <reaction id="reaction_Nor1r_F_Sf0_Sips_Off_1_K_D" reversible="false">  
      <listOfReactants>  
	 <speciesReference species="Nor1r_F_Sf0_Sips_Off_1_Sig_Free" stoichiometry="1"/>  
      </listOfReactants>  
      <kineticLaw>  
	 <math xmlns="http://www.w3.org/1998/Math/MathML">  
	    <apply>  
	       <times/>   
	       <ci>Cell</ci>  
	       <ci>Nor1r_F_Sf0_Sips_Off_1_K_D</ci>  
	       <ci>Nor1r_F_Sf0_Sips_Off_1_Sig_Free</ci>  
	    </apply>  
	    </math>  
	    <listOfParameters>  
	       <parameter id="Nor1r_F_Sf0_Sips_Off_1_K_D" value="0"/>  
	    </listOfParameters>  
      </kineticLaw>  
   </reaction>  
   <reaction id="reaction_Nor4riracc_R_It2_Sips_Off_2_K_D" reversible="false">  
      <listOfReactants>  
	 <speciesReference species="Nor4riracc_R_It2_Sips_Off_2_Sig_Free" stoichiometry="1"/>  
      </listOfReactants>  
      <kineticLaw>  
	 <math xmlns="http://www.w3.org/1998/Math/MathML">  
	    <apply>  
	       <times/>   
	       <ci>Cell</ci>  
	       <ci>Nor4riracc_R_It2_Sips_Off_2_K_D</ci>  
	       <ci>Nor4riracc_R_It2_Sips_Off_2_Sig_Free</ci>  
	    </apply>  
	    </math>  
	    <listOfParameters>  
	       <parameter id="Nor4riracc_R_It2_Sips_Off_2_K_D" value="0"/>  
	    </listOfParameters>  
      </kineticLaw>  
   </reaction>  
   <reaction id="reaction_Nor4rirall_R_It3_Rllnor_Kd3" reversible="false">  
      <listOfReactants>  
	 <speciesReference species="Nor4rirall_R_It3_Rllnor_B1fb2n" stoichiometry="1"/>  
      </listOfReactants>  
      <kineticLaw>  
	 <math xmlns="http://www.w3.org/1998/Math/MathML">  
	    <apply>  
	       <times/>   
	       <ci>Cell</ci>  
	       <ci>Nor4rirall_R_It3_Rllnor_Kd3</ci>  
	       <ci>Nor4rirall_R_It3_Rllnor_B1fb2n</ci>  
	    </apply>  
	    </math>  
	    <listOfParameters>  
	       <parameter id="Nor4rirall_R_It3_Rllnor_Kd3" value="0.0116"/>  
	    </listOfParameters>  
      </kineticLaw>  
   </reaction>  
   <reaction id="reaction_Nor4rirall_R_It7_Priranor_K_D14" reversible="false">  
      <listOfReactants>  
	 <speciesReference species="Nor4rirall_R_It7_Priranor_O1to2t" stoichiometry="1"/>  
      </listOfReactants>  
      <listOfProducts> 
	 <speciesReference species="Nor4rirall_R_It7_Priranor_O1fo2t" stoichiometry="1"/>  
	 <speciesReference species="B_Pool_Sig_Free" stoichiometry="1"/>  
      </listOfProducts>  
      <kineticLaw>  
	 <math xmlns="http://www.w3.org/1998/Math/MathML">  
	    <apply>  
	       <times/>   
	       <ci>Cell</ci>  
	       <ci>Nor4rirall_R_It7_Priranor_K_D14</ci>  
	       <ci>Nor4rirall_R_It7_Priranor_O1to2t</ci>  
	    </apply>  
	    </math>  
	    <listOfParameters>  
	       <parameter id="Nor4rirall_R_It7_Priranor_K_D14" value="0.00116"/>  
	    </listOfParameters>  
      </kineticLaw>  
   </reaction>  
   <reaction id="reaction_Nor4raralc_R_It4_Tf_K_El_R" reversible="false">  
      <listOfReactants>  
	 <speciesReference species="Nor4raralc_R_It4_Tf_Ra" stoichiometry="1"/>  
      </listOfReactants>  
      <listOfProducts> 
	 <speciesReference species="Nor4raralc_R_It4_Tf_Ru" stoichiometry="1"/>  
	 <speciesReference species="Int_R_Pool_Fm" stoichiometry="1"/>  
      </listOfProducts>  
      <kineticLaw>  
	 <math xmlns="http://www.w3.org/1998/Math/MathML">  
	    <apply>  
	       <times/>   
	       <ci>Cell</ci>  
	       <ci>Nor4raralc_R_It4_Tf_K_El_R</ci>  
	       <ci>Nor4raralc_R_It4_Tf_Ra</ci>  
	    </apply>  
	    </math>  
	    <listOfParameters>  
	       <parameter id="Nor4raralc_R_It4_Tf_K_El_R" value="0.049"/>  
	    </listOfParameters>  
      </kineticLaw>  
   </reaction>  
   <reaction id="reaction_Nor4ririlc_R_It1_Pririnor_K_1" reversible="false">  
      <listOfReactants>  
	 <speciesReference species="Nor4ririlc_R_It1_Pririnor_Polo1fo2f" stoichiometry="1"/>  
      </listOfReactants>  
      <listOfProducts> 
	 <speciesReference species="Nor4ririlc_R_It1_Pririnor_O1fo2f" stoichiometry="1"/>  
	 <speciesReference species="Polpool_Pol_Free" stoichiometry="1"/>  
      </listOfProducts>  
      <kineticLaw>  
	 <math xmlns="http://www.w3.org/1998/Math/MathML">  
	    <apply>  
	       <times/>   
	       <ci>Cell</ci>  
	       <ci>Nor4ririlc_R_It1_Pririnor_K_1</ci>  
	       <ci>Nor4ririlc_R_It1_Pririnor_Polo1fo2f</ci>  
	    </apply>  
	    </math>  
	    <listOfParameters>  
	       <parameter id="Nor4ririlc_R_It1_Pririnor_K_1" value="0.01"/>  
	    </listOfParameters>  
      </kineticLaw>  
   </reaction>  
   <reaction id="reaction_Nor4ririlc_R_It0_Rclnor_K1r" reversible="false">  
      <listOfReactants>  
	 <speciesReference species="Nor4ririlc_R_It0_Rclnor_B1nb2n" stoichiometry="1"/>  
	 <speciesReference species="Ribpool_R_Free" stoichiometry="1"/>  
      </listOfReactants>  
      <listOfProducts> 
	 <speciesReference species="Nor4ririlc_R_It0_Rclnor_Rb1nb2n" stoichiometry="1"/>  
      </listOfProducts>  
      <kineticLaw>  
	 <math xmlns="http://www.w3.org/1998/Math/MathML">  
	    <apply>  
	       <times/>   
	       <ci>Cell</ci>  
	       <ci>Nor4ririlc_R_It0_Rclnor_K1r</ci>  
	       <ci>Nor4ririlc_R_It0_Rclnor_B1nb2n</ci>  
	       <ci>Ribpool_R_Free</ci>  
	    </apply>  
	    </math>  
	    <listOfParameters>  
	       <parameter id="Nor4ririlc_R_It0_Rclnor_K1r" value="1000000"/>  
	    </listOfParameters>  
      </kineticLaw>  
   </reaction>  
   <reaction id="reaction_Not0_Ip0_Prinot0pos_K12_Lk" reversible="false">  
      <listOfReactants>  
	 <speciesReference species="Not0_Ip0_Prinot0pos_O1t" stoichiometry="1"/>  
      </listOfReactants>  
      <listOfProducts> 
         <speciesReference species="Not0_Ip0_Prinot0pos_O1t" stoichiometry="1"/>  
	 <speciesReference species="Not0_Ip0_R0_2_B_Free" stoichiometry="1"/>  
      </listOfProducts>  
      <kineticLaw>  
	 <math xmlns="http://www.w3.org/1998/Math/MathML">  
	    <apply>  
	       <times/>   
	       <ci>Cell</ci>  
	       <ci>Not0_Ip0_Prinot0pos_K12_Lk</ci>  
	       <ci>Not0_Ip0_Prinot0pos_O1t</ci>  
	    </apply>  
	    </math>  
	    <listOfParameters>  
	       <parameter id="Not0_Ip0_Prinot0pos_K12_Lk" value="5e-05"/>  
	    </listOfParameters>  
      </kineticLaw>  
   </reaction>  
   <reaction id="reaction_Nor4ririlc_R_It0_Pririnor_K_D22" reversible="false">  
      <listOfReactants>  
	 <speciesReference species="Nor4ririlc_R_It0_Pririnor_O1fo2t" stoichiometry="1"/>  
      </listOfReactants>  
      <listOfProducts> 
	 <speciesReference species="Nor4ririlc_R_It0_Pririnor_O1fo2f" stoichiometry="1"/>  
	 <speciesReference species="B_Pool_Sig_Free" stoichiometry="1"/>  
      </listOfProducts>  
      <kineticLaw>  
	 <math xmlns="http://www.w3.org/1998/Math/MathML">  
	    <apply>  
	       <times/>   
	       <ci>Cell</ci>  
	       <ci>Nor4ririlc_R_It0_Pririnor_K_D22</ci>  
	       <ci>Nor4ririlc_R_It0_Pririnor_O1fo2t</ci>  
	    </apply>  
	    </math>  
	    <listOfParameters>  
	       <parameter id="Nor4ririlc_R_It0_Pririnor_K_D22" value="0.00116"/>  
	    </listOfParameters>  
      </kineticLaw>  
   </reaction>  
   <reaction id="reaction_Nor4raralc_R_It4_Rclnor_Csi2f" reversible="false">  
      <listOfReactants>  
	 <speciesReference species="Nor4raralc_R_It4_Rclnor_B1fb2f" stoichiometry="1"/>  
      </listOfReactants>  
      <listOfProducts> 
	 <speciesReference species="D_Neg_Pool_Srna_Free" stoichiometry="1"/>  
	 <speciesReference species="Nor4raralc_R_It4_Rclnor_B1fb2n" stoichiometry="1"/>  
      </listOfProducts>  
      <kineticLaw>  
	 <math xmlns="http://www.w3.org/1998/Math/MathML">  
	    <apply>  
	       <times/>   
	       <ci>Cell</ci>  
	       <ci>Nor4raralc_R_It4_Rclnor_Csi2f</ci>  
	       <ci>Nor4raralc_R_It4_Rclnor_B1fb2f</ci>  
	    </apply>  
	    </math>  
	    <listOfParameters>  
	       <parameter id="Nor4raralc_R_It4_Rclnor_Csi2f" value="0.01"/>  
	    </listOfParameters>  
      </kineticLaw>  
   </reaction>  
   <reaction id="reaction_Nor4raralc_R_It5_Sips_Off_2_K_S" reversible="false">  
      <listOfProducts> 
	 <speciesReference species="Nor4raralc_R_It5_Sips_Off_2_Sig_Free" stoichiometry="1"/>  
      </listOfProducts>  
      <kineticLaw>  
	 <math xmlns="http://www.w3.org/1998/Math/MathML">  
	    <apply>  
	       <times/>   
	       <ci>Cell</ci>  
	       <ci>Nor4raralc_R_It5_Sips_Off_2_K_S</ci>  
	    </apply>  
	    </math>  
	    <listOfParameters>  
	       <parameter id="Nor4raralc_R_It5_Sips_Off_2_K_S" value="0"/>  
	    </listOfParameters>  
      </kineticLaw>  
   </reaction>  
   <reaction id="reaction_Nor4riracc_R_It6_Tf_K_El_R" reversible="false">  
      <listOfReactants>  
	 <speciesReference species="Nor4riracc_R_It6_Tf_Ra" stoichiometry="1"/>  
      </listOfReactants>  
      <listOfProducts> 
	 <speciesReference species="Nor4riracc_R_It6_Tf_Ru" stoichiometry="1"/>  
	 <speciesReference species="Int_R_Pool_Fm" stoichiometry="1"/>  
      </listOfProducts>  
      <kineticLaw>  
	 <math xmlns="http://www.w3.org/1998/Math/MathML">  
	    <apply>  
	       <times/>   
	       <ci>Cell</ci>  
	       <ci>Nor4riracc_R_It6_Tf_K_El_R</ci>  
	       <ci>Nor4riracc_R_It6_Tf_Ra</ci>  
	    </apply>  
	    </math>  
	    <listOfParameters>  
	       <parameter id="Nor4riracc_R_It6_Tf_K_El_R" value="0.049"/>  
	    </listOfParameters>  
      </kineticLaw>  
   </reaction>  
   <reaction id="reaction_Not0_Ip0_Prinot0pos_K_D12" reversible="false">  
      <listOfReactants>  
	 <speciesReference species="Not0_Ip0_Prinot0pos_O1t" stoichiometry="1"/>  
      </listOfReactants>  
      <listOfProducts> 
	 <speciesReference species="Not0_Ip0_Prinot0pos_O1f" stoichiometry="1"/>  
	 <speciesReference species="A_Pool_Sig_Free" stoichiometry="1"/>  
      </listOfProducts>  
      <kineticLaw>  
	 <math xmlns="http://www.w3.org/1998/Math/MathML">  
	    <apply>  
	       <times/>   
	       <ci>Cell</ci>  
	       <ci>Not0_Ip0_Prinot0pos_K_D12</ci>  
	       <ci>Not0_Ip0_Prinot0pos_O1t</ci>  
	    </apply>  
	    </math>  
	    <listOfParameters>  
	       <parameter id="Not0_Ip0_Prinot0pos_K_D12" value="0.00116"/>  
	    </listOfParameters>  
      </kineticLaw>  
   </reaction>  
   <reaction id="reaction_Nor4raralc_R_It5_Sips_Off_1_K_S" reversible="false">  
      <listOfProducts> 
	 <speciesReference species="Nor4raralc_R_It5_Sips_Off_1_Sig_Free" stoichiometry="1"/>  
      </listOfProducts>  
      <kineticLaw>  
	 <math xmlns="http://www.w3.org/1998/Math/MathML">  
	    <apply>  
	       <times/>   
	       <ci>Cell</ci>  
	       <ci>Nor4raralc_R_It5_Sips_Off_1_K_S</ci>  
	    </apply>  
	    </math>  
	    <listOfParameters>  
	       <parameter id="Nor4raralc_R_It5_Sips_Off_1_K_S" value="0"/>  
	    </listOfParameters>  
      </kineticLaw>  
   </reaction>  
   <reaction id="reaction_Nor4raralc_R_It4_Rclnor_Kd4" reversible="false">  
      <listOfReactants>  
	 <speciesReference species="Nor4raralc_R_It4_Rclnor_B1fb2f" stoichiometry="1"/>  
      </listOfReactants>  
      <listOfProducts> 
	 <speciesReference species="C_Pool_Sig_Free" stoichiometry="1"/>  
      </listOfProducts>  
      <kineticLaw>  
	 <math xmlns="http://www.w3.org/1998/Math/MathML">  
	    <apply>  
	       <times/>   
	       <ci>Cell</ci>  
	       <ci>Nor4raralc_R_It4_Rclnor_Kd4</ci>  
	       <ci>Nor4raralc_R_It4_Rclnor_B1fb2f</ci>  
	    </apply>  
	    </math>  
	    <listOfParameters>  
	       <parameter id="Nor4raralc_R_It4_Rclnor_Kd4" value="0.0116"/>  
	    </listOfParameters>  
      </kineticLaw>  
   </reaction>  
   <reaction id="reaction_Nor4rirall_R_It3_Priranor_Beta2f" reversible="false">  
      <listOfReactants>  
	 <speciesReference species="Nor4rirall_R_It3_Priranor_O1fo2t" stoichiometry="1"/>  
      </listOfReactants>  
      <listOfProducts> 
	 <speciesReference species="Nor4rirall_R_It3_Priranor_O1fo2f" stoichiometry="1"/>  
	 <speciesReference species="B_Neg_Pool_Fd" stoichiometry="1"/>  
      </listOfProducts>  
      <kineticLaw>  
	 <math xmlns="http://www.w3.org/1998/Math/MathML">  
	    <apply>  
	       <times/>   
	       <ci>Cell</ci>  
	       <ci>Nor4rirall_R_It3_Priranor_Beta2f</ci>  
	       <ci>Nor4rirall_R_It3_Priranor_O1fo2t</ci>  
	    </apply>  
	    </math>  
	    <listOfParameters>  
	       <parameter id="Nor4rirall_R_It3_Priranor_Beta2f" value="0.01"/>  
	    </listOfParameters>  
      </kineticLaw>  
   </reaction>  
   <reaction id="reaction_Nor4raralc_R_It5_Praranor_Beta2t" reversible="false">  
      <listOfReactants>  
	 <speciesReference species="Nor4raralc_R_It5_Praranor_O1to2t" stoichiometry="1"/>  
      </listOfReactants>  
      <listOfProducts> 
	 <speciesReference species="Nor4raralc_R_It5_Praranor_O1to2f" stoichiometry="1"/>  
	 <speciesReference species="B_Neg_Pool_Fd" stoichiometry="1"/>  
      </listOfProducts>  
      <kineticLaw>  
	 <math xmlns="http://www.w3.org/1998/Math/MathML">  
	    <apply>  
	       <times/>   
	       <ci>Cell</ci>  
	       <ci>Nor4raralc_R_It5_Praranor_Beta2t</ci>  
	       <ci>Nor4raralc_R_It5_Praranor_O1to2t</ci>  
	    </apply>  
	    </math>  
	    <listOfParameters>  
	       <parameter id="Nor4raralc_R_It5_Praranor_Beta2t" value="0.01"/>  
	    </listOfParameters>  
      </kineticLaw>  
   </reaction>  
   <reaction id="reaction_Not0_Ip1_Prinot0pos_K1" reversible="false">  
      <listOfReactants>  
	 <speciesReference species="Not0_Ip1_Prinot0pos_O1f" stoichiometry="1"/>  
	 <speciesReference species="Polpool_Pol_Free" stoichiometry="1"/>  
      </listOfReactants>  
      <listOfProducts> 
	 <speciesReference species="Not0_Ip1_Prinot0pos_Polo1f" stoichiometry="1"/>  
      </listOfProducts>  
      <kineticLaw>  
	 <math xmlns="http://www.w3.org/1998/Math/MathML">  
	    <apply>  
	       <times/>   
	       <ci>Cell</ci>  
	       <ci>Not0_Ip1_Prinot0pos_K1</ci>  
	       <ci>Not0_Ip1_Prinot0pos_O1f</ci>  
	       <ci>Polpool_Pol_Free</ci>  
	    </apply>  
	    </math>  
	    <listOfParameters>  
	       <parameter id="Not0_Ip1_Prinot0pos_K1" value="1000000"/>  
	    </listOfParameters>  
      </kineticLaw>  
   </reaction>  
   <reaction id="reaction_Not3_Ip2_Paanot3pos_S_K_D12p" reversible="false">  
      <listOfReactants>  
	 <speciesReference species="Not3_Ip2_Paanot3pos_S_Polo1t" stoichiometry="1"/>  
      </listOfReactants>  
      <listOfProducts> 
	 <speciesReference species="Not3_Ip2_Paanot3pos_S_O1f" stoichiometry="1"/>  
	 <speciesReference species="Polpool_Pol_Free" stoichiometry="1"/>  
      </listOfProducts>  
      <kineticLaw>  
	 <math xmlns="http://www.w3.org/1998/Math/MathML">  
	    <apply>  
	       <times/>   
	       <ci>Cell</ci>  
	       <ci>Not3_Ip2_Paanot3pos_S_K_D12p</ci>  
	       <ci>Not3_Ip2_Paanot3pos_S_Polo1t</ci>  
	    </apply>  
	    </math>  
	    <listOfParameters>  
	       <parameter id="Not3_Ip2_Paanot3pos_S_K_D12p" value="0.00116"/>  
	    </listOfParameters>  
      </kineticLaw>  
   </reaction>  
   <reaction id="reaction_Nor4raralc_R_It4_Rclnor_Theta2n" reversible="false">  
      <listOfReactants>  
	 <speciesReference species="Nor4raralc_R_It4_Rclnor_B1nb2n" stoichiometry="1"/>  
	 <speciesReference species="D_Neg_Pool_Srna_Free" stoichiometry="1"/>  
      </listOfReactants>  
      <listOfProducts> 
	 <speciesReference species="Nor4raralc_R_It4_Rclnor_B1nb2f" stoichiometry="1"/>  
      </listOfProducts>  
      <kineticLaw>  
	 <math xmlns="http://www.w3.org/1998/Math/MathML">  
	    <apply>  
	       <times/>   
	       <ci>Cell</ci>  
	       <ci>Nor4raralc_R_It4_Rclnor_Theta2n</ci>  
	       <ci>Nor4raralc_R_It4_Rclnor_B1nb2n</ci>  
	       <ci>D_Neg_Pool_Srna_Free</ci>  
	    </apply>  
	    </math>  
	    <listOfParameters>  
	       <parameter id="Nor4raralc_R_It4_Rclnor_Theta2n" value="1000000000"/>  
	    </listOfParameters>  
      </kineticLaw>  
   </reaction>  
   <reaction id="reaction_Not3_Ip3_Tf_Zeta_R" reversible="false">  
      <listOfReactants>  
	 <speciesReference species="Not3_Ip3_Tf_Ru" stoichiometry="1"/>  
      </listOfReactants>  
      <listOfProducts> 
	 <speciesReference species="Ribpool_R_Free" stoichiometry="1"/>  
      </listOfProducts>  
      <kineticLaw>  
	 <math xmlns="http://www.w3.org/1998/Math/MathML">  
	    <apply>  
	       <times/>   
	       <ci>Cell</ci>  
	       <ci>Not3_Ip3_Tf_Zeta_R</ci>  
	       <ci>Not3_Ip3_Tf_Ru</ci>  
	    </apply>  
	    </math>  
	    <listOfParameters>  
	       <parameter id="Not3_Ip3_Tf_Zeta_R" value="0.5"/>  
	    </listOfParameters>  
      </kineticLaw>  
   </reaction>  
   <reaction id="reaction_Nor4raralc_R_It5_Rclnor_K_El" reversible="false">  
      <listOfReactants>  
	 <speciesReference species="Nor4raralc_R_It5_Rclnor_Polb" stoichiometry="1"/>  
      </listOfReactants>  
      <listOfProducts> 
	 <speciesReference species="Nor4raralc_R_It5_Rclnor_B1nb2n" stoichiometry="1"/>  
	 <speciesReference species="Nor4raralc_R_It5_Tf_Pola" stoichiometry="1"/>  
      </listOfProducts>  
      <kineticLaw>  
	 <math xmlns="http://www.w3.org/1998/Math/MathML">  
	    <apply>  
	       <times/>   
	       <ci>Cell</ci>  
	       <ci>Nor4raralc_R_It5_Rclnor_K_El</ci>  
	       <ci>Nor4raralc_R_It5_Rclnor_Polb</ci>  
	    </apply>  
	    </math>  
	    <listOfParameters>  
	       <parameter id="Nor4raralc_R_It5_Rclnor_K_El" value="2"/>  
	    </listOfParameters>  
      </kineticLaw>  
   </reaction>  
   <reaction id="reaction_Nor4riracc_R_It6_Priranor_Beta1t" reversible="false">  
      <listOfReactants>  
	 <speciesReference species="Nor4riracc_R_It6_Priranor_O1to2t" stoichiometry="1"/>  
      </listOfReactants>  
      <listOfProducts> 
	 <speciesReference species="Nor4riracc_R_It6_Priranor_O1fo2t" stoichiometry="1"/>  
	 <speciesReference species="B_Pos_Pool_Fd" stoichiometry="1"/>  
      </listOfProducts>  
      <kineticLaw>  
	 <math xmlns="http://www.w3.org/1998/Math/MathML">  
	    <apply>  
	       <times/>   
	       <ci>Cell</ci>  
	       <ci>Nor4riracc_R_It6_Priranor_Beta1t</ci>  
	       <ci>Nor4riracc_R_It6_Priranor_O1to2t</ci>  
	    </apply>  
	    </math>  
	    <listOfParameters>  
	       <parameter id="Nor4riracc_R_It6_Priranor_Beta1t" value="0.01"/>  
	    </listOfParameters>  
      </kineticLaw>  
   </reaction>  
   <reaction id="reaction_Nor4riracc_R_It2_Te_Zeta" reversible="false">  
      <listOfReactants>  
	 <speciesReference species="Nor4riracc_R_It2_Te_Polt" stoichiometry="1"/>  
      </listOfReactants>  
      <listOfProducts> 
	 <speciesReference species="Polpool_Pol_Free" stoichiometry="1"/>  
      </listOfProducts>  
      <kineticLaw>  
	 <math xmlns="http://www.w3.org/1998/Math/MathML">  
	    <apply>  
	       <times/>   
	       <ci>Cell</ci>  
	       <ci>Nor4riracc_R_It2_Te_Zeta</ci>  
	       <ci>Nor4riracc_R_It2_Te_Polt</ci>  
	    </apply>  
	    </math>  
	    <listOfParameters>  
	       <parameter id="Nor4riracc_R_It2_Te_Zeta" value="31.25"/>  
	    </listOfParameters>  
      </kineticLaw>  
   </reaction>  
   <reaction id="reaction_Nor4riracc_R_It6_Rccnor_Csi2n" reversible="false">  
      <listOfReactants>  
	 <speciesReference species="Nor4riracc_R_It6_Rccnor_B1nb2f" stoichiometry="1"/>  
      </listOfReactants>  
      <listOfProducts> 
	 <speciesReference species="D_Pool_Sig_Free" stoichiometry="1"/>  
	 <speciesReference species="Nor4riracc_R_It6_Rccnor_B1nb2n" stoichiometry="1"/>  
      </listOfProducts>  
      <kineticLaw>  
	 <math xmlns="http://www.w3.org/1998/Math/MathML">  
	    <apply>  
	       <times/>   
	       <ci>Cell</ci>  
	       <ci>Nor4riracc_R_It6_Rccnor_Csi2n</ci>  
	       <ci>Nor4riracc_R_It6_Rccnor_B1nb2f</ci>  
	    </apply>  
	    </math>  
	    <listOfParameters>  
	       <parameter id="Nor4riracc_R_It6_Rccnor_Csi2n" value="0.01"/>  
	    </listOfParameters>  
      </kineticLaw>  
   </reaction>  
   <reaction id="reaction_Nor4rirall_R_It3_Rllnor_Kd2" reversible="false">  
      <listOfReactants>  
	 <speciesReference species="Nor4rirall_R_It3_Rllnor_B1nb2f" stoichiometry="1"/>  
      </listOfReactants>  
      <kineticLaw>  
	 <math xmlns="http://www.w3.org/1998/Math/MathML">  
	    <apply>  
	       <times/>   
	       <ci>Cell</ci>  
	       <ci>Nor4rirall_R_It3_Rllnor_Kd2</ci>  
	       <ci>Nor4rirall_R_It3_Rllnor_B1nb2f</ci>  
	    </apply>  
	    </math>  
	    <listOfParameters>  
	       <parameter id="Nor4rirall_R_It3_Rllnor_Kd2" value="0.0116"/>  
	    </listOfParameters>  
      </kineticLaw>  
   </reaction>  
   <reaction id="reaction_Not3_Ip3_Tf_K_El_R" reversible="false">  
      <listOfReactants>  
	 <speciesReference species="Not3_Ip3_Tf_Ra" stoichiometry="1"/>  
      </listOfReactants>  
      <listOfProducts> 
	 <speciesReference species="Not3_Ip3_Tf_Ru" stoichiometry="1"/>  
	 <speciesReference species="Inp3_Pool_Fm" stoichiometry="1"/>  
      </listOfProducts>  
      <kineticLaw>  
	 <math xmlns="http://www.w3.org/1998/Math/MathML">  
	    <apply>  
	       <times/>   
	       <ci>Cell</ci>  
	       <ci>Not3_Ip3_Tf_K_El_R</ci>  
	       <ci>Not3_Ip3_Tf_Ra</ci>  
	    </apply>  
	    </math>  
	    <listOfParameters>  
	       <parameter id="Not3_Ip3_Tf_K_El_R" value="0.049"/>  
	    </listOfParameters>  
      </kineticLaw>  
   </reaction>  
   <reaction id="reaction_Nor4ririlc_R_It1_Pririnor_K23_Lk" reversible="false">  
      <listOfReactants>  
	 <speciesReference species="Nor4ririlc_R_It1_Pririnor_O1to2f" stoichiometry="1"/>  
      </listOfReactants>  
      <listOfProducts> 
         <speciesReference species="Nor4ririlc_R_It1_Pririnor_O1to2f" stoichiometry="1"/>  
	 <speciesReference species="Nor4ririlc_R_It1_Rclnor_B1nb2n" stoichiometry="1"/>  
      </listOfProducts>  
      <kineticLaw>  
	 <math xmlns="http://www.w3.org/1998/Math/MathML">  
	    <apply>  
	       <times/>   
	       <ci>Cell</ci>  
	       <ci>Nor4ririlc_R_It1_Pririnor_K23_Lk</ci>  
	       <ci>Nor4ririlc_R_It1_Pririnor_O1to2f</ci>  
	    </apply>  
	    </math>  
	    <listOfParameters>  
	       <parameter id="Nor4ririlc_R_It1_Pririnor_K23_Lk" value="5e-05"/>  
	    </listOfParameters>  
      </kineticLaw>  
   </reaction>  
   <reaction id="reaction_Nor4riracc_R_It2_Priranor_Alpha2f" reversible="false">  
      <listOfReactants>  
	 <speciesReference species="Nor4riracc_R_It2_Priranor_O1fo2f" stoichiometry="1"/>  
	 <speciesReference species="B_Neg_Pool_Fd" stoichiometry="1"/>  
      </listOfReactants>  
      <listOfProducts> 
	 <speciesReference species="Nor4riracc_R_It2_Priranor_O1fo2t" stoichiometry="1"/>  
      </listOfProducts>  
      <kineticLaw>  
	 <math xmlns="http://www.w3.org/1998/Math/MathML">  
	    <apply>  
	       <times/>   
	       <ci>Cell</ci>  
	       <ci>Nor4riracc_R_It2_Priranor_Alpha2f</ci>  
	       <ci>Nor4riracc_R_It2_Priranor_O1fo2f</ci>  
	       <ci>B_Neg_Pool_Fd</ci>  
	    </apply>  
	    </math>  
	    <listOfParameters>  
	       <parameter id="Nor4riracc_R_It2_Priranor_Alpha2f" value="1000000000"/>  
	    </listOfParameters>  
      </kineticLaw>  
   </reaction>  
   <reaction id="reaction_Nor4riracc_R_It6_Rccnor_Theta1f" reversible="false">  
      <listOfReactants>  
	 <speciesReference species="Nor4riracc_R_It6_Rccnor_B1nb2f" stoichiometry="1"/>  
	 <speciesReference species="C_Pool_Sig_Free" stoichiometry="1"/>  
      </listOfReactants>  
      <listOfProducts> 
	 <speciesReference species="Nor4riracc_R_It6_Rccnor_B1fb2f" stoichiometry="1"/>  
      </listOfProducts>  
      <kineticLaw>  
	 <math xmlns="http://www.w3.org/1998/Math/MathML">  
	    <apply>  
	       <times/>   
	       <ci>Cell</ci>  
	       <ci>Nor4riracc_R_It6_Rccnor_Theta1f</ci>  
	       <ci>Nor4riracc_R_It6_Rccnor_B1nb2f</ci>  
	       <ci>C_Pool_Sig_Free</ci>  
	    </apply>  
	    </math>  
	    <listOfParameters>  
	       <parameter id="Nor4riracc_R_It6_Rccnor_Theta1f" value="1000000000"/>  
	    </listOfParameters>  
      </kineticLaw>  
   </reaction>  
   <reaction id="reaction_Nor4ririlc_R_It0_Pririnor_K2" reversible="false">  
      <listOfReactants>  
	 <speciesReference species="Nor4ririlc_R_It0_Pririnor_Polo1fo2f" stoichiometry="1"/>  
      </listOfReactants>  
      <listOfProducts> 
	 <speciesReference species="Nor4ririlc_R_It0_Pririnor_O1fo2f" stoichiometry="1"/>  
	 <speciesReference species="Nor4ririlc_R_It0_Rclnor_Polb" stoichiometry="1"/>  
      </listOfProducts>  
      <kineticLaw>  
	 <math xmlns="http://www.w3.org/1998/Math/MathML">  
	    <apply>  
	       <times/>   
	       <ci>Cell</ci>  
	       <ci>Nor4ririlc_R_It0_Pririnor_K2</ci>  
	       <ci>Nor4ririlc_R_It0_Pririnor_Polo1fo2f</ci>  
	    </apply>  
	    </math>  
	    <listOfParameters>  
	       <parameter id="Nor4ririlc_R_It0_Pririnor_K2" value="0.05"/>  
	    </listOfParameters>  
      </kineticLaw>  
   </reaction>  
   <reaction id="reaction_Nor4riracc_R_It6_Tf_Zeta_R" reversible="false">  
      <listOfReactants>  
	 <speciesReference species="Nor4riracc_R_It6_Tf_Ru" stoichiometry="1"/>  
      </listOfReactants>  
      <listOfProducts> 
	 <speciesReference species="Ribpool_R_Free" stoichiometry="1"/>  
      </listOfProducts>  
      <kineticLaw>  
	 <math xmlns="http://www.w3.org/1998/Math/MathML">  
	    <apply>  
	       <times/>   
	       <ci>Cell</ci>  
	       <ci>Nor4riracc_R_It6_Tf_Zeta_R</ci>  
	       <ci>Nor4riracc_R_It6_Tf_Ru</ci>  
	    </apply>  
	    </math>  
	    <listOfParameters>  
	       <parameter id="Nor4riracc_R_It6_Tf_Zeta_R" value="0.5"/>  
	    </listOfParameters>  
      </kineticLaw>  
   </reaction>  
   <reaction id="reaction_Not0_Ip1_R0_2_K1r" reversible="false">  
      <listOfReactants>  
	 <speciesReference species="Not0_Ip1_R0_2_B_Free" stoichiometry="1"/>  
	 <speciesReference species="Ribpool_R_Free" stoichiometry="1"/>  
      </listOfReactants>  
      <listOfProducts> 
	 <speciesReference species="Not0_Ip1_R0_2_Rb" stoichiometry="1"/>  
      </listOfProducts>  
      <kineticLaw>  
	 <math xmlns="http://www.w3.org/1998/Math/MathML">  
	    <apply>  
	       <times/>   
	       <ci>Cell</ci>  
	       <ci>Not0_Ip1_R0_2_K1r</ci>  
	       <ci>Not0_Ip1_R0_2_B_Free</ci>  
	       <ci>Ribpool_R_Free</ci>  
	    </apply>  
	    </math>  
	    <listOfParameters>  
	       <parameter id="Not0_Ip1_R0_2_K1r" value="1000000"/>  
	    </listOfParameters>  
      </kineticLaw>  
   </reaction>  
   <reaction id="reaction_Nor4raralc_R_It5_Rclnor_K_Lkr22" reversible="false">  
      <listOfReactants>  
	 <speciesReference species="Nor4raralc_R_It5_Rclnor_B1nb2f" stoichiometry="1"/>  
      </listOfReactants>  
      <listOfProducts> 
         <speciesReference species="Nor4raralc_R_It5_Rclnor_B1nb2f" stoichiometry="1"/>  
	 <speciesReference species="Int_R_Pool_Fm" stoichiometry="1"/>  
      </listOfProducts>  
      <kineticLaw>  
	 <math xmlns="http://www.w3.org/1998/Math/MathML">  
	    <apply>  
	       <times/>   
	       <ci>Cell</ci>  
	       <ci>Nor4raralc_R_It5_Rclnor_K_Lkr22</ci>  
	       <ci>Nor4raralc_R_It5_Rclnor_B1nb2f</ci>  
	    </apply>  
	    </math>  
	    <listOfParameters>  
	       <parameter id="Nor4raralc_R_It5_Rclnor_K_Lkr22" value="1e-05"/>  
	    </listOfParameters>  
      </kineticLaw>  
   </reaction>  
   <reaction id="reaction_Not3_Ip3_Paanot3pos_S_K2" reversible="false">  
      <listOfReactants>  
	 <speciesReference species="Not3_Ip3_Paanot3pos_S_Polo1t" stoichiometry="1"/>  
      </listOfReactants>  
      <listOfProducts> 
	 <speciesReference species="Not3_Ip3_Paanot3pos_S_O1t" stoichiometry="1"/>  
	 <speciesReference species="Not3_Ip3_S0_Pols" stoichiometry="1"/>  
      </listOfProducts>  
      <kineticLaw>  
	 <math xmlns="http://www.w3.org/1998/Math/MathML">  
	    <apply>  
	       <times/>   
	       <ci>Cell</ci>  
	       <ci>Not3_Ip3_Paanot3pos_S_K2</ci>  
	       <ci>Not3_Ip3_Paanot3pos_S_Polo1t</ci>  
	    </apply>  
	    </math>  
	    <listOfParameters>  
	       <parameter id="Not3_Ip3_Paanot3pos_S_K2" value="1"/>  
	    </listOfParameters>  
      </kineticLaw>  
   </reaction>  
   <reaction id="reaction_Nor4ririlc_R_It1_Rclnor_Csi1n" reversible="false">  
      <listOfReactants>  
	 <speciesReference species="Nor4ririlc_R_It1_Rclnor_B1fb2n" stoichiometry="1"/>  
      </listOfReactants>  
      <listOfProducts> 
	 <speciesReference species="Nor4ririlc_R_It1_Rclnor_B1nb2n" stoichiometry="1"/>  
	 <speciesReference species="D_Pool_Sig_Free" stoichiometry="1"/>  
      </listOfProducts>  
      <kineticLaw>  
	 <math xmlns="http://www.w3.org/1998/Math/MathML">  
	    <apply>  
	       <times/>   
	       <ci>Cell</ci>  
	       <ci>Nor4ririlc_R_It1_Rclnor_Csi1n</ci>  
	       <ci>Nor4ririlc_R_It1_Rclnor_B1fb2n</ci>  
	    </apply>  
	    </math>  
	    <listOfParameters>  
	       <parameter id="Nor4ririlc_R_It1_Rclnor_Csi1n" value="0.01"/>  
	    </listOfParameters>  
      </kineticLaw>  
   </reaction>  
   <reaction id="reaction_Nor4riracc_R_It6_Te_Zeta" reversible="false">  
      <listOfReactants>  
	 <speciesReference species="Nor4riracc_R_It6_Te_Polt" stoichiometry="1"/>  
      </listOfReactants>  
      <listOfProducts> 
	 <speciesReference species="Polpool_Pol_Free" stoichiometry="1"/>  
      </listOfProducts>  
      <kineticLaw>  
	 <math xmlns="http://www.w3.org/1998/Math/MathML">  
	    <apply>  
	       <times/>   
	       <ci>Cell</ci>  
	       <ci>Nor4riracc_R_It6_Te_Zeta</ci>  
	       <ci>Nor4riracc_R_It6_Te_Polt</ci>  
	    </apply>  
	    </math>  
	    <listOfParameters>  
	       <parameter id="Nor4riracc_R_It6_Te_Zeta" value="31.25"/>  
	    </listOfParameters>  
      </kineticLaw>  
   </reaction>  
   <reaction id="reaction_Nor4riracc_R_It6_Priranor_Alpha1t" reversible="false">  
      <listOfReactants>  
	 <speciesReference species="Nor4riracc_R_It6_Priranor_O1fo2t" stoichiometry="1"/>  
	 <speciesReference species="B_Pos_Pool_Fd" stoichiometry="1"/>  
      </listOfReactants>  
      <listOfProducts> 
	 <speciesReference species="Nor4riracc_R_It6_Priranor_O1to2t" stoichiometry="1"/>  
      </listOfProducts>  
      <kineticLaw>  
	 <math xmlns="http://www.w3.org/1998/Math/MathML">  
	    <apply>  
	       <times/>   
	       <ci>Cell</ci>  
	       <ci>Nor4riracc_R_It6_Priranor_Alpha1t</ci>  
	       <ci>Nor4riracc_R_It6_Priranor_O1fo2t</ci>  
	       <ci>B_Pos_Pool_Fd</ci>  
	    </apply>  
	    </math>  
	    <listOfParameters>  
	       <parameter id="Nor4riracc_R_It6_Priranor_Alpha1t" value="1000000000"/>  
	    </listOfParameters>  
      </kineticLaw>  
   </reaction>  
   <reaction id="reaction_Nor4rirall_R_It3_Tf_K_El" reversible="false">  
      <listOfReactants>  
	 <speciesReference species="Nor4rirall_R_It3_Tf_Pola" stoichiometry="1"/>  
      </listOfReactants>  
      <listOfProducts> 
	 <speciesReference species="Nor4rirall_R_It3_Te_Polt" stoichiometry="1"/>  
      </listOfProducts>  
      <kineticLaw>  
	 <math xmlns="http://www.w3.org/1998/Math/MathML">  
	    <apply>  
	       <times/>   
	       <ci>Cell</ci>  
	       <ci>Nor4rirall_R_It3_Tf_K_El</ci>  
	       <ci>Nor4rirall_R_It3_Tf_Pola</ci>  
	    </apply>  
	    </math>  
	    <listOfParameters>  
	       <parameter id="Nor4rirall_R_It3_Tf_K_El" value="0.056"/>  
	    </listOfParameters>  
      </kineticLaw>  
   </reaction>  
   <reaction id="reaction_Not3_Ip2_Sips_Off_1_K_S" reversible="false">  
      <listOfProducts> 
	 <speciesReference species="Not3_Ip2_Sips_Off_1_Sig_Free" stoichiometry="1"/>  
      </listOfProducts>  
      <kineticLaw>  
	 <math xmlns="http://www.w3.org/1998/Math/MathML">  
	    <apply>  
	       <times/>   
	       <ci>Cell</ci>  
	       <ci>Not3_Ip2_Sips_Off_1_K_S</ci>  
	    </apply>  
	    </math>  
	    <listOfParameters>  
	       <parameter id="Not3_Ip2_Sips_Off_1_K_S" value="0"/>  
	    </listOfParameters>  
      </kineticLaw>  
   </reaction>  
   <reaction id="reaction_Nor4rirall_R_It7_Priranor_Alpha2t" reversible="false">  
      <listOfReactants>  
	 <speciesReference species="A_Neg_Pool_Fd" stoichiometry="1"/>  
	 <speciesReference species="Nor4rirall_R_It7_Priranor_O1to2f" stoichiometry="1"/>  
      </listOfReactants>  
      <listOfProducts> 
	 <speciesReference species="Nor4rirall_R_It7_Priranor_O1to2t" stoichiometry="1"/>  
      </listOfProducts>  
      <kineticLaw>  
	 <math xmlns="http://www.w3.org/1998/Math/MathML">  
	    <apply>  
	       <times/>   
	       <ci>Cell</ci>  
	       <ci>Nor4rirall_R_It7_Priranor_Alpha2t</ci>  
	       <ci>A_Neg_Pool_Fd</ci>  
	       <ci>Nor4rirall_R_It7_Priranor_O1to2f</ci>  
	    </apply>  
	    </math>  
	    <listOfParameters>  
	       <parameter id="Nor4rirall_R_It7_Priranor_Alpha2t" value="1000000000"/>  
	    </listOfParameters>  
      </kineticLaw>  
   </reaction>  
   <reaction id="reaction_D_Pool_K_S" reversible="false">  
      <listOfProducts> 
	 <speciesReference species="D_Pool_Sig_Free" stoichiometry="1"/>  
      </listOfProducts>  
      <kineticLaw>  
	 <math xmlns="http://www.w3.org/1998/Math/MathML">  
	    <apply>  
	       <times/>   
	       <ci>Cell</ci>  
	       <ci>D_Pool_K_S</ci>  
	    </apply>  
	    </math>  
	    <listOfParameters>  
	       <parameter id="D_Pool_K_S" value="1e-09"/>  
	    </listOfParameters>  
      </kineticLaw>  
   </reaction>  
   <reaction id="reaction_Not3_Ip3_Rcnot_Theta1" reversible="false">  
      <listOfReactants>  
	 <speciesReference species="Not3_Ip3_Rcnot_B1n" stoichiometry="1"/>  
	 <speciesReference species="D_Pool_Sig_Free" stoichiometry="1"/>  
      </listOfReactants>  
      <listOfProducts> 
	 <speciesReference species="Not3_Ip3_Rcnot_B1f" stoichiometry="1"/>  
      </listOfProducts>  
      <kineticLaw>  
	 <math xmlns="http://www.w3.org/1998/Math/MathML">  
	    <apply>  
	       <times/>   
	       <ci>Cell</ci>  
	       <ci>Not3_Ip3_Rcnot_Theta1</ci>  
	       <ci>Not3_Ip3_Rcnot_B1n</ci>  
	       <ci>D_Pool_Sig_Free</ci>  
	    </apply>  
	    </math>  
	    <listOfParameters>  
	       <parameter id="Not3_Ip3_Rcnot_Theta1" value="1000000000"/>  
	    </listOfParameters>  
      </kineticLaw>  
   </reaction>  
   <reaction id="reaction_B_Neg_Pool_Delta" reversible="false">  
      <listOfReactants>  
	 <speciesReference species="B_Neg_Pool_Fm" stoichiometry="2"/>  
      </listOfReactants>  
      <listOfProducts> 
	 <speciesReference species="B_Neg_Pool_Fd" stoichiometry="1"/>  
      </listOfProducts>  
      <kineticLaw>  
	 <math xmlns="http://www.w3.org/1998/Math/MathML">  
	    <apply>  
	       <times/>   
	       <ci>Cell</ci>  
	       <ci>B_Neg_Pool_Delta</ci>  
	       <apply>  
	         <power/>  
	         <ci>B_Neg_Pool_Fm</ci>  
		 <cn type="integer"> 2 </cn>  
	       </apply>  
	    </apply>  
	    </math>  
	    <listOfParameters>  
	       <parameter id="B_Neg_Pool_Delta" value="1000000000"/>  
	    </listOfParameters>  
      </kineticLaw>  
   </reaction>  
   <reaction id="reaction_Nor4ririlc_R_It0_Rclnor_K_El" reversible="false">  
      <listOfReactants>  
	 <speciesReference species="Nor4ririlc_R_It0_Rclnor_Polb" stoichiometry="1"/>  
      </listOfReactants>  
      <listOfProducts> 
	 <speciesReference species="Nor4ririlc_R_It0_Rclnor_B1nb2n" stoichiometry="1"/>  
	 <speciesReference species="Nor4ririlc_R_It0_Tf_Pola" stoichiometry="1"/>  
      </listOfProducts>  
      <kineticLaw>  
	 <math xmlns="http://www.w3.org/1998/Math/MathML">  
	    <apply>  
	       <times/>   
	       <ci>Cell</ci>  
	       <ci>Nor4ririlc_R_It0_Rclnor_K_El</ci>  
	       <ci>Nor4ririlc_R_It0_Rclnor_Polb</ci>  
	    </apply>  
	    </math>  
	    <listOfParameters>  
	       <parameter id="Nor4ririlc_R_It0_Rclnor_K_El" value="2"/>  
	    </listOfParameters>  
      </kineticLaw>  
   </reaction>  
   <reaction id="reaction_Nor4ririlc_R_It1_Pririnor_K_D22" reversible="false">  
      <listOfReactants>  
	 <speciesReference species="Nor4ririlc_R_It1_Pririnor_O1fo2t" stoichiometry="1"/>  
      </listOfReactants>  
      <listOfProducts> 
	 <speciesReference species="Nor4ririlc_R_It1_Pririnor_O1fo2f" stoichiometry="1"/>  
	 <speciesReference species="B_Pool_Sig_Free" stoichiometry="1"/>  
      </listOfProducts>  
      <kineticLaw>  
	 <math xmlns="http://www.w3.org/1998/Math/MathML">  
	    <apply>  
	       <times/>   
	       <ci>Cell</ci>  
	       <ci>Nor4ririlc_R_It1_Pririnor_K_D22</ci>  
	       <ci>Nor4ririlc_R_It1_Pririnor_O1fo2t</ci>  
	    </apply>  
	    </math>  
	    <listOfParameters>  
	       <parameter id="Nor4ririlc_R_It1_Pririnor_K_D22" value="0.00116"/>  
	    </listOfParameters>  
      </kineticLaw>  
   </reaction>  
   <reaction id="reaction_Nor4ririlc_R_It1_Rclnor_Csi1f" reversible="false">  
      <listOfReactants>  
	 <speciesReference species="Nor4ririlc_R_It1_Rclnor_B1fb2f" stoichiometry="1"/>  
      </listOfReactants>  
      <listOfProducts> 
	 <speciesReference species="Nor4ririlc_R_It1_Rclnor_B1nb2f" stoichiometry="1"/>  
	 <speciesReference species="D_Pool_Sig_Free" stoichiometry="1"/>  
      </listOfProducts>  
      <kineticLaw>  
	 <math xmlns="http://www.w3.org/1998/Math/MathML">  
	    <apply>  
	       <times/>   
	       <ci>Cell</ci>  
	       <ci>Nor4ririlc_R_It1_Rclnor_Csi1f</ci>  
	       <ci>Nor4ririlc_R_It1_Rclnor_B1fb2f</ci>  
	    </apply>  
	    </math>  
	    <listOfParameters>  
	       <parameter id="Nor4ririlc_R_It1_Rclnor_Csi1f" value="0.01"/>  
	    </listOfParameters>  
      </kineticLaw>  
   </reaction>  
   <reaction id="reaction_Not3_Ip3_Paanot3pos_S_Beta1" reversible="false">  
      <listOfReactants>  
	 <speciesReference species="Not3_Ip3_Paanot3pos_S_O1t" stoichiometry="1"/>  
      </listOfReactants>  
      <listOfProducts> 
	 <speciesReference species="Not3_Ip3_Paanot3pos_S_O1f" stoichiometry="1"/>  
	 <speciesReference species="Inp3_Pool_Fd" stoichiometry="1"/>  
      </listOfProducts>  
      <kineticLaw>  
	 <math xmlns="http://www.w3.org/1998/Math/MathML">  
	    <apply>  
	       <times/>   
	       <ci>Cell</ci>  
	       <ci>Not3_Ip3_Paanot3pos_S_Beta1</ci>  
	       <ci>Not3_Ip3_Paanot3pos_S_O1t</ci>  
	    </apply>  
	    </math>  
	    <listOfParameters>  
	       <parameter id="Not3_Ip3_Paanot3pos_S_Beta1" value="0.01"/>  
	    </listOfParameters>  
      </kineticLaw>  
   </reaction>  
   <reaction id="reaction_Not3_Ip3_Tes_Zeta" reversible="false">  
      <listOfReactants>  
	 <speciesReference species="Not3_Ip3_Tes_Polt" stoichiometry="1"/>  
      </listOfReactants>  
      <listOfProducts> 
	 <speciesReference species="D_Neg_Pool_Srna_Free" stoichiometry="1"/>  
	 <speciesReference species="Polpool_Pol_Free" stoichiometry="1"/>  
      </listOfProducts>  
      <kineticLaw>  
	 <math xmlns="http://www.w3.org/1998/Math/MathML">  
	    <apply>  
	       <times/>   
	       <ci>Cell</ci>  
	       <ci>Not3_Ip3_Tes_Zeta</ci>  
	       <ci>Not3_Ip3_Tes_Polt</ci>  
	    </apply>  
	    </math>  
	    <listOfParameters>  
	       <parameter id="Not3_Ip3_Tes_Zeta" value="31.25"/>  
	    </listOfParameters>  
      </kineticLaw>  
   </reaction>  
   <reaction id="reaction_Nor4riracc_R_It6_Rccnor_K_El" reversible="false">  
      <listOfReactants>  
	 <speciesReference species="Nor4riracc_R_It6_Rccnor_Polb" stoichiometry="1"/>  
      </listOfReactants>  
      <listOfProducts> 
	 <speciesReference species="Nor4riracc_R_It6_Tf_Pola" stoichiometry="1"/>  
	 <speciesReference species="Nor4riracc_R_It6_Rccnor_B1nb2n" stoichiometry="1"/>  
      </listOfProducts>  
      <kineticLaw>  
	 <math xmlns="http://www.w3.org/1998/Math/MathML">  
	    <apply>  
	       <times/>   
	       <ci>Cell</ci>  
	       <ci>Nor4riracc_R_It6_Rccnor_K_El</ci>  
	       <ci>Nor4riracc_R_It6_Rccnor_Polb</ci>  
	    </apply>  
	    </math>  
	    <listOfParameters>  
	       <parameter id="Nor4riracc_R_It6_Rccnor_K_El" value="2"/>  
	    </listOfParameters>  
      </kineticLaw>  
   </reaction>  
   <reaction id="reaction_Not0_Ip1_R0_2_K2r" reversible="false">  
      <listOfReactants>  
	 <speciesReference species="Not0_Ip1_R0_2_Rb" stoichiometry="1"/>  
      </listOfReactants>  
      <listOfProducts> 
	 <speciesReference species="Not0_Ip1_Tf_2_Ra" stoichiometry="1"/>  
	 <speciesReference species="Not0_Ip1_R0_2_B_Free" stoichiometry="1"/>  
      </listOfProducts>  
      <kineticLaw>  
	 <math xmlns="http://www.w3.org/1998/Math/MathML">  
	    <apply>  
	       <times/>   
	       <ci>Cell</ci>  
	       <ci>Not0_Ip1_R0_2_K2r</ci>  
	       <ci>Not0_Ip1_R0_2_Rb</ci>  
	    </apply>  
	    </math>  
	    <listOfParameters>  
	       <parameter id="Not0_Ip1_R0_2_K2r" value="0.02"/>  
	    </listOfParameters>  
      </kineticLaw>  
   </reaction>  
   <reaction id="reaction_Nor4riracc_R_It2_Rccnor_Theta1n" reversible="false">  
      <listOfReactants>  
	 <speciesReference species="Nor4riracc_R_It2_Rccnor_B1nb2n" stoichiometry="1"/>  
	 <speciesReference species="C_Pool_Sig_Free" stoichiometry="1"/>  
      </listOfReactants>  
      <listOfProducts> 
	 <speciesReference species="Nor4riracc_R_It2_Rccnor_B1fb2n" stoichiometry="1"/>  
      </listOfProducts>  
      <kineticLaw>  
	 <math xmlns="http://www.w3.org/1998/Math/MathML">  
	    <apply>  
	       <times/>   
	       <ci>Cell</ci>  
	       <ci>Nor4riracc_R_It2_Rccnor_Theta1n</ci>  
	       <ci>Nor4riracc_R_It2_Rccnor_B1nb2n</ci>  
	       <ci>C_Pool_Sig_Free</ci>  
	    </apply>  
	    </math>  
	    <listOfParameters>  
	       <parameter id="Nor4riracc_R_It2_Rccnor_Theta1n" value="1000000000"/>  
	    </listOfParameters>  
      </kineticLaw>  
   </reaction>  
   <reaction id="reaction_Not0_Ip0_R0_2_K_Drb" reversible="false">  
      <listOfReactants>  
	 <speciesReference species="Not0_Ip0_R0_2_Rb" stoichiometry="1"/>  
      </listOfReactants>  
      <listOfProducts> 
	 <speciesReference species="Ribpool_R_Free" stoichiometry="1"/>  
      </listOfProducts>  
      <kineticLaw>  
	 <math xmlns="http://www.w3.org/1998/Math/MathML">  
	    <apply>  
	       <times/>   
	       <ci>Cell</ci>  
	       <ci>Not0_Ip0_R0_2_K_Drb</ci>  
	       <ci>Not0_Ip0_R0_2_Rb</ci>  
	    </apply>  
	    </math>  
	    <listOfParameters>  
	       <parameter id="Not0_Ip0_R0_2_K_Drb" value="0.0116"/>  
	    </listOfParameters>  
      </kineticLaw>  
   </reaction>  
   <reaction id="reaction_Not3_Ip3_Paanot3pos_S_K_1" reversible="false">  
      <listOfReactants>  
	 <speciesReference species="Not3_Ip3_Paanot3pos_S_Polo1t" stoichiometry="1"/>  
      </listOfReactants>  
      <listOfProducts> 
	 <speciesReference species="Not3_Ip3_Paanot3pos_S_O1t" stoichiometry="1"/>  
	 <speciesReference species="Polpool_Pol_Free" stoichiometry="1"/>  
      </listOfProducts>  
      <kineticLaw>  
	 <math xmlns="http://www.w3.org/1998/Math/MathML">  
	    <apply>  
	       <times/>   
	       <ci>Cell</ci>  
	       <ci>Not3_Ip3_Paanot3pos_S_K_1</ci>  
	       <ci>Not3_Ip3_Paanot3pos_S_Polo1t</ci>  
	    </apply>  
	    </math>  
	    <listOfParameters>  
	       <parameter id="Not3_Ip3_Paanot3pos_S_K_1" value="0.01"/>  
	    </listOfParameters>  
      </kineticLaw>  
   </reaction>  
   <reaction id="reaction_Nor4riracc_R_It2_Rccnor_Kd1" reversible="false">  
      <listOfReactants>  
	 <speciesReference species="Nor4riracc_R_It2_Rccnor_B1nb2n" stoichiometry="1"/>  
      </listOfReactants>  
      <kineticLaw>  
	 <math xmlns="http://www.w3.org/1998/Math/MathML">  
	    <apply>  
	       <times/>   
	       <ci>Cell</ci>  
	       <ci>Nor4riracc_R_It2_Rccnor_Kd1</ci>  
	       <ci>Nor4riracc_R_It2_Rccnor_B1nb2n</ci>  
	    </apply>  
	    </math>  
	    <listOfParameters>  
	       <parameter id="Nor4riracc_R_It2_Rccnor_Kd1" value="0.0116"/>  
	    </listOfParameters>  
      </kineticLaw>  
   </reaction>  
   <reaction id="reaction_C_Pool_K_D" reversible="false">  
      <listOfReactants>  
	 <speciesReference species="C_Pool_Sig_Free" stoichiometry="1"/>  
      </listOfReactants>  
      <kineticLaw>  
	 <math xmlns="http://www.w3.org/1998/Math/MathML">  
	    <apply>  
	       <times/>   
	       <ci>Cell</ci>  
	       <ci>C_Pool_K_D</ci>  
	       <ci>C_Pool_Sig_Free</ci>  
	    </apply>  
	    </math>  
	    <listOfParameters>  
	       <parameter id="C_Pool_K_D" value="3.21e-05"/>  
	    </listOfParameters>  
      </kineticLaw>  
   </reaction>  
   <reaction id="reaction_Not3_Ip2_Tes_Zeta" reversible="false">  
      <listOfReactants>  
	 <speciesReference species="Not3_Ip2_Tes_Polt" stoichiometry="1"/>  
      </listOfReactants>  
      <listOfProducts> 
	 <speciesReference species="C_Neg_Pool_Srna_Free" stoichiometry="1"/>  
	 <speciesReference species="Polpool_Pol_Free" stoichiometry="1"/>  
      </listOfProducts>  
      <kineticLaw>  
	 <math xmlns="http://www.w3.org/1998/Math/MathML">  
	    <apply>  
	       <times/>   
	       <ci>Cell</ci>  
	       <ci>Not3_Ip2_Tes_Zeta</ci>  
	       <ci>Not3_Ip2_Tes_Polt</ci>  
	    </apply>  
	    </math>  
	    <listOfParameters>  
	       <parameter id="Not3_Ip2_Tes_Zeta" value="31.25"/>  
	    </listOfParameters>  
      </kineticLaw>  
   </reaction>  
   <reaction id="reaction_Nor4riracc_R_It6_Tf_K_El" reversible="false">  
      <listOfReactants>  
	 <speciesReference species="Nor4riracc_R_It6_Tf_Pola" stoichiometry="1"/>  
      </listOfReactants>  
      <listOfProducts> 
	 <speciesReference species="Nor4riracc_R_It6_Te_Polt" stoichiometry="1"/>  
      </listOfProducts>  
      <kineticLaw>  
	 <math xmlns="http://www.w3.org/1998/Math/MathML">  
	    <apply>  
	       <times/>   
	       <ci>Cell</ci>  
	       <ci>Nor4riracc_R_It6_Tf_K_El</ci>  
	       <ci>Nor4riracc_R_It6_Tf_Pola</ci>  
	    </apply>  
	    </math>  
	    <listOfParameters>  
	       <parameter id="Nor4riracc_R_It6_Tf_K_El" value="0.056"/>  
	    </listOfParameters>  
      </kineticLaw>  
   </reaction>  
   <reaction id="reaction_Nor4ririlc_R_It1_Pririnor_K2" reversible="false">  
      <listOfReactants>  
	 <speciesReference species="Nor4ririlc_R_It1_Pririnor_Polo1fo2f" stoichiometry="1"/>  
      </listOfReactants>  
      <listOfProducts> 
	 <speciesReference species="Nor4ririlc_R_It1_Rclnor_Polb" stoichiometry="1"/>  
	 <speciesReference species="Nor4ririlc_R_It1_Pririnor_O1fo2f" stoichiometry="1"/>  
      </listOfProducts>  
      <kineticLaw>  
	 <math xmlns="http://www.w3.org/1998/Math/MathML">  
	    <apply>  
	       <times/>   
	       <ci>Cell</ci>  
	       <ci>Nor4ririlc_R_It1_Pririnor_K2</ci>  
	       <ci>Nor4ririlc_R_It1_Pririnor_Polo1fo2f</ci>  
	    </apply>  
	    </math>  
	    <listOfParameters>  
	       <parameter id="Nor4ririlc_R_It1_Pririnor_K2" value="0.05"/>  
	    </listOfParameters>  
      </kineticLaw>  
   </reaction>  
   <reaction id="reaction_Nor4raralc_R_It4_Praranor_Alpha2f" reversible="false">  
      <listOfReactants>  
	 <speciesReference species="Nor4raralc_R_It4_Praranor_O1fo2f" stoichiometry="1"/>  
	 <speciesReference species="B_Neg_Pool_Fd" stoichiometry="1"/>  
      </listOfReactants>  
      <listOfProducts> 
	 <speciesReference species="Nor4raralc_R_It4_Praranor_O1fo2t" stoichiometry="1"/>  
      </listOfProducts>  
      <kineticLaw>  
	 <math xmlns="http://www.w3.org/1998/Math/MathML">  
	    <apply>  
	       <times/>   
	       <ci>Cell</ci>  
	       <ci>Nor4raralc_R_It4_Praranor_Alpha2f</ci>  
	       <ci>Nor4raralc_R_It4_Praranor_O1fo2f</ci>  
	       <ci>B_Neg_Pool_Fd</ci>  
	    </apply>  
	    </math>  
	    <listOfParameters>  
	       <parameter id="Nor4raralc_R_It4_Praranor_Alpha2f" value="1000000000"/>  
	    </listOfParameters>  
      </kineticLaw>  
   </reaction>  
   <reaction id="reaction_Nor4riracc_R_It6_Priranor_Alpha2f" reversible="false">  
      <listOfReactants>  
	 <speciesReference species="A_Neg_Pool_Fd" stoichiometry="1"/>  
	 <speciesReference species="Nor4riracc_R_It6_Priranor_O1fo2f" stoichiometry="1"/>  
      </listOfReactants>  
      <listOfProducts> 
	 <speciesReference species="Nor4riracc_R_It6_Priranor_O1fo2t" stoichiometry="1"/>  
      </listOfProducts>  
      <kineticLaw>  
	 <math xmlns="http://www.w3.org/1998/Math/MathML">  
	    <apply>  
	       <times/>   
	       <ci>Cell</ci>  
	       <ci>Nor4riracc_R_It6_Priranor_Alpha2f</ci>  
	       <ci>A_Neg_Pool_Fd</ci>  
	       <ci>Nor4riracc_R_It6_Priranor_O1fo2f</ci>  
	    </apply>  
	    </math>  
	    <listOfParameters>  
	       <parameter id="Nor4riracc_R_It6_Priranor_Alpha2f" value="1000000000"/>  
	    </listOfParameters>  
      </kineticLaw>  
   </reaction>  
   <reaction id="reaction_Not0_Ip0_Tf_K_El_R" reversible="false">  
      <listOfReactants>  
	 <speciesReference species="Not0_Ip0_Tf_Ra" stoichiometry="1"/>  
      </listOfReactants>  
      <listOfProducts> 
	 <speciesReference species="A_Pos_Pool_Fm" stoichiometry="1"/>  
	 <speciesReference species="Not0_Ip0_Tf_Ru" stoichiometry="1"/>  
      </listOfProducts>  
      <kineticLaw>  
	 <math xmlns="http://www.w3.org/1998/Math/MathML">  
	    <apply>  
	       <times/>   
	       <ci>Cell</ci>  
	       <ci>Not0_Ip0_Tf_K_El_R</ci>  
	       <ci>Not0_Ip0_Tf_Ra</ci>  
	    </apply>  
	    </math>  
	    <listOfParameters>  
	       <parameter id="Not0_Ip0_Tf_K_El_R" value="0.049"/>  
	    </listOfParameters>  
      </kineticLaw>  
   </reaction>  
   <reaction id="reaction_Nor4riracc_R_It2_Priranor_K23_Lk" reversible="false">  
      <listOfReactants>  
	 <speciesReference species="Nor4riracc_R_It2_Priranor_O1to2f" stoichiometry="1"/>  
      </listOfReactants>  
      <listOfProducts> 
         <speciesReference species="Nor4riracc_R_It2_Priranor_O1to2f" stoichiometry="1"/>  
	 <speciesReference species="Nor4riracc_R_It2_Rccnor_B1nb2n" stoichiometry="1"/>  
      </listOfProducts>  
      <kineticLaw>  
	 <math xmlns="http://www.w3.org/1998/Math/MathML">  
	    <apply>  
	       <times/>   
	       <ci>Cell</ci>  
	       <ci>Nor4riracc_R_It2_Priranor_K23_Lk</ci>  
	       <ci>Nor4riracc_R_It2_Priranor_O1to2f</ci>  
	    </apply>  
	    </math>  
	    <listOfParameters>  
	       <parameter id="Nor4riracc_R_It2_Priranor_K23_Lk" value="5e-05"/>  
	    </listOfParameters>  
      </kineticLaw>  
   </reaction>  
   <reaction id="reaction_Nor4rirall_R_It7_Priranor_K_D13" reversible="false">  
      <listOfReactants>  
	 <speciesReference species="Nor4rirall_R_It7_Priranor_O1to2f" stoichiometry="1"/>  
      </listOfReactants>  
      <listOfProducts> 
	 <speciesReference species="Nor4rirall_R_It7_Priranor_O1fo2f" stoichiometry="1"/>  
	 <speciesReference species="B_Pool_Sig_Free" stoichiometry="1"/>  
      </listOfProducts>  
      <kineticLaw>  
	 <math xmlns="http://www.w3.org/1998/Math/MathML">  
	    <apply>  
	       <times/>   
	       <ci>Cell</ci>  
	       <ci>Nor4rirall_R_It7_Priranor_K_D13</ci>  
	       <ci>Nor4rirall_R_It7_Priranor_O1to2f</ci>  
	    </apply>  
	    </math>  
	    <listOfParameters>  
	       <parameter id="Nor4rirall_R_It7_Priranor_K_D13" value="0.00116"/>  
	    </listOfParameters>  
      </kineticLaw>  
   </reaction>  
   <reaction id="reaction_Not0_Ip1_P0not0pos_K1" reversible="false">  
      <listOfReactants>  
	 <speciesReference species="Not0_Ip1_P0not0pos_P_Free" stoichiometry="1"/>  
	 <speciesReference species="Polpool_Pol_Free" stoichiometry="1"/>  
      </listOfReactants>  
      <listOfProducts> 
	 <speciesReference species="Not0_Ip1_P0not0pos_Ppol" stoichiometry="1"/>  
      </listOfProducts>  
      <kineticLaw>  
	 <math xmlns="http://www.w3.org/1998/Math/MathML">  
	    <apply>  
	       <times/>   
	       <ci>Cell</ci>  
	       <ci>Not0_Ip1_P0not0pos_K1</ci>  
	       <ci>Not0_Ip1_P0not0pos_P_Free</ci>  
	       <ci>Polpool_Pol_Free</ci>  
	    </apply>  
	    </math>  
	    <listOfParameters>  
	       <parameter id="Not0_Ip1_P0not0pos_K1" value="1000000"/>  
	    </listOfParameters>  
      </kineticLaw>  
   </reaction>  
   <reaction id="reaction_Nor4ririlc_R_It0_Pririnor_K_1" reversible="false">  
      <listOfReactants>  
	 <speciesReference species="Nor4ririlc_R_It0_Pririnor_Polo1fo2f" stoichiometry="1"/>  
      </listOfReactants>  
      <listOfProducts> 
	 <speciesReference species="Nor4ririlc_R_It0_Pririnor_O1fo2f" stoichiometry="1"/>  
	 <speciesReference species="Polpool_Pol_Free" stoichiometry="1"/>  
      </listOfProducts>  
      <kineticLaw>  
	 <math xmlns="http://www.w3.org/1998/Math/MathML">  
	    <apply>  
	       <times/>   
	       <ci>Cell</ci>  
	       <ci>Nor4ririlc_R_It0_Pririnor_K_1</ci>  
	       <ci>Nor4ririlc_R_It0_Pririnor_Polo1fo2f</ci>  
	    </apply>  
	    </math>  
	    <listOfParameters>  
	       <parameter id="Nor4ririlc_R_It0_Pririnor_K_1" value="0.01"/>  
	    </listOfParameters>  
      </kineticLaw>  
   </reaction>  
   <reaction id="reaction_Not3_Ip3_Paanot3pos_S_Alpha1" reversible="false">  
      <listOfReactants>  
	 <speciesReference species="Not3_Ip3_Paanot3pos_S_O1f" stoichiometry="1"/>  
	 <speciesReference species="Inp3_Pool_Fd" stoichiometry="1"/>  
      </listOfReactants>  
      <listOfProducts> 
	 <speciesReference species="Not3_Ip3_Paanot3pos_S_O1t" stoichiometry="1"/>  
      </listOfProducts>  
      <kineticLaw>  
	 <math xmlns="http://www.w3.org/1998/Math/MathML">  
	    <apply>  
	       <times/>   
	       <ci>Cell</ci>  
	       <ci>Not3_Ip3_Paanot3pos_S_Alpha1</ci>  
	       <ci>Not3_Ip3_Paanot3pos_S_O1f</ci>  
	       <ci>Inp3_Pool_Fd</ci>  
	    </apply>  
	    </math>  
	    <listOfParameters>  
	       <parameter id="Not3_Ip3_Paanot3pos_S_Alpha1" value="100000"/>  
	    </listOfParameters>  
      </kineticLaw>  
   </reaction>  
   <reaction id="reaction_Not0_Ip0_Prinot0pos_K_1" reversible="false">  
      <listOfReactants>  
	 <speciesReference species="Not0_Ip0_Prinot0pos_Polo1f" stoichiometry="1"/>  
      </listOfReactants>  
      <listOfProducts> 
	 <speciesReference species="Not0_Ip0_Prinot0pos_O1f" stoichiometry="1"/>  
	 <speciesReference species="Polpool_Pol_Free" stoichiometry="1"/>  
      </listOfProducts>  
      <kineticLaw>  
	 <math xmlns="http://www.w3.org/1998/Math/MathML">  
	    <apply>  
	       <times/>   
	       <ci>Cell</ci>  
	       <ci>Not0_Ip0_Prinot0pos_K_1</ci>  
	       <ci>Not0_Ip0_Prinot0pos_Polo1f</ci>  
	    </apply>  
	    </math>  
	    <listOfParameters>  
	       <parameter id="Not0_Ip0_Prinot0pos_K_1" value="0.01"/>  
	    </listOfParameters>  
      </kineticLaw>  
   </reaction>  
   <reaction id="reaction_Not3_Ip3_P0not3pos_K_1" reversible="false">  
      <listOfReactants>  
	 <speciesReference species="Not3_Ip3_P0not3pos_Ppol" stoichiometry="1"/>  
      </listOfReactants>  
      <listOfProducts> 
	 <speciesReference species="Not3_Ip3_P0not3pos_P_Free" stoichiometry="1"/>  
	 <speciesReference species="Polpool_Pol_Free" stoichiometry="1"/>  
      </listOfProducts>  
      <kineticLaw>  
	 <math xmlns="http://www.w3.org/1998/Math/MathML">  
	    <apply>  
	       <times/>   
	       <ci>Cell</ci>  
	       <ci>Not3_Ip3_P0not3pos_K_1</ci>  
	       <ci>Not3_Ip3_P0not3pos_Ppol</ci>  
	    </apply>  
	    </math>  
	    <listOfParameters>  
	       <parameter id="Not3_Ip3_P0not3pos_K_1" value="0.01"/>  
	    </listOfParameters>  
      </kineticLaw>  
   </reaction>  
   <reaction id="reaction_Nor4ririlc_R_It0_Pririnor_Alpha2t" reversible="false">  
      <listOfReactants>  
	 <speciesReference species="B_Pos_Pool_Fd" stoichiometry="1"/>  
	 <speciesReference species="Nor4ririlc_R_It0_Pririnor_O1to2f" stoichiometry="1"/>  
      </listOfReactants>  
      <listOfProducts> 
	 <speciesReference species="Nor4ririlc_R_It0_Pririnor_O1to2t" stoichiometry="1"/>  
      </listOfProducts>  
      <kineticLaw>  
	 <math xmlns="http://www.w3.org/1998/Math/MathML">  
	    <apply>  
	       <times/>   
	       <ci>Cell</ci>  
	       <ci>Nor4ririlc_R_It0_Pririnor_Alpha2t</ci>  
	       <ci>B_Pos_Pool_Fd</ci>  
	       <ci>Nor4ririlc_R_It0_Pririnor_O1to2f</ci>  
	    </apply>  
	    </math>  
	    <listOfParameters>  
	       <parameter id="Nor4ririlc_R_It0_Pririnor_Alpha2t" value="1000000000"/>  
	    </listOfParameters>  
      </kineticLaw>  
   </reaction>  
   <reaction id="reaction_Nor4ririlc_R_It1_Rclnor_Csi2n" reversible="false">  
      <listOfReactants>  
	 <speciesReference species="Nor4ririlc_R_It1_Rclnor_B1nb2f" stoichiometry="1"/>  
      </listOfReactants>  
      <listOfProducts> 
	 <speciesReference species="C_Neg_Pool_Srna_Free" stoichiometry="1"/>  
	 <speciesReference species="Nor4ririlc_R_It1_Rclnor_B1nb2n" stoichiometry="1"/>  
      </listOfProducts>  
      <kineticLaw>  
	 <math xmlns="http://www.w3.org/1998/Math/MathML">  
	    <apply>  
	       <times/>   
	       <ci>Cell</ci>  
	       <ci>Nor4ririlc_R_It1_Rclnor_Csi2n</ci>  
	       <ci>Nor4ririlc_R_It1_Rclnor_B1nb2f</ci>  
	    </apply>  
	    </math>  
	    <listOfParameters>  
	       <parameter id="Nor4ririlc_R_It1_Rclnor_Csi2n" value="0.01"/>  
	    </listOfParameters>  
      </kineticLaw>  
   </reaction>  
   <reaction id="reaction_Nor4raralc_R_It5_Tf_K_El_R" reversible="false">  
      <listOfReactants>  
	 <speciesReference species="Nor4raralc_R_It5_Tf_Ra" stoichiometry="1"/>  
      </listOfReactants>  
      <listOfProducts> 
	 <speciesReference species="Int_R_Pool_Fm" stoichiometry="1"/>  
	 <speciesReference species="Nor4raralc_R_It5_Tf_Ru" stoichiometry="1"/>  
      </listOfProducts>  
      <kineticLaw>  
	 <math xmlns="http://www.w3.org/1998/Math/MathML">  
	    <apply>  
	       <times/>   
	       <ci>Cell</ci>  
	       <ci>Nor4raralc_R_It5_Tf_K_El_R</ci>  
	       <ci>Nor4raralc_R_It5_Tf_Ra</ci>  
	    </apply>  
	    </math>  
	    <listOfParameters>  
	       <parameter id="Nor4raralc_R_It5_Tf_K_El_R" value="0.049"/>  
	    </listOfParameters>  
      </kineticLaw>  
   </reaction>  
   <reaction id="reaction_Nor4rirall_R_It7_Te_Zeta" reversible="false">  
      <listOfReactants>  
	 <speciesReference species="Nor4rirall_R_It7_Te_Polt" stoichiometry="1"/>  
      </listOfReactants>  
      <listOfProducts> 
	 <speciesReference species="Polpool_Pol_Free" stoichiometry="1"/>  
      </listOfProducts>  
      <kineticLaw>  
	 <math xmlns="http://www.w3.org/1998/Math/MathML">  
	    <apply>  
	       <times/>   
	       <ci>Cell</ci>  
	       <ci>Nor4rirall_R_It7_Te_Zeta</ci>  
	       <ci>Nor4rirall_R_It7_Te_Polt</ci>  
	    </apply>  
	    </math>  
	    <listOfParameters>  
	       <parameter id="Nor4rirall_R_It7_Te_Zeta" value="31.25"/>  
	    </listOfParameters>  
      </kineticLaw>  
   </reaction>  
   <reaction id="reaction_Nor4raralc_R_It5_Praranor_Alpha1t" reversible="false">  
      <listOfReactants>  
	 <speciesReference species="Nor4raralc_R_It5_Praranor_O1fo2t" stoichiometry="1"/>  
	 <speciesReference species="A_Neg_Pool_Fd" stoichiometry="1"/>  
      </listOfReactants>  
      <listOfProducts> 
	 <speciesReference species="Nor4raralc_R_It5_Praranor_O1to2t" stoichiometry="1"/>  
      </listOfProducts>  
      <kineticLaw>  
	 <math xmlns="http://www.w3.org/1998/Math/MathML">  
	    <apply>  
	       <times/>   
	       <ci>Cell</ci>  
	       <ci>Nor4raralc_R_It5_Praranor_Alpha1t</ci>  
	       <ci>Nor4raralc_R_It5_Praranor_O1fo2t</ci>  
	       <ci>A_Neg_Pool_Fd</ci>  
	    </apply>  
	    </math>  
	    <listOfParameters>  
	       <parameter id="Nor4raralc_R_It5_Praranor_Alpha1t" value="1000000000"/>  
	    </listOfParameters>  
      </kineticLaw>  
   </reaction>  
   <reaction id="reaction_Nor4rirall_R_It3_Rllnor_Kd4" reversible="false">  
      <listOfReactants>  
	 <speciesReference species="Nor4rirall_R_It3_Rllnor_B1fb2f" stoichiometry="1"/>  
      </listOfReactants>  
      <kineticLaw>  
	 <math xmlns="http://www.w3.org/1998/Math/MathML">  
	    <apply>  
	       <times/>   
	       <ci>Cell</ci>  
	       <ci>Nor4rirall_R_It3_Rllnor_Kd4</ci>  
	       <ci>Nor4rirall_R_It3_Rllnor_B1fb2f</ci>  
	    </apply>  
	    </math>  
	    <listOfParameters>  
	       <parameter id="Nor4rirall_R_It3_Rllnor_Kd4" value="0.0116"/>  
	    </listOfParameters>  
      </kineticLaw>  
   </reaction>  
   <reaction id="reaction_Nor4raralc_R_It4_Praranor_Beta2f" reversible="false">  
      <listOfReactants>  
	 <speciesReference species="Nor4raralc_R_It4_Praranor_O1fo2t" stoichiometry="1"/>  
      </listOfReactants>  
      <listOfProducts> 
	 <speciesReference species="Nor4raralc_R_It4_Praranor_O1fo2f" stoichiometry="1"/>  
	 <speciesReference species="B_Neg_Pool_Fd" stoichiometry="1"/>  
      </listOfProducts>  
      <kineticLaw>  
	 <math xmlns="http://www.w3.org/1998/Math/MathML">  
	    <apply>  
	       <times/>   
	       <ci>Cell</ci>  
	       <ci>Nor4raralc_R_It4_Praranor_Beta2f</ci>  
	       <ci>Nor4raralc_R_It4_Praranor_O1fo2t</ci>  
	    </apply>  
	    </math>  
	    <listOfParameters>  
	       <parameter id="Nor4raralc_R_It4_Praranor_Beta2f" value="0.01"/>  
	    </listOfParameters>  
      </kineticLaw>  
   </reaction>  
   <reaction id="reaction_Nor4ririlc_R_It1_Rclnor_K_Lkr24" reversible="false">  
      <listOfReactants>  
	 <speciesReference species="Nor4ririlc_R_It1_Rclnor_B1fb2f" stoichiometry="1"/>  
      </listOfReactants>  
      <listOfProducts> 
         <speciesReference species="Nor4ririlc_R_It1_Rclnor_B1fb2f" stoichiometry="1"/>  
	 <speciesReference species="Int_R_Pool_Fm" stoichiometry="1"/>  
      </listOfProducts>  
      <kineticLaw>  
	 <math xmlns="http://www.w3.org/1998/Math/MathML">  
	    <apply>  
	       <times/>   
	       <ci>Cell</ci>  
	       <ci>Nor4ririlc_R_It1_Rclnor_K_Lkr24</ci>  
	       <ci>Nor4ririlc_R_It1_Rclnor_B1fb2f</ci>  
	    </apply>  
	    </math>  
	    <listOfParameters>  
	       <parameter id="Nor4ririlc_R_It1_Rclnor_K_Lkr24" value="1e-05"/>  
	    </listOfParameters>  
      </kineticLaw>  
   </reaction>  
   <reaction id="reaction_Not0_Ip0_Tf_K_El" reversible="false">  
      <listOfReactants>  
	 <speciesReference species="Not0_Ip0_Tf_Pola" stoichiometry="1"/>  
      </listOfReactants>  
      <listOfProducts> 
	 <speciesReference species="Not0_Ip0_Te_Polt" stoichiometry="1"/>  
      </listOfProducts>  
      <kineticLaw>  
	 <math xmlns="http://www.w3.org/1998/Math/MathML">  
	    <apply>  
	       <times/>   
	       <ci>Cell</ci>  
	       <ci>Not0_Ip0_Tf_K_El</ci>  
	       <ci>Not0_Ip0_Tf_Pola</ci>  
	    </apply>  
	    </math>  
	    <listOfParameters>  
	       <parameter id="Not0_Ip0_Tf_K_El" value="0.056"/>  
	    </listOfParameters>  
      </kineticLaw>  
   </reaction>  
   <reaction id="reaction_Not0_Ip0_R0_K2r" reversible="false">  
      <listOfReactants>  
	 <speciesReference species="Not0_Ip0_R0_Rb" stoichiometry="1"/>  
      </listOfReactants>  
      <listOfProducts> 
	 <speciesReference species="Not0_Ip0_Tf_Ra" stoichiometry="1"/>  
	 <speciesReference species="Not0_Ip0_R0_B_Free" stoichiometry="1"/>  
      </listOfProducts>  
      <kineticLaw>  
	 <math xmlns="http://www.w3.org/1998/Math/MathML">  
	    <apply>  
	       <times/>   
	       <ci>Cell</ci>  
	       <ci>Not0_Ip0_R0_K2r</ci>  
	       <ci>Not0_Ip0_R0_Rb</ci>  
	    </apply>  
	    </math>  
	    <listOfParameters>  
	       <parameter id="Not0_Ip0_R0_K2r" value="0.02"/>  
	    </listOfParameters>  
      </kineticLaw>  
   </reaction>  
   <reaction id="reaction_Nor4raralc_R_It5_Praranor_K24_Lk" reversible="false">  
      <listOfReactants>  
	 <speciesReference species="Nor4raralc_R_It5_Praranor_O1to2t" stoichiometry="1"/>  
      </listOfReactants>  
      <listOfProducts> 
         <speciesReference species="Nor4raralc_R_It5_Praranor_O1to2t" stoichiometry="1"/>  
	 <speciesReference species="Nor4raralc_R_It5_Rclnor_B1nb2n" stoichiometry="1"/>  
      </listOfProducts>  
      <kineticLaw>  
	 <math xmlns="http://www.w3.org/1998/Math/MathML">  
	    <apply>  
	       <times/>   
	       <ci>Cell</ci>  
	       <ci>Nor4raralc_R_It5_Praranor_K24_Lk</ci>  
	       <ci>Nor4raralc_R_It5_Praranor_O1to2t</ci>  
	    </apply>  
	    </math>  
	    <listOfParameters>  
	       <parameter id="Nor4raralc_R_It5_Praranor_K24_Lk" value="5e-05"/>  
	    </listOfParameters>  
      </kineticLaw>  
   </reaction>  
   <reaction id="reaction_Nor4ririlc_R_It0_Pririnor_K_D13" reversible="false">  
      <listOfReactants>  
	 <speciesReference species="Nor4ririlc_R_It0_Pririnor_O1to2f" stoichiometry="1"/>  
      </listOfReactants>  
      <listOfProducts> 
	 <speciesReference species="Nor4ririlc_R_It0_Pririnor_O1fo2f" stoichiometry="1"/>  
	 <speciesReference species="A_Pool_Sig_Free" stoichiometry="1"/>  
      </listOfProducts>  
      <kineticLaw>  
	 <math xmlns="http://www.w3.org/1998/Math/MathML">  
	    <apply>  
	       <times/>   
	       <ci>Cell</ci>  
	       <ci>Nor4ririlc_R_It0_Pririnor_K_D13</ci>  
	       <ci>Nor4ririlc_R_It0_Pririnor_O1to2f</ci>  
	    </apply>  
	    </math>  
	    <listOfParameters>  
	       <parameter id="Nor4ririlc_R_It0_Pririnor_K_D13" value="0.00116"/>  
	    </listOfParameters>  
      </kineticLaw>  
   </reaction>  
   <reaction id="reaction_Not0_Ip1_R0_2_K_El" reversible="false">  
      <listOfReactants>  
	 <speciesReference species="Not0_Ip1_R0_2_Polb" stoichiometry="1"/>  
      </listOfReactants>  
      <listOfProducts> 
	 <speciesReference species="Not0_Ip1_R0_2_B_Free" stoichiometry="1"/>  
	 <speciesReference species="Not0_Ip1_Tf_2_Pola" stoichiometry="1"/>  
      </listOfProducts>  
      <kineticLaw>  
	 <math xmlns="http://www.w3.org/1998/Math/MathML">  
	    <apply>  
	       <times/>   
	       <ci>Cell</ci>  
	       <ci>Not0_Ip1_R0_2_K_El</ci>  
	       <ci>Not0_Ip1_R0_2_Polb</ci>  
	    </apply>  
	    </math>  
	    <listOfParameters>  
	       <parameter id="Not0_Ip1_R0_2_K_El" value="2"/>  
	    </listOfParameters>  
      </kineticLaw>  
   </reaction>  
   <reaction id="reaction_Nor4riracc_R_It6_Rccnor_K_Lkr23" reversible="false">  
      <listOfReactants>  
	 <speciesReference species="Nor4riracc_R_It6_Rccnor_B1fb2n" stoichiometry="1"/>  
      </listOfReactants>  
      <listOfProducts> 
         <speciesReference species="Nor4riracc_R_It6_Rccnor_B1fb2n" stoichiometry="1"/>  
	 <speciesReference species="Int_R_Pool_Fm" stoichiometry="1"/>  
      </listOfProducts>  
      <kineticLaw>  
	 <math xmlns="http://www.w3.org/1998/Math/MathML">  
	    <apply>  
	       <times/>   
	       <ci>Cell</ci>  
	       <ci>Nor4riracc_R_It6_Rccnor_K_Lkr23</ci>  
	       <ci>Nor4riracc_R_It6_Rccnor_B1fb2n</ci>  
	    </apply>  
	    </math>  
	    <listOfParameters>  
	       <parameter id="Nor4riracc_R_It6_Rccnor_K_Lkr23" value="1e-05"/>  
	    </listOfParameters>  
      </kineticLaw>  
   </reaction>  
   <reaction id="reaction_Nor4raralc_R_It4_Rclnor_Theta1f" reversible="false">  
      <listOfReactants>  
	 <speciesReference species="Nor4raralc_R_It4_Rclnor_B1nb2f" stoichiometry="1"/>  
	 <speciesReference species="C_Pool_Sig_Free" stoichiometry="1"/>  
      </listOfReactants>  
      <listOfProducts> 
	 <speciesReference species="Nor4raralc_R_It4_Rclnor_B1fb2f" stoichiometry="1"/>  
      </listOfProducts>  
      <kineticLaw>  
	 <math xmlns="http://www.w3.org/1998/Math/MathML">  
	    <apply>  
	       <times/>   
	       <ci>Cell</ci>  
	       <ci>Nor4raralc_R_It4_Rclnor_Theta1f</ci>  
	       <ci>Nor4raralc_R_It4_Rclnor_B1nb2f</ci>  
	       <ci>C_Pool_Sig_Free</ci>  
	    </apply>  
	    </math>  
	    <listOfParameters>  
	       <parameter id="Nor4raralc_R_It4_Rclnor_Theta1f" value="1000000000"/>  
	    </listOfParameters>  
      </kineticLaw>  
   </reaction>  
   <reaction id="reaction_B_Pos_Pool_K_Dm" reversible="false">  
      <listOfReactants>  
	 <speciesReference species="B_Pos_Pool_Fm" stoichiometry="1"/>  
      </listOfReactants>  
      <kineticLaw>  
	 <math xmlns="http://www.w3.org/1998/Math/MathML">  
	    <apply>  
	       <times/>   
	       <ci>Cell</ci>  
	       <ci>B_Pos_Pool_K_Dm</ci>  
	       <ci>B_Pos_Pool_Fm</ci>  
	    </apply>  
	    </math>  
	    <listOfParameters>  
	       <parameter id="B_Pos_Pool_K_Dm" value="0.00116"/>  
	    </listOfParameters>  
      </kineticLaw>  
   </reaction>  
   <reaction id="reaction_Nor4riracc_R_It2_Priranor_K2" reversible="false">  
      <listOfReactants>  
	 <speciesReference species="Nor4riracc_R_It2_Priranor_Polo1fo2f" stoichiometry="1"/>  
      </listOfReactants>  
      <listOfProducts> 
	 <speciesReference species="Nor4riracc_R_It2_Priranor_O1fo2f" stoichiometry="1"/>  
	 <speciesReference species="Nor4riracc_R_It2_Rccnor_Polb" stoichiometry="1"/>  
      </listOfProducts>  
      <kineticLaw>  
	 <math xmlns="http://www.w3.org/1998/Math/MathML">  
	    <apply>  
	       <times/>   
	       <ci>Cell</ci>  
	       <ci>Nor4riracc_R_It2_Priranor_K2</ci>  
	       <ci>Nor4riracc_R_It2_Priranor_Polo1fo2f</ci>  
	    </apply>  
	    </math>  
	    <listOfParameters>  
	       <parameter id="Nor4riracc_R_It2_Priranor_K2" value="0.05"/>  
	    </listOfParameters>  
      </kineticLaw>  
   </reaction>  
   <reaction id="reaction_Int_R_Pool_Epsilon" reversible="false">  
      <listOfReactants>  
	 <speciesReference species="Int_R_Pool_Fd" stoichiometry="1"/>  
      </listOfReactants>  
      <listOfProducts> 
	 <speciesReference species="Int_R_Pool_Fm" stoichiometry="2"/>  
      </listOfProducts>  
      <kineticLaw>  
	 <math xmlns="http://www.w3.org/1998/Math/MathML">  
	    <apply>  
	       <times/>   
	       <ci>Cell</ci>  
	       <ci>Int_R_Pool_Epsilon</ci>  
	       <ci>Int_R_Pool_Fd</ci>  
	    </apply>  
	    </math>  
	    <listOfParameters>  
	       <parameter id="Int_R_Pool_Epsilon" value="10"/>  
	    </listOfParameters>  
      </kineticLaw>  
   </reaction>  
   <reaction id="reaction_Nor4ririlc_R_It1_Pririnor_Alpha1f" reversible="false">  
      <listOfReactants>  
	 <speciesReference species="A_Pos_Pool_Fd" stoichiometry="1"/>  
	 <speciesReference species="Nor4ririlc_R_It1_Pririnor_O1fo2f" stoichiometry="1"/>  
      </listOfReactants>  
      <listOfProducts> 
	 <speciesReference species="Nor4ririlc_R_It1_Pririnor_O1to2f" stoichiometry="1"/>  
      </listOfProducts>  
      <kineticLaw>  
	 <math xmlns="http://www.w3.org/1998/Math/MathML">  
	    <apply>  
	       <times/>   
	       <ci>Cell</ci>  
	       <ci>Nor4ririlc_R_It1_Pririnor_Alpha1f</ci>  
	       <ci>A_Pos_Pool_Fd</ci>  
	       <ci>Nor4ririlc_R_It1_Pririnor_O1fo2f</ci>  
	    </apply>  
	    </math>  
	    <listOfParameters>  
	       <parameter id="Nor4ririlc_R_It1_Pririnor_Alpha1f" value="1000000000"/>  
	    </listOfParameters>  
      </kineticLaw>  
   </reaction>  
   <reaction id="reaction_Nor4ririlc_R_It1_Pririnor_Beta2f" reversible="false">  
      <listOfReactants>  
	 <speciesReference species="Nor4ririlc_R_It1_Pririnor_O1fo2t" stoichiometry="1"/>  
      </listOfReactants>  
      <listOfProducts> 
	 <speciesReference species="B_Pos_Pool_Fd" stoichiometry="1"/>  
	 <speciesReference species="Nor4ririlc_R_It1_Pririnor_O1fo2f" stoichiometry="1"/>  
      </listOfProducts>  
      <kineticLaw>  
	 <math xmlns="http://www.w3.org/1998/Math/MathML">  
	    <apply>  
	       <times/>   
	       <ci>Cell</ci>  
	       <ci>Nor4ririlc_R_It1_Pririnor_Beta2f</ci>  
	       <ci>Nor4ririlc_R_It1_Pririnor_O1fo2t</ci>  
	    </apply>  
	    </math>  
	    <listOfParameters>  
	       <parameter id="Nor4ririlc_R_It1_Pririnor_Beta2f" value="0.01"/>  
	    </listOfParameters>  
      </kineticLaw>  
   </reaction>  
   <reaction id="reaction_Nor4raralc_R_It4_Rclnor_Kd3" reversible="false">  
      <listOfReactants>  
	 <speciesReference species="Nor4raralc_R_It4_Rclnor_B1fb2n" stoichiometry="1"/>  
      </listOfReactants>  
      <listOfProducts> 
	 <speciesReference species="C_Pool_Sig_Free" stoichiometry="1"/>  
      </listOfProducts>  
      <kineticLaw>  
	 <math xmlns="http://www.w3.org/1998/Math/MathML">  
	    <apply>  
	       <times/>   
	       <ci>Cell</ci>  
	       <ci>Nor4raralc_R_It4_Rclnor_Kd3</ci>  
	       <ci>Nor4raralc_R_It4_Rclnor_B1fb2n</ci>  
	    </apply>  
	    </math>  
	    <listOfParameters>  
	       <parameter id="Nor4raralc_R_It4_Rclnor_Kd3" value="0.0116"/>  
	    </listOfParameters>  
      </kineticLaw>  
   </reaction>  
   <reaction id="reaction_Nor4ririlc_R_It1_Pririnor_K_D14" reversible="false">  
      <listOfReactants>  
	 <speciesReference species="Nor4ririlc_R_It1_Pririnor_O1to2t" stoichiometry="1"/>  
      </listOfReactants>  
      <listOfProducts> 
	 <speciesReference species="A_Pool_Sig_Free" stoichiometry="1"/>  
	 <speciesReference species="Nor4ririlc_R_It1_Pririnor_O1fo2t" stoichiometry="1"/>  
      </listOfProducts>  
      <kineticLaw>  
	 <math xmlns="http://www.w3.org/1998/Math/MathML">  
	    <apply>  
	       <times/>   
	       <ci>Cell</ci>  
	       <ci>Nor4ririlc_R_It1_Pririnor_K_D14</ci>  
	       <ci>Nor4ririlc_R_It1_Pririnor_O1to2t</ci>  
	    </apply>  
	    </math>  
	    <listOfParameters>  
	       <parameter id="Nor4ririlc_R_It1_Pririnor_K_D14" value="0.00116"/>  
	    </listOfParameters>  
      </kineticLaw>  
   </reaction>  
   <reaction id="reaction_Not0_Ip1_Tf_2_K_El" reversible="false">  
      <listOfReactants>  
	 <speciesReference species="Not0_Ip1_Tf_2_Pola" stoichiometry="1"/>  
      </listOfReactants>  
      <listOfProducts> 
	 <speciesReference species="Not0_Ip1_Te_2_Polt" stoichiometry="1"/>  
      </listOfProducts>  
      <kineticLaw>  
	 <math xmlns="http://www.w3.org/1998/Math/MathML">  
	    <apply>  
	       <times/>   
	       <ci>Cell</ci>  
	       <ci>Not0_Ip1_Tf_2_K_El</ci>  
	       <ci>Not0_Ip1_Tf_2_Pola</ci>  
	    </apply>  
	    </math>  
	    <listOfParameters>  
	       <parameter id="Not0_Ip1_Tf_2_K_El" value="0.056"/>  
	    </listOfParameters>  
      </kineticLaw>  
   </reaction>  
   <reaction id="reaction_Nor4ririlc_R_It1_Rclnor_Kd1" reversible="false">  
      <listOfReactants>  
	 <speciesReference species="Nor4ririlc_R_It1_Rclnor_B1nb2n" stoichiometry="1"/>  
      </listOfReactants>  
      <kineticLaw>  
	 <math xmlns="http://www.w3.org/1998/Math/MathML">  
	    <apply>  
	       <times/>   
	       <ci>Cell</ci>  
	       <ci>Nor4ririlc_R_It1_Rclnor_Kd1</ci>  
	       <ci>Nor4ririlc_R_It1_Rclnor_B1nb2n</ci>  
	    </apply>  
	    </math>  
	    <listOfParameters>  
	       <parameter id="Nor4ririlc_R_It1_Rclnor_Kd1" value="0.0116"/>  
	    </listOfParameters>  
      </kineticLaw>  
   </reaction>  
   <reaction id="reaction_Nor4rirall_R_It7_Tf_K_El_R" reversible="false">  
      <listOfReactants>  
	 <speciesReference species="Nor4rirall_R_It7_Tf_Ra" stoichiometry="1"/>  
      </listOfReactants>  
      <listOfProducts> 
	 <speciesReference species="Nor4rirall_R_It7_Tf_Ru" stoichiometry="1"/>  
	 <speciesReference species="Int_R_Pool_Fm" stoichiometry="1"/>  
      </listOfProducts>  
      <kineticLaw>  
	 <math xmlns="http://www.w3.org/1998/Math/MathML">  
	    <apply>  
	       <times/>   
	       <ci>Cell</ci>  
	       <ci>Nor4rirall_R_It7_Tf_K_El_R</ci>  
	       <ci>Nor4rirall_R_It7_Tf_Ra</ci>  
	    </apply>  
	    </math>  
	    <listOfParameters>  
	       <parameter id="Nor4rirall_R_It7_Tf_K_El_R" value="0.049"/>  
	    </listOfParameters>  
      </kineticLaw>  
   </reaction>  
   <reaction id="reaction_Nor4riracc_R_It6_Priranor_K23_Lk" reversible="false">  
      <listOfReactants>  
	 <speciesReference species="Nor4riracc_R_It6_Priranor_O1to2f" stoichiometry="1"/>  
      </listOfReactants>  
      <listOfProducts> 
         <speciesReference species="Nor4riracc_R_It6_Priranor_O1to2f" stoichiometry="1"/>  
	 <speciesReference species="Nor4riracc_R_It6_Rccnor_B1nb2n" stoichiometry="1"/>  
      </listOfProducts>  
      <kineticLaw>  
	 <math xmlns="http://www.w3.org/1998/Math/MathML">  
	    <apply>  
	       <times/>   
	       <ci>Cell</ci>  
	       <ci>Nor4riracc_R_It6_Priranor_K23_Lk</ci>  
	       <ci>Nor4riracc_R_It6_Priranor_O1to2f</ci>  
	    </apply>  
	    </math>  
	    <listOfParameters>  
	       <parameter id="Nor4riracc_R_It6_Priranor_K23_Lk" value="5e-05"/>  
	    </listOfParameters>  
      </kineticLaw>  
   </reaction>  
   <reaction id="reaction_Nor1r_F_Sf0_R0_K2r" reversible="false">  
      <listOfReactants>  
	 <speciesReference species="Nor1r_F_Sf0_R0_Rb" stoichiometry="1"/>  
      </listOfReactants>  
      <listOfProducts> 
	 <speciesReference species="Nor1r_F_Sf0_R0_B_Free" stoichiometry="1"/>  
	 <speciesReference species="Nor1r_F_Sf0_Fp_Ra" stoichiometry="1"/>  
      </listOfProducts>  
      <kineticLaw>  
	 <math xmlns="http://www.w3.org/1998/Math/MathML">  
	    <apply>  
	       <times/>   
	       <ci>Cell</ci>  
	       <ci>Nor1r_F_Sf0_R0_K2r</ci>  
	       <ci>Nor1r_F_Sf0_R0_Rb</ci>  
	    </apply>  
	    </math>  
	    <listOfParameters>  
	       <parameter id="Nor1r_F_Sf0_R0_K2r" value="0.02"/>  
	    </listOfParameters>  
      </kineticLaw>  
   </reaction>  
   <reaction id="reaction_Not3_Ip2_Rcnot_K_El" reversible="false">  
      <listOfReactants>  
	 <speciesReference species="Not3_Ip2_Rcnot_Polb" stoichiometry="1"/>  
      </listOfReactants>  
      <listOfProducts> 
	 <speciesReference species="Not3_Ip2_Rcnot_B1n" stoichiometry="1"/>  
	 <speciesReference species="Not3_Ip2_Tf_Pola" stoichiometry="1"/>  
      </listOfProducts>  
      <kineticLaw>  
	 <math xmlns="http://www.w3.org/1998/Math/MathML">  
	    <apply>  
	       <times/>   
	       <ci>Cell</ci>  
	       <ci>Not3_Ip2_Rcnot_K_El</ci>  
	       <ci>Not3_Ip2_Rcnot_Polb</ci>  
	    </apply>  
	    </math>  
	    <listOfParameters>  
	       <parameter id="Not3_Ip2_Rcnot_K_El" value="2"/>  
	    </listOfParameters>  
      </kineticLaw>  
   </reaction>  
   <reaction id="reaction_Nor4raralc_R_It5_Praranor_K2" reversible="false">  
      <listOfReactants>  
	 <speciesReference species="Nor4raralc_R_It5_Praranor_Polo1fo2f" stoichiometry="1"/>  
      </listOfReactants>  
      <listOfProducts> 
	 <speciesReference species="Nor4raralc_R_It5_Praranor_O1fo2f" stoichiometry="1"/>  
	 <speciesReference species="Nor4raralc_R_It5_Rclnor_Polb" stoichiometry="1"/>  
      </listOfProducts>  
      <kineticLaw>  
	 <math xmlns="http://www.w3.org/1998/Math/MathML">  
	    <apply>  
	       <times/>   
	       <ci>Cell</ci>  
	       <ci>Nor4raralc_R_It5_Praranor_K2</ci>  
	       <ci>Nor4raralc_R_It5_Praranor_Polo1fo2f</ci>  
	    </apply>  
	    </math>  
	    <listOfParameters>  
	       <parameter id="Nor4raralc_R_It5_Praranor_K2" value="0.05"/>  
	    </listOfParameters>  
      </kineticLaw>  
   </reaction>  
   <reaction id="reaction_B_Pool_K_D" reversible="false">  
      <listOfReactants>  
	 <speciesReference species="B_Pool_Sig_Free" stoichiometry="1"/>  
      </listOfReactants>  
      <kineticLaw>  
	 <math xmlns="http://www.w3.org/1998/Math/MathML">  
	    <apply>  
	       <times/>   
	       <ci>Cell</ci>  
	       <ci>B_Pool_K_D</ci>  
	       <ci>B_Pool_Sig_Free</ci>  
	    </apply>  
	    </math>  
	    <listOfParameters>  
	       <parameter id="B_Pool_K_D" value="3.21e-05"/>  
	    </listOfParameters>  
      </kineticLaw>  
   </reaction>  
   <reaction id="reaction_Nor4raralc_R_It5_Rclnor_K_Lkr23" reversible="false">  
      <listOfReactants>  
	 <speciesReference species="Nor4raralc_R_It5_Rclnor_B1fb2n" stoichiometry="1"/>  
      </listOfReactants>  
      <listOfProducts> 
         <speciesReference species="Nor4raralc_R_It5_Rclnor_B1fb2n" stoichiometry="1"/>  
	 <speciesReference species="Int_R_Pool_Fm" stoichiometry="1"/>  
      </listOfProducts>  
      <kineticLaw>  
	 <math xmlns="http://www.w3.org/1998/Math/MathML">  
	    <apply>  
	       <times/>   
	       <ci>Cell</ci>  
	       <ci>Nor4raralc_R_It5_Rclnor_K_Lkr23</ci>  
	       <ci>Nor4raralc_R_It5_Rclnor_B1fb2n</ci>  
	    </apply>  
	    </math>  
	    <listOfParameters>  
	       <parameter id="Nor4raralc_R_It5_Rclnor_K_Lkr23" value="1e-05"/>  
	    </listOfParameters>  
      </kineticLaw>  
   </reaction>  
   <reaction id="reaction_Nor4rirall_R_It7_Priranor_K22_Lk" reversible="false">  
      <listOfReactants>  
	 <speciesReference species="Nor4rirall_R_It7_Priranor_O1fo2t" stoichiometry="1"/>  
      </listOfReactants>  
      <listOfProducts> 
         <speciesReference species="Nor4rirall_R_It7_Priranor_O1fo2t" stoichiometry="1"/>  
	 <speciesReference species="Nor4rirall_R_It7_Rllnor_B1nb2n" stoichiometry="1"/>  
      </listOfProducts>  
      <kineticLaw>  
	 <math xmlns="http://www.w3.org/1998/Math/MathML">  
	    <apply>  
	       <times/>   
	       <ci>Cell</ci>  
	       <ci>Nor4rirall_R_It7_Priranor_K22_Lk</ci>  
	       <ci>Nor4rirall_R_It7_Priranor_O1fo2t</ci>  
	    </apply>  
	    </math>  
	    <listOfParameters>  
	       <parameter id="Nor4rirall_R_It7_Priranor_K22_Lk" value="5e-05"/>  
	    </listOfParameters>  
      </kineticLaw>  
   </reaction>  
   <reaction id="reaction_Not0_Ip0_R0_2_K2r" reversible="false">  
      <listOfReactants>  
	 <speciesReference species="Not0_Ip0_R0_2_Rb" stoichiometry="1"/>  
      </listOfReactants>  
      <listOfProducts> 
	 <speciesReference species="Not0_Ip0_Tf_2_Ra" stoichiometry="1"/>  
	 <speciesReference species="Not0_Ip0_R0_2_B_Free" stoichiometry="1"/>  
      </listOfProducts>  
      <kineticLaw>  
	 <math xmlns="http://www.w3.org/1998/Math/MathML">  
	    <apply>  
	       <times/>   
	       <ci>Cell</ci>  
	       <ci>Not0_Ip0_R0_2_K2r</ci>  
	       <ci>Not0_Ip0_R0_2_Rb</ci>  
	    </apply>  
	    </math>  
	    <listOfParameters>  
	       <parameter id="Not0_Ip0_R0_2_K2r" value="0.02"/>  
	    </listOfParameters>  
      </kineticLaw>  
   </reaction>  
   <reaction id="reaction_Nor4riracc_R_It2_Rccnor_K_Lkr22" reversible="false">  
      <listOfReactants>  
	 <speciesReference species="Nor4riracc_R_It2_Rccnor_B1nb2f" stoichiometry="1"/>  
      </listOfReactants>  
      <listOfProducts> 
         <speciesReference species="Nor4riracc_R_It2_Rccnor_B1nb2f" stoichiometry="1"/>  
	 <speciesReference species="Int_R_Pool_Fm" stoichiometry="1"/>  
      </listOfProducts>  
      <kineticLaw>  
	 <math xmlns="http://www.w3.org/1998/Math/MathML">  
	    <apply>  
	       <times/>   
	       <ci>Cell</ci>  
	       <ci>Nor4riracc_R_It2_Rccnor_K_Lkr22</ci>  
	       <ci>Nor4riracc_R_It2_Rccnor_B1nb2f</ci>  
	    </apply>  
	    </math>  
	    <listOfParameters>  
	       <parameter id="Nor4riracc_R_It2_Rccnor_K_Lkr22" value="1e-05"/>  
	    </listOfParameters>  
      </kineticLaw>  
   </reaction>  
   <reaction id="reaction_Nor4raralc_R_It5_Te_Zeta" reversible="false">  
      <listOfReactants>  
	 <speciesReference species="Nor4raralc_R_It5_Te_Polt" stoichiometry="1"/>  
      </listOfReactants>  
      <listOfProducts> 
	 <speciesReference species="Polpool_Pol_Free" stoichiometry="1"/>  
      </listOfProducts>  
      <kineticLaw>  
	 <math xmlns="http://www.w3.org/1998/Math/MathML">  
	    <apply>  
	       <times/>   
	       <ci>Cell</ci>  
	       <ci>Nor4raralc_R_It5_Te_Zeta</ci>  
	       <ci>Nor4raralc_R_It5_Te_Polt</ci>  
	    </apply>  
	    </math>  
	    <listOfParameters>  
	       <parameter id="Nor4raralc_R_It5_Te_Zeta" value="31.25"/>  
	    </listOfParameters>  
      </kineticLaw>  
   </reaction>  
   <reaction id="reaction_Not0_Ip1_P0not0pos_K_1" reversible="false">  
      <listOfReactants>  
	 <speciesReference species="Not0_Ip1_P0not0pos_Ppol" stoichiometry="1"/>  
      </listOfReactants>  
      <listOfProducts> 
	 <speciesReference species="Not0_Ip1_P0not0pos_P_Free" stoichiometry="1"/>  
	 <speciesReference species="Polpool_Pol_Free" stoichiometry="1"/>  
      </listOfProducts>  
      <kineticLaw>  
	 <math xmlns="http://www.w3.org/1998/Math/MathML">  
	    <apply>  
	       <times/>   
	       <ci>Cell</ci>  
	       <ci>Not0_Ip1_P0not0pos_K_1</ci>  
	       <ci>Not0_Ip1_P0not0pos_Ppol</ci>  
	    </apply>  
	    </math>  
	    <listOfParameters>  
	       <parameter id="Not0_Ip1_P0not0pos_K_1" value="0.01"/>  
	    </listOfParameters>  
      </kineticLaw>  
   </reaction>  
   <reaction id="reaction_B_Neg_Pool_K_Dd" reversible="false">  
      <listOfReactants>  
	 <speciesReference species="B_Neg_Pool_Fd" stoichiometry="1"/>  
      </listOfReactants>  
      <kineticLaw>  
	 <math xmlns="http://www.w3.org/1998/Math/MathML">  
	    <apply>  
	       <times/>   
	       <ci>Cell</ci>  
	       <ci>B_Neg_Pool_K_Dd</ci>  
	       <ci>B_Neg_Pool_Fd</ci>  
	    </apply>  
	    </math>  
	    <listOfParameters>  
	       <parameter id="B_Neg_Pool_K_Dd" value="0.00116"/>  
	    </listOfParameters>  
      </kineticLaw>  
   </reaction>  
   <reaction id="reaction_Nor4raralc_R_It4_Rclnor_Csi1n" reversible="false">  
      <listOfReactants>  
	 <speciesReference species="Nor4raralc_R_It4_Rclnor_B1fb2n" stoichiometry="1"/>  
      </listOfReactants>  
      <listOfProducts> 
	 <speciesReference species="Nor4raralc_R_It4_Rclnor_B1nb2n" stoichiometry="1"/>  
	 <speciesReference species="C_Pool_Sig_Free" stoichiometry="1"/>  
      </listOfProducts>  
      <kineticLaw>  
	 <math xmlns="http://www.w3.org/1998/Math/MathML">  
	    <apply>  
	       <times/>   
	       <ci>Cell</ci>  
	       <ci>Nor4raralc_R_It4_Rclnor_Csi1n</ci>  
	       <ci>Nor4raralc_R_It4_Rclnor_B1fb2n</ci>  
	    </apply>  
	    </math>  
	    <listOfParameters>  
	       <parameter id="Nor4raralc_R_It4_Rclnor_Csi1n" value="0.01"/>  
	    </listOfParameters>  
      </kineticLaw>  
   </reaction>  
   <reaction id="reaction_Nor4ririlc_R_It0_Te_Zeta" reversible="false">  
      <listOfReactants>  
	 <speciesReference species="Nor4ririlc_R_It0_Te_Polt" stoichiometry="1"/>  
      </listOfReactants>  
      <listOfProducts> 
	 <speciesReference species="Polpool_Pol_Free" stoichiometry="1"/>  
      </listOfProducts>  
      <kineticLaw>  
	 <math xmlns="http://www.w3.org/1998/Math/MathML">  
	    <apply>  
	       <times/>   
	       <ci>Cell</ci>  
	       <ci>Nor4ririlc_R_It0_Te_Zeta</ci>  
	       <ci>Nor4ririlc_R_It0_Te_Polt</ci>  
	    </apply>  
	    </math>  
	    <listOfParameters>  
	       <parameter id="Nor4ririlc_R_It0_Te_Zeta" value="31.25"/>  
	    </listOfParameters>  
      </kineticLaw>  
   </reaction>  
   <reaction id="reaction_Nor4ririlc_R_It0_Pririnor_Alpha1t" reversible="false">  
      <listOfReactants>  
	 <speciesReference species="Nor4ririlc_R_It0_Pririnor_O1fo2t" stoichiometry="1"/>  
	 <speciesReference species="A_Pos_Pool_Fd" stoichiometry="1"/>  
      </listOfReactants>  
      <listOfProducts> 
	 <speciesReference species="Nor4ririlc_R_It0_Pririnor_O1to2t" stoichiometry="1"/>  
      </listOfProducts>  
      <kineticLaw>  
	 <math xmlns="http://www.w3.org/1998/Math/MathML">  
	    <apply>  
	       <times/>   
	       <ci>Cell</ci>  
	       <ci>Nor4ririlc_R_It0_Pririnor_Alpha1t</ci>  
	       <ci>Nor4ririlc_R_It0_Pririnor_O1fo2t</ci>  
	       <ci>A_Pos_Pool_Fd</ci>  
	    </apply>  
	    </math>  
	    <listOfParameters>  
	       <parameter id="Nor4ririlc_R_It0_Pririnor_Alpha1t" value="1000000000"/>  
	    </listOfParameters>  
      </kineticLaw>  
   </reaction>  
   <reaction id="reaction_Nor4raralc_R_It5_Praranor_K_D24" reversible="false">  
      <listOfReactants>  
	 <speciesReference species="Nor4raralc_R_It5_Praranor_O1to2t" stoichiometry="1"/>  
      </listOfReactants>  
      <listOfProducts> 
	 <speciesReference species="Nor4raralc_R_It5_Praranor_O1to2f" stoichiometry="1"/>  
      </listOfProducts>  
      <kineticLaw>  
	 <math xmlns="http://www.w3.org/1998/Math/MathML">  
	    <apply>  
	       <times/>   
	       <ci>Cell</ci>  
	       <ci>Nor4raralc_R_It5_Praranor_K_D24</ci>  
	       <ci>Nor4raralc_R_It5_Praranor_O1to2t</ci>  
	    </apply>  
	    </math>  
	    <listOfParameters>  
	       <parameter id="Nor4raralc_R_It5_Praranor_K_D24" value="0.00116"/>  
	    </listOfParameters>  
      </kineticLaw>  
   </reaction>  
   <reaction id="reaction_Nor4rirall_R_It3_Rllnor_Kd1" reversible="false">  
      <listOfReactants>  
	 <speciesReference species="Nor4rirall_R_It3_Rllnor_B1nb2n" stoichiometry="1"/>  
      </listOfReactants>  
      <kineticLaw>  
	 <math xmlns="http://www.w3.org/1998/Math/MathML">  
	    <apply>  
	       <times/>   
	       <ci>Cell</ci>  
	       <ci>Nor4rirall_R_It3_Rllnor_Kd1</ci>  
	       <ci>Nor4rirall_R_It3_Rllnor_B1nb2n</ci>  
	    </apply>  
	    </math>  
	    <listOfParameters>  
	       <parameter id="Nor4rirall_R_It3_Rllnor_Kd1" value="0.0116"/>  
	    </listOfParameters>  
      </kineticLaw>  
   </reaction>  
   <reaction id="reaction_Not3_Ip3_Rcnot_K2r" reversible="false">  
      <listOfReactants>  
	 <speciesReference species="Not3_Ip3_Rcnot_Rb1n" stoichiometry="1"/>  
      </listOfReactants>  
      <listOfProducts> 
	 <speciesReference species="Not3_Ip3_Tf_Ra" stoichiometry="1"/>  
	 <speciesReference species="Not3_Ip3_Rcnot_B1n" stoichiometry="1"/>  
      </listOfProducts>  
      <kineticLaw>  
	 <math xmlns="http://www.w3.org/1998/Math/MathML">  
	    <apply>  
	       <times/>   
	       <ci>Cell</ci>  
	       <ci>Not3_Ip3_Rcnot_K2r</ci>  
	       <ci>Not3_Ip3_Rcnot_Rb1n</ci>  
	    </apply>  
	    </math>  
	    <listOfParameters>  
	       <parameter id="Not3_Ip3_Rcnot_K2r" value="0.02"/>  
	    </listOfParameters>  
      </kineticLaw>  
   </reaction>  
   <reaction id="reaction_Nor4riracc_R_It6_Priranor_K24_Lk" reversible="false">  
      <listOfReactants>  
	 <speciesReference species="Nor4riracc_R_It6_Priranor_O1to2t" stoichiometry="1"/>  
      </listOfReactants>  
      <listOfProducts> 
         <speciesReference species="Nor4riracc_R_It6_Priranor_O1to2t" stoichiometry="1"/>  
	 <speciesReference species="Nor4riracc_R_It6_Rccnor_B1nb2n" stoichiometry="1"/>  
      </listOfProducts>  
      <kineticLaw>  
	 <math xmlns="http://www.w3.org/1998/Math/MathML">  
	    <apply>  
	       <times/>   
	       <ci>Cell</ci>  
	       <ci>Nor4riracc_R_It6_Priranor_K24_Lk</ci>  
	       <ci>Nor4riracc_R_It6_Priranor_O1to2t</ci>  
	    </apply>  
	    </math>  
	    <listOfParameters>  
	       <parameter id="Nor4riracc_R_It6_Priranor_K24_Lk" value="5e-05"/>  
	    </listOfParameters>  
      </kineticLaw>  
   </reaction>  
   <reaction id="reaction_Nor4ririlc_R_It1_Rclnor_K_Dr1" reversible="false">  
      <listOfReactants>  
	 <speciesReference species="Nor4ririlc_R_It1_Rclnor_Rb1nb2n" stoichiometry="1"/>  
      </listOfReactants>  
      <listOfProducts> 
	 <speciesReference species="Ribpool_R_Free" stoichiometry="1"/>  
      </listOfProducts>  
      <kineticLaw>  
	 <math xmlns="http://www.w3.org/1998/Math/MathML">  
	    <apply>  
	       <times/>   
	       <ci>Cell</ci>  
	       <ci>Nor4ririlc_R_It1_Rclnor_K_Dr1</ci>  
	       <ci>Nor4ririlc_R_It1_Rclnor_Rb1nb2n</ci>  
	    </apply>  
	    </math>  
	    <listOfParameters>  
	       <parameter id="Nor4ririlc_R_It1_Rclnor_K_Dr1" value="0.0116"/>  
	    </listOfParameters>  
      </kineticLaw>  
   </reaction>  
   <reaction id="reaction_Nor4riracc_R_It2_Priranor_Alpha1f" reversible="false">  
      <listOfReactants>  
	 <speciesReference species="Nor4riracc_R_It2_Priranor_O1fo2f" stoichiometry="1"/>  
	 <speciesReference species="A_Pos_Pool_Fd" stoichiometry="1"/>  
      </listOfReactants>  
      <listOfProducts> 
	 <speciesReference species="Nor4riracc_R_It2_Priranor_O1to2f" stoichiometry="1"/>  
      </listOfProducts>  
      <kineticLaw>  
	 <math xmlns="http://www.w3.org/1998/Math/MathML">  
	    <apply>  
	       <times/>   
	       <ci>Cell</ci>  
	       <ci>Nor4riracc_R_It2_Priranor_Alpha1f</ci>  
	       <ci>Nor4riracc_R_It2_Priranor_O1fo2f</ci>  
	       <ci>A_Pos_Pool_Fd</ci>  
	    </apply>  
	    </math>  
	    <listOfParameters>  
	       <parameter id="Nor4riracc_R_It2_Priranor_Alpha1f" value="1000000000"/>  
	    </listOfParameters>  
      </kineticLaw>  
   </reaction>  
   <reaction id="reaction_Inp3_Pool_K_Dm" reversible="false">  
      <listOfReactants>  
	 <speciesReference species="Inp3_Pool_Fm" stoichiometry="1"/>  
      </listOfReactants>  
      <kineticLaw>  
	 <math xmlns="http://www.w3.org/1998/Math/MathML">  
	    <apply>  
	       <times/>   
	       <ci>Cell</ci>  
	       <ci>Inp3_Pool_K_Dm</ci>  
	       <ci>Inp3_Pool_Fm</ci>  
	    </apply>  
	    </math>  
	    <listOfParameters>  
	       <parameter id="Inp3_Pool_K_Dm" value="0.00116"/>  
	    </listOfParameters>  
      </kineticLaw>  
   </reaction>  
   <reaction id="reaction_Int_R_Pool_K_Dm" reversible="false">  
      <listOfReactants>  
	 <speciesReference species="Int_R_Pool_Fm" stoichiometry="1"/>  
      </listOfReactants>  
      <kineticLaw>  
	 <math xmlns="http://www.w3.org/1998/Math/MathML">  
	    <apply>  
	       <times/>   
	       <ci>Cell</ci>  
	       <ci>Int_R_Pool_K_Dm</ci>  
	       <ci>Int_R_Pool_Fm</ci>  
	    </apply>  
	    </math>  
	    <listOfParameters>  
	       <parameter id="Int_R_Pool_K_Dm" value="0.00116"/>  
	    </listOfParameters>  
      </kineticLaw>  
   </reaction>  
   <reaction id="reaction_Nor4ririlc_R_It1_Pririnor_Beta2t" reversible="false">  
      <listOfReactants>  
	 <speciesReference species="Nor4ririlc_R_It1_Pririnor_O1to2t" stoichiometry="1"/>  
      </listOfReactants>  
      <listOfProducts> 
	 <speciesReference species="B_Pos_Pool_Fd" stoichiometry="1"/>  
	 <speciesReference species="Nor4ririlc_R_It1_Pririnor_O1to2f" stoichiometry="1"/>  
      </listOfProducts>  
      <kineticLaw>  
	 <math xmlns="http://www.w3.org/1998/Math/MathML">  
	    <apply>  
	       <times/>   
	       <ci>Cell</ci>  
	       <ci>Nor4ririlc_R_It1_Pririnor_Beta2t</ci>  
	       <ci>Nor4ririlc_R_It1_Pririnor_O1to2t</ci>  
	    </apply>  
	    </math>  
	    <listOfParameters>  
	       <parameter id="Nor4ririlc_R_It1_Pririnor_Beta2t" value="0.01"/>  
	    </listOfParameters>  
      </kineticLaw>  
   </reaction>  
   <reaction id="reaction_Nor4ririlc_R_It0_Pririnor_K_D14" reversible="false">  
      <listOfReactants>  
	 <speciesReference species="Nor4ririlc_R_It0_Pririnor_O1to2t" stoichiometry="1"/>  
      </listOfReactants>  
      <listOfProducts> 
	 <speciesReference species="Nor4ririlc_R_It0_Pririnor_O1fo2t" stoichiometry="1"/>  
	 <speciesReference species="A_Pool_Sig_Free" stoichiometry="1"/>  
      </listOfProducts>  
      <kineticLaw>  
	 <math xmlns="http://www.w3.org/1998/Math/MathML">  
	    <apply>  
	       <times/>   
	       <ci>Cell</ci>  
	       <ci>Nor4ririlc_R_It0_Pririnor_K_D14</ci>  
	       <ci>Nor4ririlc_R_It0_Pririnor_O1to2t</ci>  
	    </apply>  
	    </math>  
	    <listOfParameters>  
	       <parameter id="Nor4ririlc_R_It0_Pririnor_K_D14" value="0.00116"/>  
	    </listOfParameters>  
      </kineticLaw>  
   </reaction>  
   <reaction id="reaction_Not0_Ip0_Prinot0pos_K2" reversible="false">  
      <listOfReactants>  
	 <speciesReference species="Not0_Ip0_Prinot0pos_Polo1f" stoichiometry="1"/>  
      </listOfReactants>  
      <listOfProducts> 
	 <speciesReference species="Not0_Ip0_Prinot0pos_O1f" stoichiometry="1"/>  
	 <speciesReference species="Not0_Ip0_R0_2_Polb" stoichiometry="1"/>  
      </listOfProducts>  
      <kineticLaw>  
	 <math xmlns="http://www.w3.org/1998/Math/MathML">  
	    <apply>  
	       <times/>   
	       <ci>Cell</ci>  
	       <ci>Not0_Ip0_Prinot0pos_K2</ci>  
	       <ci>Not0_Ip0_Prinot0pos_Polo1f</ci>  
	    </apply>  
	    </math>  
	    <listOfParameters>  
	       <parameter id="Not0_Ip0_Prinot0pos_K2" value="0.05"/>  
	    </listOfParameters>  
      </kineticLaw>  
   </reaction>  
   <reaction id="reaction_Nor4rirall_R_It3_Sips_Off_2_K_D" reversible="false">  
      <listOfReactants>  
	 <speciesReference species="Nor4rirall_R_It3_Sips_Off_2_Sig_Free" stoichiometry="1"/>  
      </listOfReactants>  
      <kineticLaw>  
	 <math xmlns="http://www.w3.org/1998/Math/MathML">  
	    <apply>  
	       <times/>   
	       <ci>Cell</ci>  
	       <ci>Nor4rirall_R_It3_Sips_Off_2_K_D</ci>  
	       <ci>Nor4rirall_R_It3_Sips_Off_2_Sig_Free</ci>  
	    </apply>  
	    </math>  
	    <listOfParameters>  
	       <parameter id="Nor4rirall_R_It3_Sips_Off_2_K_D" value="0"/>  
	    </listOfParameters>  
      </kineticLaw>  
   </reaction>  
   <reaction id="reaction_Nor4ririlc_R_It0_Pririnor_K24_Lk" reversible="false">  
      <listOfReactants>  
	 <speciesReference species="Nor4ririlc_R_It0_Pririnor_O1to2t" stoichiometry="1"/>  
      </listOfReactants>  
      <listOfProducts> 
         <speciesReference species="Nor4ririlc_R_It0_Pririnor_O1to2t" stoichiometry="1"/>  
	 <speciesReference species="Nor4ririlc_R_It0_Rclnor_B1nb2n" stoichiometry="1"/>  
      </listOfProducts>  
      <kineticLaw>  
	 <math xmlns="http://www.w3.org/1998/Math/MathML">  
	    <apply>  
	       <times/>   
	       <ci>Cell</ci>  
	       <ci>Nor4ririlc_R_It0_Pririnor_K24_Lk</ci>  
	       <ci>Nor4ririlc_R_It0_Pririnor_O1to2t</ci>  
	    </apply>  
	    </math>  
	    <listOfParameters>  
	       <parameter id="Nor4ririlc_R_It0_Pririnor_K24_Lk" value="5e-05"/>  
	    </listOfParameters>  
      </kineticLaw>  
   </reaction>  
   <reaction id="reaction_Nor4rirall_R_It3_Priranor_K_D24" reversible="false">  
      <listOfReactants>  
	 <speciesReference species="Nor4rirall_R_It3_Priranor_O1to2t" stoichiometry="1"/>  
      </listOfReactants>  
      <listOfProducts> 
	 <speciesReference species="Nor4rirall_R_It3_Priranor_O1to2f" stoichiometry="1"/>  
      </listOfProducts>  
      <kineticLaw>  
	 <math xmlns="http://www.w3.org/1998/Math/MathML">  
	    <apply>  
	       <times/>   
	       <ci>Cell</ci>  
	       <ci>Nor4rirall_R_It3_Priranor_K_D24</ci>  
	       <ci>Nor4rirall_R_It3_Priranor_O1to2t</ci>  
	    </apply>  
	    </math>  
	    <listOfParameters>  
	       <parameter id="Nor4rirall_R_It3_Priranor_K_D24" value="0.00116"/>  
	    </listOfParameters>  
      </kineticLaw>  
   </reaction>  
   <reaction id="reaction_Not3_Ip3_Rcnot_K_Dr1" reversible="false">  
      <listOfReactants>  
	 <speciesReference species="Not3_Ip3_Rcnot_Rb1n" stoichiometry="1"/>  
      </listOfReactants>  
      <listOfProducts> 
	 <speciesReference species="Ribpool_R_Free" stoichiometry="1"/>  
      </listOfProducts>  
      <kineticLaw>  
	 <math xmlns="http://www.w3.org/1998/Math/MathML">  
	    <apply>  
	       <times/>   
	       <ci>Cell</ci>  
	       <ci>Not3_Ip3_Rcnot_K_Dr1</ci>  
	       <ci>Not3_Ip3_Rcnot_Rb1n</ci>  
	    </apply>  
	    </math>  
	    <listOfParameters>  
	       <parameter id="Not3_Ip3_Rcnot_K_Dr1" value="0.0116"/>  
	    </listOfParameters>  
      </kineticLaw>  
   </reaction>  
   <reaction id="reaction_Nor4ririlc_R_It1_Pririnor_K22_Lk" reversible="false">  
      <listOfReactants>  
	 <speciesReference species="Nor4ririlc_R_It1_Pririnor_O1fo2t" stoichiometry="1"/>  
      </listOfReactants>  
      <listOfProducts> 
         <speciesReference species="Nor4ririlc_R_It1_Pririnor_O1fo2t" stoichiometry="1"/>  
	 <speciesReference species="Nor4ririlc_R_It1_Rclnor_B1nb2n" stoichiometry="1"/>  
      </listOfProducts>  
      <kineticLaw>  
	 <math xmlns="http://www.w3.org/1998/Math/MathML">  
	    <apply>  
	       <times/>   
	       <ci>Cell</ci>  
	       <ci>Nor4ririlc_R_It1_Pririnor_K22_Lk</ci>  
	       <ci>Nor4ririlc_R_It1_Pririnor_O1fo2t</ci>  
	    </apply>  
	    </math>  
	    <listOfParameters>  
	       <parameter id="Nor4ririlc_R_It1_Pririnor_K22_Lk" value="5e-05"/>  
	    </listOfParameters>  
      </kineticLaw>  
   </reaction>  
   <reaction id="reaction_Nor4riracc_R_It6_Rccnor_Theta2n" reversible="false">  
      <listOfReactants>  
	 <speciesReference species="D_Pool_Sig_Free" stoichiometry="1"/>  
	 <speciesReference species="Nor4riracc_R_It6_Rccnor_B1nb2n" stoichiometry="1"/>  
      </listOfReactants>  
      <listOfProducts> 
	 <speciesReference species="Nor4riracc_R_It6_Rccnor_B1nb2f" stoichiometry="1"/>  
      </listOfProducts>  
      <kineticLaw>  
	 <math xmlns="http://www.w3.org/1998/Math/MathML">  
	    <apply>  
	       <times/>   
	       <ci>Cell</ci>  
	       <ci>Nor4riracc_R_It6_Rccnor_Theta2n</ci>  
	       <ci>D_Pool_Sig_Free</ci>  
	       <ci>Nor4riracc_R_It6_Rccnor_B1nb2n</ci>  
	    </apply>  
	    </math>  
	    <listOfParameters>  
	       <parameter id="Nor4riracc_R_It6_Rccnor_Theta2n" value="1000000000"/>  
	    </listOfParameters>  
      </kineticLaw>  
   </reaction>  
   <reaction id="reaction_Not0_Ip0_P0not0pos_K2" reversible="false">  
      <listOfReactants>  
	 <speciesReference species="Not0_Ip0_P0not0pos_Ppol" stoichiometry="1"/>  
      </listOfReactants>  
      <listOfProducts> 
	 <speciesReference species="Not0_Ip0_P0not0pos_P_Free" stoichiometry="1"/>  
	 <speciesReference species="Not0_Ip0_R0_Polb" stoichiometry="1"/>  
      </listOfProducts>  
      <kineticLaw>  
	 <math xmlns="http://www.w3.org/1998/Math/MathML">  
	    <apply>  
	       <times/>   
	       <ci>Cell</ci>  
	       <ci>Not0_Ip0_P0not0pos_K2</ci>  
	       <ci>Not0_Ip0_P0not0pos_Ppol</ci>  
	    </apply>  
	    </math>  
	    <listOfParameters>  
	       <parameter id="Not0_Ip0_P0not0pos_K2" value="0.5"/>  
	    </listOfParameters>  
      </kineticLaw>  
   </reaction>  
   <reaction id="reaction_Nor4rirall_R_It7_Rllnor_K1r" reversible="false">  
      <listOfReactants>  
	 <speciesReference species="Ribpool_R_Free" stoichiometry="1"/>  
	 <speciesReference species="Nor4rirall_R_It7_Rllnor_B1nb2n" stoichiometry="1"/>  
      </listOfReactants>  
      <listOfProducts> 
	 <speciesReference species="Nor4rirall_R_It7_Rllnor_Rb1nb2n" stoichiometry="1"/>  
      </listOfProducts>  
      <kineticLaw>  
	 <math xmlns="http://www.w3.org/1998/Math/MathML">  
	    <apply>  
	       <times/>   
	       <ci>Cell</ci>  
	       <ci>Nor4rirall_R_It7_Rllnor_K1r</ci>  
	       <ci>Ribpool_R_Free</ci>  
	       <ci>Nor4rirall_R_It7_Rllnor_B1nb2n</ci>  
	    </apply>  
	    </math>  
	    <listOfParameters>  
	       <parameter id="Nor4rirall_R_It7_Rllnor_K1r" value="1000000"/>  
	    </listOfParameters>  
      </kineticLaw>  
   </reaction>  
   <reaction id="reaction_Not3_Ip2_Rcnot_Kd1" reversible="false">  
      <listOfReactants>  
	 <speciesReference species="Not3_Ip2_Rcnot_B1n" stoichiometry="1"/>  
      </listOfReactants>  
      <kineticLaw>  
	 <math xmlns="http://www.w3.org/1998/Math/MathML">  
	    <apply>  
	       <times/>   
	       <ci>Cell</ci>  
	       <ci>Not3_Ip2_Rcnot_Kd1</ci>  
	       <ci>Not3_Ip2_Rcnot_B1n</ci>  
	    </apply>  
	    </math>  
	    <listOfParameters>  
	       <parameter id="Not3_Ip2_Rcnot_Kd1" value="0.0116"/>  
	    </listOfParameters>  
      </kineticLaw>  
   </reaction>  
   <reaction id="reaction_Nor4rirall_R_It7_Rllnor_K_Lkr22" reversible="false">  
      <listOfReactants>  
	 <speciesReference species="Nor4rirall_R_It7_Rllnor_B1nb2f" stoichiometry="1"/>  
      </listOfReactants>  
      <listOfProducts> 
         <speciesReference species="Nor4rirall_R_It7_Rllnor_B1nb2f" stoichiometry="1"/>  
	 <speciesReference species="Int_R_Pool_Fm" stoichiometry="1"/>  
      </listOfProducts>  
      <kineticLaw>  
	 <math xmlns="http://www.w3.org/1998/Math/MathML">  
	    <apply>  
	       <times/>   
	       <ci>Cell</ci>  
	       <ci>Nor4rirall_R_It7_Rllnor_K_Lkr22</ci>  
	       <ci>Nor4rirall_R_It7_Rllnor_B1nb2f</ci>  
	    </apply>  
	    </math>  
	    <listOfParameters>  
	       <parameter id="Nor4rirall_R_It7_Rllnor_K_Lkr22" value="1e-05"/>  
	    </listOfParameters>  
      </kineticLaw>  
   </reaction>  
   <reaction id="reaction_Nor4rirall_R_It3_Priranor_Alpha2f" reversible="false">  
      <listOfReactants>  
	 <speciesReference species="Nor4rirall_R_It3_Priranor_O1fo2f" stoichiometry="1"/>  
	 <speciesReference species="B_Neg_Pool_Fd" stoichiometry="1"/>  
      </listOfReactants>  
      <listOfProducts> 
	 <speciesReference species="Nor4rirall_R_It3_Priranor_O1fo2t" stoichiometry="1"/>  
      </listOfProducts>  
      <kineticLaw>  
	 <math xmlns="http://www.w3.org/1998/Math/MathML">  
	    <apply>  
	       <times/>   
	       <ci>Cell</ci>  
	       <ci>Nor4rirall_R_It3_Priranor_Alpha2f</ci>  
	       <ci>Nor4rirall_R_It3_Priranor_O1fo2f</ci>  
	       <ci>B_Neg_Pool_Fd</ci>  
	    </apply>  
	    </math>  
	    <listOfParameters>  
	       <parameter id="Nor4rirall_R_It3_Priranor_Alpha2f" value="1000000000"/>  
	    </listOfParameters>  
      </kineticLaw>  
   </reaction>  
   <reaction id="reaction_Not0_Ip0_Tf_Zeta_R" reversible="false">  
      <listOfReactants>  
	 <speciesReference species="Not0_Ip0_Tf_Ru" stoichiometry="1"/>  
      </listOfReactants>  
      <listOfProducts> 
	 <speciesReference species="Ribpool_R_Free" stoichiometry="1"/>  
      </listOfProducts>  
      <kineticLaw>  
	 <math xmlns="http://www.w3.org/1998/Math/MathML">  
	    <apply>  
	       <times/>   
	       <ci>Cell</ci>  
	       <ci>Not0_Ip0_Tf_Zeta_R</ci>  
	       <ci>Not0_Ip0_Tf_Ru</ci>  
	    </apply>  
	    </math>  
	    <listOfParameters>  
	       <parameter id="Not0_Ip0_Tf_Zeta_R" value="0.5"/>  
	    </listOfParameters>  
      </kineticLaw>  
   </reaction>  
   <reaction id="reaction_Nor1r_F_Sf0_R0_K_Drb" reversible="false">  
      <listOfReactants>  
	 <speciesReference species="Nor1r_F_Sf0_R0_Rb" stoichiometry="1"/>  
      </listOfReactants>  
      <listOfProducts> 
	 <speciesReference species="Ribpool_R_Free" stoichiometry="1"/>  
      </listOfProducts>  
      <kineticLaw>  
	 <math xmlns="http://www.w3.org/1998/Math/MathML">  
	    <apply>  
	       <times/>   
	       <ci>Cell</ci>  
	       <ci>Nor1r_F_Sf0_R0_K_Drb</ci>  
	       <ci>Nor1r_F_Sf0_R0_Rb</ci>  
	    </apply>  
	    </math>  
	    <listOfParameters>  
	       <parameter id="Nor1r_F_Sf0_R0_K_Drb" value="0.0116"/>  
	    </listOfParameters>  
      </kineticLaw>  
   </reaction>  
   <reaction id="reaction_Not3_Ip2_Te_Zeta" reversible="false">  
      <listOfReactants>  
	 <speciesReference species="Not3_Ip2_Te_Polt" stoichiometry="1"/>  
      </listOfReactants>  
      <listOfProducts> 
	 <speciesReference species="Polpool_Pol_Free" stoichiometry="1"/>  
      </listOfProducts>  
      <kineticLaw>  
	 <math xmlns="http://www.w3.org/1998/Math/MathML">  
	    <apply>  
	       <times/>   
	       <ci>Cell</ci>  
	       <ci>Not3_Ip2_Te_Zeta</ci>  
	       <ci>Not3_Ip2_Te_Polt</ci>  
	    </apply>  
	    </math>  
	    <listOfParameters>  
	       <parameter id="Not3_Ip2_Te_Zeta" value="31.25"/>  
	    </listOfParameters>  
      </kineticLaw>  
   </reaction>  
   <reaction id="reaction_Nor4raralc_R_It4_Sips_Off_2_K_S" reversible="false">  
      <listOfProducts> 
	 <speciesReference species="Nor4raralc_R_It4_Sips_Off_2_Sig_Free" stoichiometry="1"/>  
      </listOfProducts>  
      <kineticLaw>  
	 <math xmlns="http://www.w3.org/1998/Math/MathML">  
	    <apply>  
	       <times/>   
	       <ci>Cell</ci>  
	       <ci>Nor4raralc_R_It4_Sips_Off_2_K_S</ci>  
	    </apply>  
	    </math>  
	    <listOfParameters>  
	       <parameter id="Nor4raralc_R_It4_Sips_Off_2_K_S" value="0"/>  
	    </listOfParameters>  
      </kineticLaw>  
   </reaction>  
   <reaction id="reaction_Not3_Ip3_Rcnot_Kd2" reversible="false">  
      <listOfReactants>  
	 <speciesReference species="Not3_Ip3_Rcnot_B1f" stoichiometry="1"/>  
      </listOfReactants>  
      <listOfProducts> 
	 <speciesReference species="D_Pool_Sig_Free" stoichiometry="1"/>  
      </listOfProducts>  
      <kineticLaw>  
	 <math xmlns="http://www.w3.org/1998/Math/MathML">  
	    <apply>  
	       <times/>   
	       <ci>Cell</ci>  
	       <ci>Not3_Ip3_Rcnot_Kd2</ci>  
	       <ci>Not3_Ip3_Rcnot_B1f</ci>  
	    </apply>  
	    </math>  
	    <listOfParameters>  
	       <parameter id="Not3_Ip3_Rcnot_Kd2" value="0.0116"/>  
	    </listOfParameters>  
      </kineticLaw>  
   </reaction>  
   <reaction id="reaction_Nor4rirall_R_It7_Priranor_Beta1t" reversible="false">  
      <listOfReactants>  
	 <speciesReference species="Nor4rirall_R_It7_Priranor_O1to2t" stoichiometry="1"/>  
      </listOfReactants>  
      <listOfProducts> 
	 <speciesReference species="Nor4rirall_R_It7_Priranor_O1fo2t" stoichiometry="1"/>  
	 <speciesReference species="B_Pos_Pool_Fd" stoichiometry="1"/>  
      </listOfProducts>  
      <kineticLaw>  
	 <math xmlns="http://www.w3.org/1998/Math/MathML">  
	    <apply>  
	       <times/>   
	       <ci>Cell</ci>  
	       <ci>Nor4rirall_R_It7_Priranor_Beta1t</ci>  
	       <ci>Nor4rirall_R_It7_Priranor_O1to2t</ci>  
	    </apply>  
	    </math>  
	    <listOfParameters>  
	       <parameter id="Nor4rirall_R_It7_Priranor_Beta1t" value="0.01"/>  
	    </listOfParameters>  
      </kineticLaw>  
   </reaction>  
   <reaction id="reaction_Nor4raralc_R_It5_Rclnor_K_Lkr24" reversible="false">  
      <listOfReactants>  
	 <speciesReference species="Nor4raralc_R_It5_Rclnor_B1fb2f" stoichiometry="1"/>  
      </listOfReactants>  
      <listOfProducts> 
         <speciesReference species="Nor4raralc_R_It5_Rclnor_B1fb2f" stoichiometry="1"/>  
	 <speciesReference species="Int_R_Pool_Fm" stoichiometry="1"/>  
      </listOfProducts>  
      <kineticLaw>  
	 <math xmlns="http://www.w3.org/1998/Math/MathML">  
	    <apply>  
	       <times/>   
	       <ci>Cell</ci>  
	       <ci>Nor4raralc_R_It5_Rclnor_K_Lkr24</ci>  
	       <ci>Nor4raralc_R_It5_Rclnor_B1fb2f</ci>  
	    </apply>  
	    </math>  
	    <listOfParameters>  
	       <parameter id="Nor4raralc_R_It5_Rclnor_K_Lkr24" value="1e-05"/>  
	    </listOfParameters>  
      </kineticLaw>  
   </reaction>  
   <reaction id="reaction_Nor4riracc_R_It2_Priranor_Beta2f" reversible="false">  
      <listOfReactants>  
	 <speciesReference species="Nor4riracc_R_It2_Priranor_O1fo2t" stoichiometry="1"/>  
      </listOfReactants>  
      <listOfProducts> 
	 <speciesReference species="Nor4riracc_R_It2_Priranor_O1fo2f" stoichiometry="1"/>  
	 <speciesReference species="B_Neg_Pool_Fd" stoichiometry="1"/>  
      </listOfProducts>  
      <kineticLaw>  
	 <math xmlns="http://www.w3.org/1998/Math/MathML">  
	    <apply>  
	       <times/>   
	       <ci>Cell</ci>  
	       <ci>Nor4riracc_R_It2_Priranor_Beta2f</ci>  
	       <ci>Nor4riracc_R_It2_Priranor_O1fo2t</ci>  
	    </apply>  
	    </math>  
	    <listOfParameters>  
	       <parameter id="Nor4riracc_R_It2_Priranor_Beta2f" value="0.01"/>  
	    </listOfParameters>  
      </kineticLaw>  
   </reaction>  
   <reaction id="reaction_Nor4riracc_R_It6_Rccnor_Kd1" reversible="false">  
      <listOfReactants>  
	 <speciesReference species="Nor4riracc_R_It6_Rccnor_B1nb2n" stoichiometry="1"/>  
      </listOfReactants>  
      <kineticLaw>  
	 <math xmlns="http://www.w3.org/1998/Math/MathML">  
	    <apply>  
	       <times/>   
	       <ci>Cell</ci>  
	       <ci>Nor4riracc_R_It6_Rccnor_Kd1</ci>  
	       <ci>Nor4riracc_R_It6_Rccnor_B1nb2n</ci>  
	    </apply>  
	    </math>  
	    <listOfParameters>  
	       <parameter id="Nor4riracc_R_It6_Rccnor_Kd1" value="0.0116"/>  
	    </listOfParameters>  
      </kineticLaw>  
   </reaction>  
   <reaction id="reaction_Nor4riracc_R_It2_Priranor_Beta1f" reversible="false">  
      <listOfReactants>  
	 <speciesReference species="Nor4riracc_R_It2_Priranor_O1to2f" stoichiometry="1"/>  
      </listOfReactants>  
      <listOfProducts> 
	 <speciesReference species="Nor4riracc_R_It2_Priranor_O1fo2f" stoichiometry="1"/>  
	 <speciesReference species="A_Pos_Pool_Fd" stoichiometry="1"/>  
      </listOfProducts>  
      <kineticLaw>  
	 <math xmlns="http://www.w3.org/1998/Math/MathML">  
	    <apply>  
	       <times/>   
	       <ci>Cell</ci>  
	       <ci>Nor4riracc_R_It2_Priranor_Beta1f</ci>  
	       <ci>Nor4riracc_R_It2_Priranor_O1to2f</ci>  
	    </apply>  
	    </math>  
	    <listOfParameters>  
	       <parameter id="Nor4riracc_R_It2_Priranor_Beta1f" value="0.01"/>  
	    </listOfParameters>  
      </kineticLaw>  
   </reaction>  
   <reaction id="reaction_Not3_Ip2_Paanot3pos_S_K2" reversible="false">  
      <listOfReactants>  
	 <speciesReference species="Not3_Ip2_Paanot3pos_S_Polo1t" stoichiometry="1"/>  
      </listOfReactants>  
      <listOfProducts> 
	 <speciesReference species="Not3_Ip2_S0_Pols" stoichiometry="1"/>  
	 <speciesReference species="Not3_Ip2_Paanot3pos_S_O1t" stoichiometry="1"/>  
      </listOfProducts>  
      <kineticLaw>  
	 <math xmlns="http://www.w3.org/1998/Math/MathML">  
	    <apply>  
	       <times/>   
	       <ci>Cell</ci>  
	       <ci>Not3_Ip2_Paanot3pos_S_K2</ci>  
	       <ci>Not3_Ip2_Paanot3pos_S_Polo1t</ci>  
	    </apply>  
	    </math>  
	    <listOfParameters>  
	       <parameter id="Not3_Ip2_Paanot3pos_S_K2" value="1"/>  
	    </listOfParameters>  
      </kineticLaw>  
   </reaction>  
   <reaction id="reaction_Not0_Ip1_Prinot0pos_K12_Lk" reversible="false">  
      <listOfReactants>  
	 <speciesReference species="Not0_Ip1_Prinot0pos_O1t" stoichiometry="1"/>  
      </listOfReactants>  
      <listOfProducts> 
         <speciesReference species="Not0_Ip1_Prinot0pos_O1t" stoichiometry="1"/>  
	 <speciesReference species="Not0_Ip1_R0_2_B_Free" stoichiometry="1"/>  
      </listOfProducts>  
      <kineticLaw>  
	 <math xmlns="http://www.w3.org/1998/Math/MathML">  
	    <apply>  
	       <times/>   
	       <ci>Cell</ci>  
	       <ci>Not0_Ip1_Prinot0pos_K12_Lk</ci>  
	       <ci>Not0_Ip1_Prinot0pos_O1t</ci>  
	    </apply>  
	    </math>  
	    <listOfParameters>  
	       <parameter id="Not0_Ip1_Prinot0pos_K12_Lk" value="5e-05"/>  
	    </listOfParameters>  
      </kineticLaw>  
   </reaction>  
   <reaction id="reaction_Nor4ririlc_R_It0_Pririnor_Beta1f" reversible="false">  
      <listOfReactants>  
	 <speciesReference species="Nor4ririlc_R_It0_Pririnor_O1to2f" stoichiometry="1"/>  
      </listOfReactants>  
      <listOfProducts> 
	 <speciesReference species="Nor4ririlc_R_It0_Pririnor_O1fo2f" stoichiometry="1"/>  
	 <speciesReference species="A_Pos_Pool_Fd" stoichiometry="1"/>  
      </listOfProducts>  
      <kineticLaw>  
	 <math xmlns="http://www.w3.org/1998/Math/MathML">  
	    <apply>  
	       <times/>   
	       <ci>Cell</ci>  
	       <ci>Nor4ririlc_R_It0_Pririnor_Beta1f</ci>  
	       <ci>Nor4ririlc_R_It0_Pririnor_O1to2f</ci>  
	    </apply>  
	    </math>  
	    <listOfParameters>  
	       <parameter id="Nor4ririlc_R_It0_Pririnor_Beta1f" value="0.01"/>  
	    </listOfParameters>  
      </kineticLaw>  
   </reaction>  
   <reaction id="reaction_Nor4raralc_R_It5_Rclnor_Kd1" reversible="false">  
      <listOfReactants>  
	 <speciesReference species="Nor4raralc_R_It5_Rclnor_B1nb2n" stoichiometry="1"/>  
      </listOfReactants>  
      <kineticLaw>  
	 <math xmlns="http://www.w3.org/1998/Math/MathML">  
	    <apply>  
	       <times/>   
	       <ci>Cell</ci>  
	       <ci>Nor4raralc_R_It5_Rclnor_Kd1</ci>  
	       <ci>Nor4raralc_R_It5_Rclnor_B1nb2n</ci>  
	    </apply>  
	    </math>  
	    <listOfParameters>  
	       <parameter id="Nor4raralc_R_It5_Rclnor_Kd1" value="0.0116"/>  
	    </listOfParameters>  
      </kineticLaw>  
   </reaction>  
   <reaction id="reaction_Nor4ririlc_R_It1_Rclnor_Csi2f" reversible="false">  
      <listOfReactants>  
	 <speciesReference species="Nor4ririlc_R_It1_Rclnor_B1fb2f" stoichiometry="1"/>  
      </listOfReactants>  
      <listOfProducts> 
	 <speciesReference species="C_Neg_Pool_Srna_Free" stoichiometry="1"/>  
	 <speciesReference species="Nor4ririlc_R_It1_Rclnor_B1fb2n" stoichiometry="1"/>  
      </listOfProducts>  
      <kineticLaw>  
	 <math xmlns="http://www.w3.org/1998/Math/MathML">  
	    <apply>  
	       <times/>   
	       <ci>Cell</ci>  
	       <ci>Nor4ririlc_R_It1_Rclnor_Csi2f</ci>  
	       <ci>Nor4ririlc_R_It1_Rclnor_B1fb2f</ci>  
	    </apply>  
	    </math>  
	    <listOfParameters>  
	       <parameter id="Nor4ririlc_R_It1_Rclnor_Csi2f" value="0.01"/>  
	    </listOfParameters>  
      </kineticLaw>  
   </reaction>  
   <reaction id="reaction_Not0_Ip1_Te_Zeta" reversible="false">  
      <listOfReactants>  
	 <speciesReference species="Not0_Ip1_Te_Polt" stoichiometry="1"/>  
      </listOfReactants>  
      <listOfProducts> 
	 <speciesReference species="Polpool_Pol_Free" stoichiometry="1"/>  
      </listOfProducts>  
      <kineticLaw>  
	 <math xmlns="http://www.w3.org/1998/Math/MathML">  
	    <apply>  
	       <times/>   
	       <ci>Cell</ci>  
	       <ci>Not0_Ip1_Te_Zeta</ci>  
	       <ci>Not0_Ip1_Te_Polt</ci>  
	    </apply>  
	    </math>  
	    <listOfParameters>  
	       <parameter id="Not0_Ip1_Te_Zeta" value="31.25"/>  
	    </listOfParameters>  
      </kineticLaw>  
   </reaction>  
   <reaction id="reaction_Nor4rirall_R_It3_Rllnor_K1r" reversible="false">  
      <listOfReactants>  
	 <speciesReference species="Nor4rirall_R_It3_Rllnor_B1nb2n" stoichiometry="1"/>  
	 <speciesReference species="Ribpool_R_Free" stoichiometry="1"/>  
      </listOfReactants>  
      <listOfProducts> 
	 <speciesReference species="Nor4rirall_R_It3_Rllnor_Rb1nb2n" stoichiometry="1"/>  
      </listOfProducts>  
      <kineticLaw>  
	 <math xmlns="http://www.w3.org/1998/Math/MathML">  
	    <apply>  
	       <times/>   
	       <ci>Cell</ci>  
	       <ci>Nor4rirall_R_It3_Rllnor_K1r</ci>  
	       <ci>Nor4rirall_R_It3_Rllnor_B1nb2n</ci>  
	       <ci>Ribpool_R_Free</ci>  
	    </apply>  
	    </math>  
	    <listOfParameters>  
	       <parameter id="Nor4rirall_R_It3_Rllnor_K1r" value="1000000"/>  
	    </listOfParameters>  
      </kineticLaw>  
   </reaction>  
   <reaction id="reaction_Not0_Ip1_R0_K_Drb" reversible="false">  
      <listOfReactants>  
	 <speciesReference species="Not0_Ip1_R0_Rb" stoichiometry="1"/>  
      </listOfReactants>  
      <listOfProducts> 
	 <speciesReference species="Ribpool_R_Free" stoichiometry="1"/>  
      </listOfProducts>  
      <kineticLaw>  
	 <math xmlns="http://www.w3.org/1998/Math/MathML">  
	    <apply>  
	       <times/>   
	       <ci>Cell</ci>  
	       <ci>Not0_Ip1_R0_K_Drb</ci>  
	       <ci>Not0_Ip1_R0_Rb</ci>  
	    </apply>  
	    </math>  
	    <listOfParameters>  
	       <parameter id="Not0_Ip1_R0_K_Drb" value="0.0116"/>  
	    </listOfParameters>  
      </kineticLaw>  
   </reaction>  
   <reaction id="reaction_Nor4riracc_R_It2_Priranor_K1" reversible="false">  
      <listOfReactants>  
	 <speciesReference species="Nor4riracc_R_It2_Priranor_O1fo2f" stoichiometry="1"/>  
	 <speciesReference species="Polpool_Pol_Free" stoichiometry="1"/>  
      </listOfReactants>  
      <listOfProducts> 
	 <speciesReference species="Nor4riracc_R_It2_Priranor_Polo1fo2f" stoichiometry="1"/>  
      </listOfProducts>  
      <kineticLaw>  
	 <math xmlns="http://www.w3.org/1998/Math/MathML">  
	    <apply>  
	       <times/>   
	       <ci>Cell</ci>  
	       <ci>Nor4riracc_R_It2_Priranor_K1</ci>  
	       <ci>Nor4riracc_R_It2_Priranor_O1fo2f</ci>  
	       <ci>Polpool_Pol_Free</ci>  
	    </apply>  
	    </math>  
	    <listOfParameters>  
	       <parameter id="Nor4riracc_R_It2_Priranor_K1" value="1000000"/>  
	    </listOfParameters>  
      </kineticLaw>  
   </reaction>  
   <reaction id="reaction_Nor4riracc_R_It6_Priranor_Beta1f" reversible="false">  
      <listOfReactants>  
	 <speciesReference species="Nor4riracc_R_It6_Priranor_O1to2f" stoichiometry="1"/>  
      </listOfReactants>  
      <listOfProducts> 
	 <speciesReference species="B_Pos_Pool_Fd" stoichiometry="1"/>  
	 <speciesReference species="Nor4riracc_R_It6_Priranor_O1fo2f" stoichiometry="1"/>  
      </listOfProducts>  
      <kineticLaw>  
	 <math xmlns="http://www.w3.org/1998/Math/MathML">  
	    <apply>  
	       <times/>   
	       <ci>Cell</ci>  
	       <ci>Nor4riracc_R_It6_Priranor_Beta1f</ci>  
	       <ci>Nor4riracc_R_It6_Priranor_O1to2f</ci>  
	    </apply>  
	    </math>  
	    <listOfParameters>  
	       <parameter id="Nor4riracc_R_It6_Priranor_Beta1f" value="0.01"/>  
	    </listOfParameters>  
      </kineticLaw>  
   </reaction>  
   <reaction id="reaction_D_Neg_Pool_K_Dk" reversible="false">  
      <listOfReactants>  
	 <speciesReference species="D_Neg_Pool_Srna_Free" stoichiometry="1"/>  
      </listOfReactants>  
      <kineticLaw>  
	 <math xmlns="http://www.w3.org/1998/Math/MathML">  
	    <apply>  
	       <times/>   
	       <ci>Cell</ci>  
	       <ci>D_Neg_Pool_K_Dk</ci>  
	       <ci>D_Neg_Pool_Srna_Free</ci>  
	    </apply>  
	    </math>  
	    <listOfParameters>  
	       <parameter id="D_Neg_Pool_K_Dk" value="0.0019"/>  
	    </listOfParameters>  
      </kineticLaw>  
   </reaction>  
   <reaction id="reaction_Not0_Ip1_Tf_K_El" reversible="false">  
      <listOfReactants>  
	 <speciesReference species="Not0_Ip1_Tf_Pola" stoichiometry="1"/>  
      </listOfReactants>  
      <listOfProducts> 
	 <speciesReference species="Not0_Ip1_Te_Polt" stoichiometry="1"/>  
      </listOfProducts>  
      <kineticLaw>  
	 <math xmlns="http://www.w3.org/1998/Math/MathML">  
	    <apply>  
	       <times/>   
	       <ci>Cell</ci>  
	       <ci>Not0_Ip1_Tf_K_El</ci>  
	       <ci>Not0_Ip1_Tf_Pola</ci>  
	    </apply>  
	    </math>  
	    <listOfParameters>  
	       <parameter id="Not0_Ip1_Tf_K_El" value="0.056"/>  
	    </listOfParameters>  
      </kineticLaw>  
   </reaction>  
   <reaction id="reaction_Nor4raralc_R_It5_Praranor_Beta2f" reversible="false">  
      <listOfReactants>  
	 <speciesReference species="Nor4raralc_R_It5_Praranor_O1fo2t" stoichiometry="1"/>  
      </listOfReactants>  
      <listOfProducts> 
	 <speciesReference species="Nor4raralc_R_It5_Praranor_O1fo2f" stoichiometry="1"/>  
	 <speciesReference species="B_Neg_Pool_Fd" stoichiometry="1"/>  
      </listOfProducts>  
      <kineticLaw>  
	 <math xmlns="http://www.w3.org/1998/Math/MathML">  
	    <apply>  
	       <times/>   
	       <ci>Cell</ci>  
	       <ci>Nor4raralc_R_It5_Praranor_Beta2f</ci>  
	       <ci>Nor4raralc_R_It5_Praranor_O1fo2t</ci>  
	    </apply>  
	    </math>  
	    <listOfParameters>  
	       <parameter id="Nor4raralc_R_It5_Praranor_Beta2f" value="0.01"/>  
	    </listOfParameters>  
      </kineticLaw>  
   </reaction>  
   <reaction id="reaction_Nor4rirall_R_It3_Rllnor_K_Dr1" reversible="false">  
      <listOfReactants>  
	 <speciesReference species="Nor4rirall_R_It3_Rllnor_Rb1nb2n" stoichiometry="1"/>  
      </listOfReactants>  
      <listOfProducts> 
	 <speciesReference species="Ribpool_R_Free" stoichiometry="1"/>  
      </listOfProducts>  
      <kineticLaw>  
	 <math xmlns="http://www.w3.org/1998/Math/MathML">  
	    <apply>  
	       <times/>   
	       <ci>Cell</ci>  
	       <ci>Nor4rirall_R_It3_Rllnor_K_Dr1</ci>  
	       <ci>Nor4rirall_R_It3_Rllnor_Rb1nb2n</ci>  
	    </apply>  
	    </math>  
	    <listOfParameters>  
	       <parameter id="Nor4rirall_R_It3_Rllnor_K_Dr1" value="0.0116"/>  
	    </listOfParameters>  
      </kineticLaw>  
   </reaction>  
   <reaction id="reaction_Nor4rirall_R_It7_Tf_K_El" reversible="false">  
      <listOfReactants>  
	 <speciesReference species="Nor4rirall_R_It7_Tf_Pola" stoichiometry="1"/>  
      </listOfReactants>  
      <listOfProducts> 
	 <speciesReference species="Nor4rirall_R_It7_Te_Polt" stoichiometry="1"/>  
      </listOfProducts>  
      <kineticLaw>  
	 <math xmlns="http://www.w3.org/1998/Math/MathML">  
	    <apply>  
	       <times/>   
	       <ci>Cell</ci>  
	       <ci>Nor4rirall_R_It7_Tf_K_El</ci>  
	       <ci>Nor4rirall_R_It7_Tf_Pola</ci>  
	    </apply>  
	    </math>  
	    <listOfParameters>  
	       <parameter id="Nor4rirall_R_It7_Tf_K_El" value="0.056"/>  
	    </listOfParameters>  
      </kineticLaw>  
   </reaction>  
   <reaction id="reaction_Nor4rirall_R_It3_Priranor_Beta1f" reversible="false">  
      <listOfReactants>  
	 <speciesReference species="Nor4rirall_R_It3_Priranor_O1to2f" stoichiometry="1"/>  
      </listOfReactants>  
      <listOfProducts> 
	 <speciesReference species="Nor4rirall_R_It3_Priranor_O1fo2f" stoichiometry="1"/>  
	 <speciesReference species="A_Pos_Pool_Fd" stoichiometry="1"/>  
      </listOfProducts>  
      <kineticLaw>  
	 <math xmlns="http://www.w3.org/1998/Math/MathML">  
	    <apply>  
	       <times/>   
	       <ci>Cell</ci>  
	       <ci>Nor4rirall_R_It3_Priranor_Beta1f</ci>  
	       <ci>Nor4rirall_R_It3_Priranor_O1to2f</ci>  
	    </apply>  
	    </math>  
	    <listOfParameters>  
	       <parameter id="Nor4rirall_R_It3_Priranor_Beta1f" value="0.01"/>  
	    </listOfParameters>  
      </kineticLaw>  
   </reaction>  
   <reaction id="reaction_Nor4raralc_R_It4_Praranor_K23_Lk" reversible="false">  
      <listOfReactants>  
	 <speciesReference species="Nor4raralc_R_It4_Praranor_O1to2f" stoichiometry="1"/>  
      </listOfReactants>  
      <listOfProducts> 
         <speciesReference species="Nor4raralc_R_It4_Praranor_O1to2f" stoichiometry="1"/>  
	 <speciesReference species="Nor4raralc_R_It4_Rclnor_B1nb2n" stoichiometry="1"/>  
      </listOfProducts>  
      <kineticLaw>  
	 <math xmlns="http://www.w3.org/1998/Math/MathML">  
	    <apply>  
	       <times/>   
	       <ci>Cell</ci>  
	       <ci>Nor4raralc_R_It4_Praranor_K23_Lk</ci>  
	       <ci>Nor4raralc_R_It4_Praranor_O1to2f</ci>  
	    </apply>  
	    </math>  
	    <listOfParameters>  
	       <parameter id="Nor4raralc_R_It4_Praranor_K23_Lk" value="5e-05"/>  
	    </listOfParameters>  
      </kineticLaw>  
   </reaction>  
   <reaction id="reaction_Nor1r_F_Sf0_Pranor_Alpha1" reversible="false">  
      <listOfReactants>  
	 <speciesReference species="Int_R_Pool_Fd" stoichiometry="1"/>  
	 <speciesReference species="Nor1r_F_Sf0_Pranor_O1f" stoichiometry="1"/>  
      </listOfReactants>  
      <listOfProducts> 
	 <speciesReference species="Nor1r_F_Sf0_Pranor_O1t" stoichiometry="1"/>  
      </listOfProducts>  
      <kineticLaw>  
	 <math xmlns="http://www.w3.org/1998/Math/MathML">  
	    <apply>  
	       <times/>   
	       <ci>Cell</ci>  
	       <ci>Nor1r_F_Sf0_Pranor_Alpha1</ci>  
	       <ci>Int_R_Pool_Fd</ci>  
	       <ci>Nor1r_F_Sf0_Pranor_O1f</ci>  
	    </apply>  
	    </math>  
	    <listOfParameters>  
	       <parameter id="Nor1r_F_Sf0_Pranor_Alpha1" value="1000000000"/>  
	    </listOfParameters>  
      </kineticLaw>  
   </reaction>  
   <reaction id="reaction_Nor4ririlc_R_It0_Rclnor_K_Lkr22" reversible="false">  
      <listOfReactants>  
	 <speciesReference species="Nor4ririlc_R_It0_Rclnor_B1nb2f" stoichiometry="1"/>  
      </listOfReactants>  
      <listOfProducts> 
         <speciesReference species="Nor4ririlc_R_It0_Rclnor_B1nb2f" stoichiometry="1"/>  
	 <speciesReference species="Int_R_Pool_Fm" stoichiometry="1"/>  
      </listOfProducts>  
      <kineticLaw>  
	 <math xmlns="http://www.w3.org/1998/Math/MathML">  
	    <apply>  
	       <times/>   
	       <ci>Cell</ci>  
	       <ci>Nor4ririlc_R_It0_Rclnor_K_Lkr22</ci>  
	       <ci>Nor4ririlc_R_It0_Rclnor_B1nb2f</ci>  
	    </apply>  
	    </math>  
	    <listOfParameters>  
	       <parameter id="Nor4ririlc_R_It0_Rclnor_K_Lkr22" value="1e-05"/>  
	    </listOfParameters>  
      </kineticLaw>  
   </reaction>  
   <reaction id="reaction_Nor4rirall_R_It7_Tf_Zeta_R" reversible="false">  
      <listOfReactants>  
	 <speciesReference species="Nor4rirall_R_It7_Tf_Ru" stoichiometry="1"/>  
      </listOfReactants>  
      <listOfProducts> 
	 <speciesReference species="Ribpool_R_Free" stoichiometry="1"/>  
      </listOfProducts>  
      <kineticLaw>  
	 <math xmlns="http://www.w3.org/1998/Math/MathML">  
	    <apply>  
	       <times/>   
	       <ci>Cell</ci>  
	       <ci>Nor4rirall_R_It7_Tf_Zeta_R</ci>  
	       <ci>Nor4rirall_R_It7_Tf_Ru</ci>  
	    </apply>  
	    </math>  
	    <listOfParameters>  
	       <parameter id="Nor4rirall_R_It7_Tf_Zeta_R" value="0.5"/>  
	    </listOfParameters>  
      </kineticLaw>  
   </reaction>  
   <reaction id="reaction_Nor4riracc_R_It2_Rccnor_Theta2f" reversible="false">  
      <listOfReactants>  
	 <speciesReference species="Nor4riracc_R_It2_Rccnor_B1fb2n" stoichiometry="1"/>  
	 <speciesReference species="D_Pool_Sig_Free" stoichiometry="1"/>  
      </listOfReactants>  
      <listOfProducts> 
	 <speciesReference species="Nor4riracc_R_It2_Rccnor_B1fb2f" stoichiometry="1"/>  
      </listOfProducts>  
      <kineticLaw>  
	 <math xmlns="http://www.w3.org/1998/Math/MathML">  
	    <apply>  
	       <times/>   
	       <ci>Cell</ci>  
	       <ci>Nor4riracc_R_It2_Rccnor_Theta2f</ci>  
	       <ci>Nor4riracc_R_It2_Rccnor_B1fb2n</ci>  
	       <ci>D_Pool_Sig_Free</ci>  
	    </apply>  
	    </math>  
	    <listOfParameters>  
	       <parameter id="Nor4riracc_R_It2_Rccnor_Theta2f" value="1000000000"/>  
	    </listOfParameters>  
      </kineticLaw>  
   </reaction>  
   <reaction id="reaction_Inp3_Pool_K_Dd" reversible="false">  
      <listOfReactants>  
	 <speciesReference species="Inp3_Pool_Fd" stoichiometry="1"/>  
      </listOfReactants>  
      <kineticLaw>  
	 <math xmlns="http://www.w3.org/1998/Math/MathML">  
	    <apply>  
	       <times/>   
	       <ci>Cell</ci>  
	       <ci>Inp3_Pool_K_Dd</ci>  
	       <ci>Inp3_Pool_Fd</ci>  
	    </apply>  
	    </math>  
	    <listOfParameters>  
	       <parameter id="Inp3_Pool_K_Dd" value="0.00116"/>  
	    </listOfParameters>  
      </kineticLaw>  
   </reaction>  
   <reaction id="reaction_Nor4rirall_R_It3_Tf_K_El_R" reversible="false">  
      <listOfReactants>  
	 <speciesReference species="Nor4rirall_R_It3_Tf_Ra" stoichiometry="1"/>  
      </listOfReactants>  
      <listOfProducts> 
	 <speciesReference species="Nor4rirall_R_It3_Tf_Ru" stoichiometry="1"/>  
	 <speciesReference species="Int_R_Pool_Fm" stoichiometry="1"/>  
      </listOfProducts>  
      <kineticLaw>  
	 <math xmlns="http://www.w3.org/1998/Math/MathML">  
	    <apply>  
	       <times/>   
	       <ci>Cell</ci>  
	       <ci>Nor4rirall_R_It3_Tf_K_El_R</ci>  
	       <ci>Nor4rirall_R_It3_Tf_Ra</ci>  
	    </apply>  
	    </math>  
	    <listOfParameters>  
	       <parameter id="Nor4rirall_R_It3_Tf_K_El_R" value="0.049"/>  
	    </listOfParameters>  
      </kineticLaw>  
   </reaction>  
   <reaction id="reaction_Nor4ririlc_R_It1_Tf_Zeta_R" reversible="false">  
      <listOfReactants>  
	 <speciesReference species="Nor4ririlc_R_It1_Tf_Ru" stoichiometry="1"/>  
      </listOfReactants>  
      <listOfProducts> 
	 <speciesReference species="Ribpool_R_Free" stoichiometry="1"/>  
      </listOfProducts>  
      <kineticLaw>  
	 <math xmlns="http://www.w3.org/1998/Math/MathML">  
	    <apply>  
	       <times/>   
	       <ci>Cell</ci>  
	       <ci>Nor4ririlc_R_It1_Tf_Zeta_R</ci>  
	       <ci>Nor4ririlc_R_It1_Tf_Ru</ci>  
	    </apply>  
	    </math>  
	    <listOfParameters>  
	       <parameter id="Nor4ririlc_R_It1_Tf_Zeta_R" value="0.5"/>  
	    </listOfParameters>  
      </kineticLaw>  
   </reaction>  
   <reaction id="reaction_Not3_Ip2_Tf_K_El" reversible="false">  
      <listOfReactants>  
	 <speciesReference species="Not3_Ip2_Tf_Pola" stoichiometry="1"/>  
      </listOfReactants>  
      <listOfProducts> 
	 <speciesReference species="Not3_Ip2_Te_Polt" stoichiometry="1"/>  
      </listOfProducts>  
      <kineticLaw>  
	 <math xmlns="http://www.w3.org/1998/Math/MathML">  
	    <apply>  
	       <times/>   
	       <ci>Cell</ci>  
	       <ci>Not3_Ip2_Tf_K_El</ci>  
	       <ci>Not3_Ip2_Tf_Pola</ci>  
	    </apply>  
	    </math>  
	    <listOfParameters>  
	       <parameter id="Not3_Ip2_Tf_K_El" value="0.056"/>  
	    </listOfParameters>  
      </kineticLaw>  
   </reaction>  
   <reaction id="reaction_Nor4raralc_R_It5_Rclnor_Theta1f" reversible="false">  
      <listOfReactants>  
	 <speciesReference species="Nor4raralc_R_It5_Rclnor_B1nb2f" stoichiometry="1"/>  
	 <speciesReference species="D_Pool_Sig_Free" stoichiometry="1"/>  
      </listOfReactants>  
      <listOfProducts> 
	 <speciesReference species="Nor4raralc_R_It5_Rclnor_B1fb2f" stoichiometry="1"/>  
      </listOfProducts>  
      <kineticLaw>  
	 <math xmlns="http://www.w3.org/1998/Math/MathML">  
	    <apply>  
	       <times/>   
	       <ci>Cell</ci>  
	       <ci>Nor4raralc_R_It5_Rclnor_Theta1f</ci>  
	       <ci>Nor4raralc_R_It5_Rclnor_B1nb2f</ci>  
	       <ci>D_Pool_Sig_Free</ci>  
	    </apply>  
	    </math>  
	    <listOfParameters>  
	       <parameter id="Nor4raralc_R_It5_Rclnor_Theta1f" value="1000000000"/>  
	    </listOfParameters>  
      </kineticLaw>  
   </reaction>  
   <reaction id="reaction_Nor4ririlc_R_It1_Rclnor_Kd4" reversible="false">  
      <listOfReactants>  
	 <speciesReference species="Nor4ririlc_R_It1_Rclnor_B1fb2f" stoichiometry="1"/>  
      </listOfReactants>  
      <listOfProducts> 
	 <speciesReference species="D_Pool_Sig_Free" stoichiometry="1"/>  
      </listOfProducts>  
      <kineticLaw>  
	 <math xmlns="http://www.w3.org/1998/Math/MathML">  
	    <apply>  
	       <times/>   
	       <ci>Cell</ci>  
	       <ci>Nor4ririlc_R_It1_Rclnor_Kd4</ci>  
	       <ci>Nor4ririlc_R_It1_Rclnor_B1fb2f</ci>  
	    </apply>  
	    </math>  
	    <listOfParameters>  
	       <parameter id="Nor4ririlc_R_It1_Rclnor_Kd4" value="0.0116"/>  
	    </listOfParameters>  
      </kineticLaw>  
   </reaction>  
   <reaction id="reaction_Not0_Ip0_Te_Zeta" reversible="false">  
      <listOfReactants>  
	 <speciesReference species="Not0_Ip0_Te_Polt" stoichiometry="1"/>  
      </listOfReactants>  
      <listOfProducts> 
	 <speciesReference species="Polpool_Pol_Free" stoichiometry="1"/>  
      </listOfProducts>  
      <kineticLaw>  
	 <math xmlns="http://www.w3.org/1998/Math/MathML">  
	    <apply>  
	       <times/>   
	       <ci>Cell</ci>  
	       <ci>Not0_Ip0_Te_Zeta</ci>  
	       <ci>Not0_Ip0_Te_Polt</ci>  
	    </apply>  
	    </math>  
	    <listOfParameters>  
	       <parameter id="Not0_Ip0_Te_Zeta" value="31.25"/>  
	    </listOfParameters>  
      </kineticLaw>  
   </reaction>  
   <reaction id="reaction_Nor4ririlc_R_It0_Pririnor_Beta2t" reversible="false">  
      <listOfReactants>  
	 <speciesReference species="Nor4ririlc_R_It0_Pririnor_O1to2t" stoichiometry="1"/>  
      </listOfReactants>  
      <listOfProducts> 
	 <speciesReference species="B_Pos_Pool_Fd" stoichiometry="1"/>  
	 <speciesReference species="Nor4ririlc_R_It0_Pririnor_O1to2f" stoichiometry="1"/>  
      </listOfProducts>  
      <kineticLaw>  
	 <math xmlns="http://www.w3.org/1998/Math/MathML">  
	    <apply>  
	       <times/>   
	       <ci>Cell</ci>  
	       <ci>Nor4ririlc_R_It0_Pririnor_Beta2t</ci>  
	       <ci>Nor4ririlc_R_It0_Pririnor_O1to2t</ci>  
	    </apply>  
	    </math>  
	    <listOfParameters>  
	       <parameter id="Nor4ririlc_R_It0_Pririnor_Beta2t" value="0.01"/>  
	    </listOfParameters>  
      </kineticLaw>  
   </reaction>  
   <reaction id="reaction_Nor4raralc_R_It4_Praranor_K_D22" reversible="false">  
      <listOfReactants>  
	 <speciesReference species="Nor4raralc_R_It4_Praranor_O1fo2t" stoichiometry="1"/>  
      </listOfReactants>  
      <listOfProducts> 
	 <speciesReference species="Nor4raralc_R_It4_Praranor_O1fo2f" stoichiometry="1"/>  
      </listOfProducts>  
      <kineticLaw>  
	 <math xmlns="http://www.w3.org/1998/Math/MathML">  
	    <apply>  
	       <times/>   
	       <ci>Cell</ci>  
	       <ci>Nor4raralc_R_It4_Praranor_K_D22</ci>  
	       <ci>Nor4raralc_R_It4_Praranor_O1fo2t</ci>  
	    </apply>  
	    </math>  
	    <listOfParameters>  
	       <parameter id="Nor4raralc_R_It4_Praranor_K_D22" value="0.00116"/>  
	    </listOfParameters>  
      </kineticLaw>  
   </reaction>  
   <reaction id="reaction_Nor4rirall_R_It3_Rllnor_K_1r" reversible="false">  
      <listOfReactants>  
	 <speciesReference species="Nor4rirall_R_It3_Rllnor_Rb1nb2n" stoichiometry="1"/>  
      </listOfReactants>  
      <listOfProducts> 
	 <speciesReference species="Nor4rirall_R_It3_Rllnor_B1nb2n" stoichiometry="1"/>  
	 <speciesReference species="Ribpool_R_Free" stoichiometry="1"/>  
      </listOfProducts>  
      <kineticLaw>  
	 <math xmlns="http://www.w3.org/1998/Math/MathML">  
	    <apply>  
	       <times/>   
	       <ci>Cell</ci>  
	       <ci>Nor4rirall_R_It3_Rllnor_K_1r</ci>  
	       <ci>Nor4rirall_R_It3_Rllnor_Rb1nb2n</ci>  
	    </apply>  
	    </math>  
	    <listOfParameters>  
	       <parameter id="Nor4rirall_R_It3_Rllnor_K_1r" value="0.01"/>  
	    </listOfParameters>  
      </kineticLaw>  
   </reaction>  
   <reaction id="reaction_Nor4raralc_R_It5_Sips_Off_1_K_D" reversible="false">  
      <listOfReactants>  
	 <speciesReference species="Nor4raralc_R_It5_Sips_Off_1_Sig_Free" stoichiometry="1"/>  
      </listOfReactants>  
      <kineticLaw>  
	 <math xmlns="http://www.w3.org/1998/Math/MathML">  
	    <apply>  
	       <times/>   
	       <ci>Cell</ci>  
	       <ci>Nor4raralc_R_It5_Sips_Off_1_K_D</ci>  
	       <ci>Nor4raralc_R_It5_Sips_Off_1_Sig_Free</ci>  
	    </apply>  
	    </math>  
	    <listOfParameters>  
	       <parameter id="Nor4raralc_R_It5_Sips_Off_1_K_D" value="0"/>  
	    </listOfParameters>  
      </kineticLaw>  
   </reaction>  
   <reaction id="reaction_Nor4rirall_R_It7_Rllnor_K_1r" reversible="false">  
      <listOfReactants>  
	 <speciesReference species="Nor4rirall_R_It7_Rllnor_Rb1nb2n" stoichiometry="1"/>  
      </listOfReactants>  
      <listOfProducts> 
	 <speciesReference species="Ribpool_R_Free" stoichiometry="1"/>  
	 <speciesReference species="Nor4rirall_R_It7_Rllnor_B1nb2n" stoichiometry="1"/>  
      </listOfProducts>  
      <kineticLaw>  
	 <math xmlns="http://www.w3.org/1998/Math/MathML">  
	    <apply>  
	       <times/>   
	       <ci>Cell</ci>  
	       <ci>Nor4rirall_R_It7_Rllnor_K_1r</ci>  
	       <ci>Nor4rirall_R_It7_Rllnor_Rb1nb2n</ci>  
	    </apply>  
	    </math>  
	    <listOfParameters>  
	       <parameter id="Nor4rirall_R_It7_Rllnor_K_1r" value="0.01"/>  
	    </listOfParameters>  
      </kineticLaw>  
   </reaction>  
   <reaction id="reaction_Nor4riracc_R_It6_Priranor_K1" reversible="false">  
      <listOfReactants>  
	 <speciesReference species="Nor4riracc_R_It6_Priranor_O1fo2f" stoichiometry="1"/>  
	 <speciesReference species="Polpool_Pol_Free" stoichiometry="1"/>  
      </listOfReactants>  
      <listOfProducts> 
	 <speciesReference species="Nor4riracc_R_It6_Priranor_Polo1fo2f" stoichiometry="1"/>  
      </listOfProducts>  
      <kineticLaw>  
	 <math xmlns="http://www.w3.org/1998/Math/MathML">  
	    <apply>  
	       <times/>   
	       <ci>Cell</ci>  
	       <ci>Nor4riracc_R_It6_Priranor_K1</ci>  
	       <ci>Nor4riracc_R_It6_Priranor_O1fo2f</ci>  
	       <ci>Polpool_Pol_Free</ci>  
	    </apply>  
	    </math>  
	    <listOfParameters>  
	       <parameter id="Nor4riracc_R_It6_Priranor_K1" value="1000000"/>  
	    </listOfParameters>  
      </kineticLaw>  
   </reaction>  
   <reaction id="reaction_Nor4rirall_R_It7_Priranor_K1" reversible="false">  
      <listOfReactants>  
	 <speciesReference species="Nor4rirall_R_It7_Priranor_O1fo2f" stoichiometry="1"/>  
	 <speciesReference species="Polpool_Pol_Free" stoichiometry="1"/>  
      </listOfReactants>  
      <listOfProducts> 
	 <speciesReference species="Nor4rirall_R_It7_Priranor_Polo1fo2f" stoichiometry="1"/>  
      </listOfProducts>  
      <kineticLaw>  
	 <math xmlns="http://www.w3.org/1998/Math/MathML">  
	    <apply>  
	       <times/>   
	       <ci>Cell</ci>  
	       <ci>Nor4rirall_R_It7_Priranor_K1</ci>  
	       <ci>Nor4rirall_R_It7_Priranor_O1fo2f</ci>  
	       <ci>Polpool_Pol_Free</ci>  
	    </apply>  
	    </math>  
	    <listOfParameters>  
	       <parameter id="Nor4rirall_R_It7_Priranor_K1" value="1000000"/>  
	    </listOfParameters>  
      </kineticLaw>  
   </reaction>  
   <reaction id="reaction_Not0_Ip1_Te_2_Zeta" reversible="false">  
      <listOfReactants>  
	 <speciesReference species="Not0_Ip1_Te_2_Polt" stoichiometry="1"/>  
      </listOfReactants>  
      <listOfProducts> 
	 <speciesReference species="Polpool_Pol_Free" stoichiometry="1"/>  
      </listOfProducts>  
      <kineticLaw>  
	 <math xmlns="http://www.w3.org/1998/Math/MathML">  
	    <apply>  
	       <times/>   
	       <ci>Cell</ci>  
	       <ci>Not0_Ip1_Te_2_Zeta</ci>  
	       <ci>Not0_Ip1_Te_2_Polt</ci>  
	    </apply>  
	    </math>  
	    <listOfParameters>  
	       <parameter id="Not0_Ip1_Te_2_Zeta" value="31.25"/>  
	    </listOfParameters>  
      </kineticLaw>  
   </reaction>  
   <reaction id="reaction_Not3_Ip2_Tf_Zeta_R" reversible="false">  
      <listOfReactants>  
	 <speciesReference species="Not3_Ip2_Tf_Ru" stoichiometry="1"/>  
      </listOfReactants>  
      <listOfProducts> 
	 <speciesReference species="Ribpool_R_Free" stoichiometry="1"/>  
      </listOfProducts>  
      <kineticLaw>  
	 <math xmlns="http://www.w3.org/1998/Math/MathML">  
	    <apply>  
	       <times/>   
	       <ci>Cell</ci>  
	       <ci>Not3_Ip2_Tf_Zeta_R</ci>  
	       <ci>Not3_Ip2_Tf_Ru</ci>  
	    </apply>  
	    </math>  
	    <listOfParameters>  
	       <parameter id="Not3_Ip2_Tf_Zeta_R" value="0.5"/>  
	    </listOfParameters>  
      </kineticLaw>  
   </reaction>  
   <reaction id="reaction_Not0_Ip0_R0_K1r" reversible="false">  
      <listOfReactants>  
	 <speciesReference species="Ribpool_R_Free" stoichiometry="1"/>  
	 <speciesReference species="Not0_Ip0_R0_B_Free" stoichiometry="1"/>  
      </listOfReactants>  
      <listOfProducts> 
	 <speciesReference species="Not0_Ip0_R0_Rb" stoichiometry="1"/>  
      </listOfProducts>  
      <kineticLaw>  
	 <math xmlns="http://www.w3.org/1998/Math/MathML">  
	    <apply>  
	       <times/>   
	       <ci>Cell</ci>  
	       <ci>Not0_Ip0_R0_K1r</ci>  
	       <ci>Ribpool_R_Free</ci>  
	       <ci>Not0_Ip0_R0_B_Free</ci>  
	    </apply>  
	    </math>  
	    <listOfParameters>  
	       <parameter id="Not0_Ip0_R0_K1r" value="1000000"/>  
	    </listOfParameters>  
      </kineticLaw>  
   </reaction>  
   <reaction id="reaction_Nor4rirall_R_It3_Priranor_K_D13" reversible="false">  
      <listOfReactants>  
	 <speciesReference species="Nor4rirall_R_It3_Priranor_O1to2f" stoichiometry="1"/>  
      </listOfReactants>  
      <listOfProducts> 
	 <speciesReference species="Nor4rirall_R_It3_Priranor_O1fo2f" stoichiometry="1"/>  
	 <speciesReference species="A_Pool_Sig_Free" stoichiometry="1"/>  
      </listOfProducts>  
      <kineticLaw>  
	 <math xmlns="http://www.w3.org/1998/Math/MathML">  
	    <apply>  
	       <times/>   
	       <ci>Cell</ci>  
	       <ci>Nor4rirall_R_It3_Priranor_K_D13</ci>  
	       <ci>Nor4rirall_R_It3_Priranor_O1to2f</ci>  
	    </apply>  
	    </math>  
	    <listOfParameters>  
	       <parameter id="Nor4rirall_R_It3_Priranor_K_D13" value="0.00116"/>  
	    </listOfParameters>  
      </kineticLaw>  
   </reaction>  
   <reaction id="reaction_Nor4riracc_R_It6_Priranor_Beta2t" reversible="false">  
      <listOfReactants>  
	 <speciesReference species="Nor4riracc_R_It6_Priranor_O1to2t" stoichiometry="1"/>  
      </listOfReactants>  
      <listOfProducts> 
	 <speciesReference species="A_Neg_Pool_Fd" stoichiometry="1"/>  
	 <speciesReference species="Nor4riracc_R_It6_Priranor_O1to2f" stoichiometry="1"/>  
      </listOfProducts>  
      <kineticLaw>  
	 <math xmlns="http://www.w3.org/1998/Math/MathML">  
	    <apply>  
	       <times/>   
	       <ci>Cell</ci>  
	       <ci>Nor4riracc_R_It6_Priranor_Beta2t</ci>  
	       <ci>Nor4riracc_R_It6_Priranor_O1to2t</ci>  
	    </apply>  
	    </math>  
	    <listOfParameters>  
	       <parameter id="Nor4riracc_R_It6_Priranor_Beta2t" value="0.01"/>  
	    </listOfParameters>  
      </kineticLaw>  
   </reaction>  
   <reaction id="reaction_Nor4raralc_R_It5_Praranor_Beta1t" reversible="false">  
      <listOfReactants>  
	 <speciesReference species="Nor4raralc_R_It5_Praranor_O1to2t" stoichiometry="1"/>  
      </listOfReactants>  
      <listOfProducts> 
	 <speciesReference species="Nor4raralc_R_It5_Praranor_O1fo2t" stoichiometry="1"/>  
	 <speciesReference species="A_Neg_Pool_Fd" stoichiometry="1"/>  
      </listOfProducts>  
      <kineticLaw>  
	 <math xmlns="http://www.w3.org/1998/Math/MathML">  
	    <apply>  
	       <times/>   
	       <ci>Cell</ci>  
	       <ci>Nor4raralc_R_It5_Praranor_Beta1t</ci>  
	       <ci>Nor4raralc_R_It5_Praranor_O1to2t</ci>  
	    </apply>  
	    </math>  
	    <listOfParameters>  
	       <parameter id="Nor4raralc_R_It5_Praranor_Beta1t" value="0.01"/>  
	    </listOfParameters>  
      </kineticLaw>  
   </reaction>  
   <reaction id="reaction_Nor4raralc_R_It5_Rclnor_K_Dr1" reversible="false">  
      <listOfReactants>  
	 <speciesReference species="Nor4raralc_R_It5_Rclnor_Rb1nb2n" stoichiometry="1"/>  
      </listOfReactants>  
      <listOfProducts> 
	 <speciesReference species="Ribpool_R_Free" stoichiometry="1"/>  
      </listOfProducts>  
      <kineticLaw>  
	 <math xmlns="http://www.w3.org/1998/Math/MathML">  
	    <apply>  
	       <times/>   
	       <ci>Cell</ci>  
	       <ci>Nor4raralc_R_It5_Rclnor_K_Dr1</ci>  
	       <ci>Nor4raralc_R_It5_Rclnor_Rb1nb2n</ci>  
	    </apply>  
	    </math>  
	    <listOfParameters>  
	       <parameter id="Nor4raralc_R_It5_Rclnor_K_Dr1" value="0.0116"/>  
	    </listOfParameters>  
      </kineticLaw>  
   </reaction>  
   <reaction id="reaction_Nor4rirall_R_It7_Sips_Off_2_K_D" reversible="false">  
      <listOfReactants>  
	 <speciesReference species="Nor4rirall_R_It7_Sips_Off_2_Sig_Free" stoichiometry="1"/>  
      </listOfReactants>  
      <kineticLaw>  
	 <math xmlns="http://www.w3.org/1998/Math/MathML">  
	    <apply>  
	       <times/>   
	       <ci>Cell</ci>  
	       <ci>Nor4rirall_R_It7_Sips_Off_2_K_D</ci>  
	       <ci>Nor4rirall_R_It7_Sips_Off_2_Sig_Free</ci>  
	    </apply>  
	    </math>  
	    <listOfParameters>  
	       <parameter id="Nor4rirall_R_It7_Sips_Off_2_K_D" value="0"/>  
	    </listOfParameters>  
      </kineticLaw>  
   </reaction>  
   <reaction id="reaction_Nor4rirall_R_It3_Rllnor_K2r" reversible="false">  
      <listOfReactants>  
	 <speciesReference species="Nor4rirall_R_It3_Rllnor_Rb1nb2n" stoichiometry="1"/>  
      </listOfReactants>  
      <listOfProducts> 
	 <speciesReference species="Nor4rirall_R_It3_Rllnor_B1nb2n" stoichiometry="1"/>  
	 <speciesReference species="Nor4rirall_R_It3_Tf_Ra" stoichiometry="1"/>  
      </listOfProducts>  
      <kineticLaw>  
	 <math xmlns="http://www.w3.org/1998/Math/MathML">  
	    <apply>  
	       <times/>   
	       <ci>Cell</ci>  
	       <ci>Nor4rirall_R_It3_Rllnor_K2r</ci>  
	       <ci>Nor4rirall_R_It3_Rllnor_Rb1nb2n</ci>  
	    </apply>  
	    </math>  
	    <listOfParameters>  
	       <parameter id="Nor4rirall_R_It3_Rllnor_K2r" value="0.02"/>  
	    </listOfParameters>  
      </kineticLaw>  
   </reaction>  
   <reaction id="reaction_Nor1r_F_Sf0_Fp_Zeta_R" reversible="false">  
      <listOfReactants>  
	 <speciesReference species="Nor1r_F_Sf0_Fp_Ru" stoichiometry="1"/>  
      </listOfReactants>  
      <listOfProducts> 
	 <speciesReference species="Ribpool_R_Free" stoichiometry="1"/>  
      </listOfProducts>  
      <kineticLaw>  
	 <math xmlns="http://www.w3.org/1998/Math/MathML">  
	    <apply>  
	       <times/>   
	       <ci>Cell</ci>  
	       <ci>Nor1r_F_Sf0_Fp_Zeta_R</ci>  
	       <ci>Nor1r_F_Sf0_Fp_Ru</ci>  
	    </apply>  
	    </math>  
	    <listOfParameters>  
	       <parameter id="Nor1r_F_Sf0_Fp_Zeta_R" value="0.5"/>  
	    </listOfParameters>  
      </kineticLaw>  
   </reaction>  
   <reaction id="reaction_Nor4raralc_R_It4_Sips_Off_2_K_D" reversible="false">  
      <listOfReactants>  
	 <speciesReference species="Nor4raralc_R_It4_Sips_Off_2_Sig_Free" stoichiometry="1"/>  
      </listOfReactants>  
      <kineticLaw>  
	 <math xmlns="http://www.w3.org/1998/Math/MathML">  
	    <apply>  
	       <times/>   
	       <ci>Cell</ci>  
	       <ci>Nor4raralc_R_It4_Sips_Off_2_K_D</ci>  
	       <ci>Nor4raralc_R_It4_Sips_Off_2_Sig_Free</ci>  
	    </apply>  
	    </math>  
	    <listOfParameters>  
	       <parameter id="Nor4raralc_R_It4_Sips_Off_2_K_D" value="0"/>  
	    </listOfParameters>  
      </kineticLaw>  
   </reaction>  
   <reaction id="reaction_Not3_Ip3_Rcnot_K_Lkr12" reversible="false">  
      <listOfReactants>  
	 <speciesReference species="Not3_Ip3_Rcnot_B1f" stoichiometry="1"/>  
      </listOfReactants>  
      <listOfProducts> 
         <speciesReference species="Not3_Ip3_Rcnot_B1f" stoichiometry="1"/>  
	 <speciesReference species="Inp3_Pool_Fm" stoichiometry="1"/>  
      </listOfProducts>  
      <kineticLaw>  
	 <math xmlns="http://www.w3.org/1998/Math/MathML">  
	    <apply>  
	       <times/>   
	       <ci>Cell</ci>  
	       <ci>Not3_Ip3_Rcnot_K_Lkr12</ci>  
	       <ci>Not3_Ip3_Rcnot_B1f</ci>  
	    </apply>  
	    </math>  
	    <listOfParameters>  
	       <parameter id="Not3_Ip3_Rcnot_K_Lkr12" value="1e-05"/>  
	    </listOfParameters>  
      </kineticLaw>  
   </reaction>  
   <reaction id="reaction_B_Pos_Pool_Mu" reversible="false">  
      <listOfReactants>  
	 <speciesReference species="B_Pos_Pool_Fd" stoichiometry="1"/>  
      </listOfReactants>  
      <listOfProducts> 
	 <speciesReference species="B_Pos_Pool_Fdi" stoichiometry="1"/>  
	 <speciesReference species="B_Pool_Sig_Free" stoichiometry="1"/>  
      </listOfProducts>  
      <kineticLaw>  
	 <math xmlns="http://www.w3.org/1998/Math/MathML">  
	    <apply>  
	       <times/>   
	       <ci>Cell</ci>  
	       <ci>B_Pos_Pool_Mu</ci>  
	       <ci>B_Pos_Pool_Fd</ci>  
	    </apply>  
	    </math>  
	    <listOfParameters>  
	       <parameter id="B_Pos_Pool_Mu" value="0.001"/>  
	    </listOfParameters>  
      </kineticLaw>  
   </reaction>  
   <reaction id="reaction_Nor4raralc_R_It4_Rclnor_K_El" reversible="false">  
      <listOfReactants>  
	 <speciesReference species="Nor4raralc_R_It4_Rclnor_Polb" stoichiometry="1"/>  
      </listOfReactants>  
      <listOfProducts> 
	 <speciesReference species="Nor4raralc_R_It4_Rclnor_B1nb2n" stoichiometry="1"/>  
	 <speciesReference species="Nor4raralc_R_It4_Tf_Pola" stoichiometry="1"/>  
      </listOfProducts>  
      <kineticLaw>  
	 <math xmlns="http://www.w3.org/1998/Math/MathML">  
	    <apply>  
	       <times/>   
	       <ci>Cell</ci>  
	       <ci>Nor4raralc_R_It4_Rclnor_K_El</ci>  
	       <ci>Nor4raralc_R_It4_Rclnor_Polb</ci>  
	    </apply>  
	    </math>  
	    <listOfParameters>  
	       <parameter id="Nor4raralc_R_It4_Rclnor_K_El" value="2"/>  
	    </listOfParameters>  
      </kineticLaw>  
   </reaction>  
   <reaction id="reaction_Nor4ririlc_R_It1_Rclnor_K_1r" reversible="false">  
      <listOfReactants>  
	 <speciesReference species="Nor4ririlc_R_It1_Rclnor_Rb1nb2n" stoichiometry="1"/>  
      </listOfReactants>  
      <listOfProducts> 
	 <speciesReference species="Nor4ririlc_R_It1_Rclnor_B1nb2n" stoichiometry="1"/>  
	 <speciesReference species="Ribpool_R_Free" stoichiometry="1"/>  
      </listOfProducts>  
      <kineticLaw>  
	 <math xmlns="http://www.w3.org/1998/Math/MathML">  
	    <apply>  
	       <times/>   
	       <ci>Cell</ci>  
	       <ci>Nor4ririlc_R_It1_Rclnor_K_1r</ci>  
	       <ci>Nor4ririlc_R_It1_Rclnor_Rb1nb2n</ci>  
	    </apply>  
	    </math>  
	    <listOfParameters>  
	       <parameter id="Nor4ririlc_R_It1_Rclnor_K_1r" value="0.01"/>  
	    </listOfParameters>  
      </kineticLaw>  
   </reaction>  
   <reaction id="reaction_Nor4riracc_R_It2_Priranor_Beta2t" reversible="false">  
      <listOfReactants>  
	 <speciesReference species="Nor4riracc_R_It2_Priranor_O1to2t" stoichiometry="1"/>  
      </listOfReactants>  
      <listOfProducts> 
	 <speciesReference species="Nor4riracc_R_It2_Priranor_O1to2f" stoichiometry="1"/>  
	 <speciesReference species="B_Neg_Pool_Fd" stoichiometry="1"/>  
      </listOfProducts>  
      <kineticLaw>  
	 <math xmlns="http://www.w3.org/1998/Math/MathML">  
	    <apply>  
	       <times/>   
	       <ci>Cell</ci>  
	       <ci>Nor4riracc_R_It2_Priranor_Beta2t</ci>  
	       <ci>Nor4riracc_R_It2_Priranor_O1to2t</ci>  
	    </apply>  
	    </math>  
	    <listOfParameters>  
	       <parameter id="Nor4riracc_R_It2_Priranor_Beta2t" value="0.01"/>  
	    </listOfParameters>  
      </kineticLaw>  
   </reaction>  
   <reaction id="reaction_Not3_Ip2_Rcnot_Csi1" reversible="false">  
      <listOfReactants>  
	 <speciesReference species="Not3_Ip2_Rcnot_B1f" stoichiometry="1"/>  
      </listOfReactants>  
      <listOfProducts> 
	 <speciesReference species="Not3_Ip2_Rcnot_B1n" stoichiometry="1"/>  
	 <speciesReference species="C_Pool_Sig_Free" stoichiometry="1"/>  
      </listOfProducts>  
      <kineticLaw>  
	 <math xmlns="http://www.w3.org/1998/Math/MathML">  
	    <apply>  
	       <times/>   
	       <ci>Cell</ci>  
	       <ci>Not3_Ip2_Rcnot_Csi1</ci>  
	       <ci>Not3_Ip2_Rcnot_B1f</ci>  
	    </apply>  
	    </math>  
	    <listOfParameters>  
	       <parameter id="Not3_Ip2_Rcnot_Csi1" value="0.01"/>  
	    </listOfParameters>  
      </kineticLaw>  
   </reaction>  
   <reaction id="reaction_Nor4raralc_R_It4_Praranor_Alpha1f" reversible="false">  
      <listOfReactants>  
	 <speciesReference species="A_Neg_Pool_Fd" stoichiometry="1"/>  
	 <speciesReference species="Nor4raralc_R_It4_Praranor_O1fo2f" stoichiometry="1"/>  
      </listOfReactants>  
      <listOfProducts> 
	 <speciesReference species="Nor4raralc_R_It4_Praranor_O1to2f" stoichiometry="1"/>  
      </listOfProducts>  
      <kineticLaw>  
	 <math xmlns="http://www.w3.org/1998/Math/MathML">  
	    <apply>  
	       <times/>   
	       <ci>Cell</ci>  
	       <ci>Nor4raralc_R_It4_Praranor_Alpha1f</ci>  
	       <ci>A_Neg_Pool_Fd</ci>  
	       <ci>Nor4raralc_R_It4_Praranor_O1fo2f</ci>  
	    </apply>  
	    </math>  
	    <listOfParameters>  
	       <parameter id="Nor4raralc_R_It4_Praranor_Alpha1f" value="1000000000"/>  
	    </listOfParameters>  
      </kineticLaw>  
   </reaction>  
   <reaction id="reaction_Not0_Ip0_Prinot0pos_K1" reversible="false">  
      <listOfReactants>  
	 <speciesReference species="Not0_Ip0_Prinot0pos_O1f" stoichiometry="1"/>  
	 <speciesReference species="Polpool_Pol_Free" stoichiometry="1"/>  
      </listOfReactants>  
      <listOfProducts> 
	 <speciesReference species="Not0_Ip0_Prinot0pos_Polo1f" stoichiometry="1"/>  
      </listOfProducts>  
      <kineticLaw>  
	 <math xmlns="http://www.w3.org/1998/Math/MathML">  
	    <apply>  
	       <times/>   
	       <ci>Cell</ci>  
	       <ci>Not0_Ip0_Prinot0pos_K1</ci>  
	       <ci>Not0_Ip0_Prinot0pos_O1f</ci>  
	       <ci>Polpool_Pol_Free</ci>  
	    </apply>  
	    </math>  
	    <listOfParameters>  
	       <parameter id="Not0_Ip0_Prinot0pos_K1" value="1000000"/>  
	    </listOfParameters>  
      </kineticLaw>  
   </reaction>  
   <reaction id="reaction_Not3_Ip2_Rcnot_K_1r" reversible="false">  
      <listOfReactants>  
	 <speciesReference species="Not3_Ip2_Rcnot_Rb1n" stoichiometry="1"/>  
      </listOfReactants>  
      <listOfProducts> 
	 <speciesReference species="Not3_Ip2_Rcnot_B1n" stoichiometry="1"/>  
	 <speciesReference species="Ribpool_R_Free" stoichiometry="1"/>  
      </listOfProducts>  
      <kineticLaw>  
	 <math xmlns="http://www.w3.org/1998/Math/MathML">  
	    <apply>  
	       <times/>   
	       <ci>Cell</ci>  
	       <ci>Not3_Ip2_Rcnot_K_1r</ci>  
	       <ci>Not3_Ip2_Rcnot_Rb1n</ci>  
	    </apply>  
	    </math>  
	    <listOfParameters>  
	       <parameter id="Not3_Ip2_Rcnot_K_1r" value="0.01"/>  
	    </listOfParameters>  
      </kineticLaw>  
   </reaction>  
   <reaction id="reaction_Nor1r_F_Sf0_Pranor_Beta1" reversible="false">  
      <listOfReactants>  
	 <speciesReference species="Nor1r_F_Sf0_Pranor_O1t" stoichiometry="1"/>  
      </listOfReactants>  
      <listOfProducts> 
	 <speciesReference species="Int_R_Pool_Fd" stoichiometry="1"/>  
	 <speciesReference species="Nor1r_F_Sf0_Pranor_O1f" stoichiometry="1"/>  
      </listOfProducts>  
      <kineticLaw>  
	 <math xmlns="http://www.w3.org/1998/Math/MathML">  
	    <apply>  
	       <times/>   
	       <ci>Cell</ci>  
	       <ci>Nor1r_F_Sf0_Pranor_Beta1</ci>  
	       <ci>Nor1r_F_Sf0_Pranor_O1t</ci>  
	    </apply>  
	    </math>  
	    <listOfParameters>  
	       <parameter id="Nor1r_F_Sf0_Pranor_Beta1" value="0.01"/>  
	    </listOfParameters>  
      </kineticLaw>  
   </reaction>  
   <reaction id="reaction_Nor4raralc_R_It4_Praranor_Alpha2t" reversible="false">  
      <listOfReactants>  
	 <speciesReference species="Nor4raralc_R_It4_Praranor_O1to2f" stoichiometry="1"/>  
	 <speciesReference species="B_Neg_Pool_Fd" stoichiometry="1"/>  
      </listOfReactants>  
      <listOfProducts> 
	 <speciesReference species="Nor4raralc_R_It4_Praranor_O1to2t" stoichiometry="1"/>  
      </listOfProducts>  
      <kineticLaw>  
	 <math xmlns="http://www.w3.org/1998/Math/MathML">  
	    <apply>  
	       <times/>   
	       <ci>Cell</ci>  
	       <ci>Nor4raralc_R_It4_Praranor_Alpha2t</ci>  
	       <ci>Nor4raralc_R_It4_Praranor_O1to2f</ci>  
	       <ci>B_Neg_Pool_Fd</ci>  
	    </apply>  
	    </math>  
	    <listOfParameters>  
	       <parameter id="Nor4raralc_R_It4_Praranor_Alpha2t" value="1000000000"/>  
	    </listOfParameters>  
      </kineticLaw>  
   </reaction>  
   <reaction id="reaction_Nor4ririlc_R_It0_Rclnor_Theta1f" reversible="false">  
      <listOfReactants>  
	 <speciesReference species="Nor4ririlc_R_It0_Rclnor_B1nb2f" stoichiometry="1"/>  
	 <speciesReference species="C_Pool_Sig_Free" stoichiometry="1"/>  
      </listOfReactants>  
      <listOfProducts> 
	 <speciesReference species="Nor4ririlc_R_It0_Rclnor_B1fb2f" stoichiometry="1"/>  
      </listOfProducts>  
      <kineticLaw>  
	 <math xmlns="http://www.w3.org/1998/Math/MathML">  
	    <apply>  
	       <times/>   
	       <ci>Cell</ci>  
	       <ci>Nor4ririlc_R_It0_Rclnor_Theta1f</ci>  
	       <ci>Nor4ririlc_R_It0_Rclnor_B1nb2f</ci>  
	       <ci>C_Pool_Sig_Free</ci>  
	    </apply>  
	    </math>  
	    <listOfParameters>  
	       <parameter id="Nor4ririlc_R_It0_Rclnor_Theta1f" value="1000000000"/>  
	    </listOfParameters>  
      </kineticLaw>  
   </reaction>  
   <reaction id="reaction_Nor1r_F_Sf0_Sips_Off_1_K_S" reversible="false">  
      <listOfProducts> 
	 <speciesReference species="Nor1r_F_Sf0_Sips_Off_1_Sig_Free" stoichiometry="1"/>  
      </listOfProducts>  
      <kineticLaw>  
	 <math xmlns="http://www.w3.org/1998/Math/MathML">  
	    <apply>  
	       <times/>   
	       <ci>Cell</ci>  
	       <ci>Nor1r_F_Sf0_Sips_Off_1_K_S</ci>  
	    </apply>  
	    </math>  
	    <listOfParameters>  
	       <parameter id="Nor1r_F_Sf0_Sips_Off_1_K_S" value="0"/>  
	    </listOfParameters>  
      </kineticLaw>  
   </reaction>  
   <reaction id="reaction_Nor4rirall_R_It7_Rllnor_Theta1f" reversible="false">  
      <listOfReactants>  
	 <speciesReference species="C_Neg_Pool_Srna_Free" stoichiometry="1"/>  
	 <speciesReference species="Nor4rirall_R_It7_Rllnor_B1nb2f" stoichiometry="1"/>  
      </listOfReactants>  
      <listOfProducts> 
	 <speciesReference species="Nor4rirall_R_It7_Rllnor_B1fb2f" stoichiometry="1"/>  
      </listOfProducts>  
      <kineticLaw>  
	 <math xmlns="http://www.w3.org/1998/Math/MathML">  
	    <apply>  
	       <times/>   
	       <ci>Cell</ci>  
	       <ci>Nor4rirall_R_It7_Rllnor_Theta1f</ci>  
	       <ci>C_Neg_Pool_Srna_Free</ci>  
	       <ci>Nor4rirall_R_It7_Rllnor_B1nb2f</ci>  
	    </apply>  
	    </math>  
	    <listOfParameters>  
	       <parameter id="Nor4rirall_R_It7_Rllnor_Theta1f" value="1000000000"/>  
	    </listOfParameters>  
      </kineticLaw>  
   </reaction>  
   <reaction id="reaction_Inp2_Pool_K_Dd" reversible="false">  
      <listOfReactants>  
	 <speciesReference species="Inp2_Pool_Fd" stoichiometry="1"/>  
      </listOfReactants>  
      <kineticLaw>  
	 <math xmlns="http://www.w3.org/1998/Math/MathML">  
	    <apply>  
	       <times/>   
	       <ci>Cell</ci>  
	       <ci>Inp2_Pool_K_Dd</ci>  
	       <ci>Inp2_Pool_Fd</ci>  
	    </apply>  
	    </math>  
	    <listOfParameters>  
	       <parameter id="Inp2_Pool_K_Dd" value="0.00116"/>  
	    </listOfParameters>  
      </kineticLaw>  
   </reaction>  
   <reaction id="reaction_Nor4riracc_R_It2_Rccnor_K_Dr1" reversible="false">  
      <listOfReactants>  
	 <speciesReference species="Nor4riracc_R_It2_Rccnor_Rb1nb2n" stoichiometry="1"/>  
      </listOfReactants>  
      <listOfProducts> 
	 <speciesReference species="Ribpool_R_Free" stoichiometry="1"/>  
      </listOfProducts>  
      <kineticLaw>  
	 <math xmlns="http://www.w3.org/1998/Math/MathML">  
	    <apply>  
	       <times/>   
	       <ci>Cell</ci>  
	       <ci>Nor4riracc_R_It2_Rccnor_K_Dr1</ci>  
	       <ci>Nor4riracc_R_It2_Rccnor_Rb1nb2n</ci>  
	    </apply>  
	    </math>  
	    <listOfParameters>  
	       <parameter id="Nor4riracc_R_It2_Rccnor_K_Dr1" value="0.0116"/>  
	    </listOfParameters>  
      </kineticLaw>  
   </reaction>  
   <reaction id="reaction_Nor4riracc_R_It2_Priranor_Alpha2t" reversible="false">  
      <listOfReactants>  
	 <speciesReference species="Nor4riracc_R_It2_Priranor_O1to2f" stoichiometry="1"/>  
	 <speciesReference species="B_Neg_Pool_Fd" stoichiometry="1"/>  
      </listOfReactants>  
      <listOfProducts> 
	 <speciesReference species="Nor4riracc_R_It2_Priranor_O1to2t" stoichiometry="1"/>  
      </listOfProducts>  
      <kineticLaw>  
	 <math xmlns="http://www.w3.org/1998/Math/MathML">  
	    <apply>  
	       <times/>   
	       <ci>Cell</ci>  
	       <ci>Nor4riracc_R_It2_Priranor_Alpha2t</ci>  
	       <ci>Nor4riracc_R_It2_Priranor_O1to2f</ci>  
	       <ci>B_Neg_Pool_Fd</ci>  
	    </apply>  
	    </math>  
	    <listOfParameters>  
	       <parameter id="Nor4riracc_R_It2_Priranor_Alpha2t" value="1000000000"/>  
	    </listOfParameters>  
      </kineticLaw>  
   </reaction>  
   <reaction id="reaction_Nor4raralc_R_It4_Rclnor_K_Lkr22" reversible="false">  
      <listOfReactants>  
	 <speciesReference species="Nor4raralc_R_It4_Rclnor_B1nb2f" stoichiometry="1"/>  
      </listOfReactants>  
      <listOfProducts> 
         <speciesReference species="Nor4raralc_R_It4_Rclnor_B1nb2f" stoichiometry="1"/>  
	 <speciesReference species="Int_R_Pool_Fm" stoichiometry="1"/>  
      </listOfProducts>  
      <kineticLaw>  
	 <math xmlns="http://www.w3.org/1998/Math/MathML">  
	    <apply>  
	       <times/>   
	       <ci>Cell</ci>  
	       <ci>Nor4raralc_R_It4_Rclnor_K_Lkr22</ci>  
	       <ci>Nor4raralc_R_It4_Rclnor_B1nb2f</ci>  
	    </apply>  
	    </math>  
	    <listOfParameters>  
	       <parameter id="Nor4raralc_R_It4_Rclnor_K_Lkr22" value="1e-05"/>  
	    </listOfParameters>  
      </kineticLaw>  
   </reaction>  
   <reaction id="reaction_Nor4ririlc_R_It0_Tf_K_El_R" reversible="false">  
      <listOfReactants>  
	 <speciesReference species="Nor4ririlc_R_It0_Tf_Ra" stoichiometry="1"/>  
      </listOfReactants>  
      <listOfProducts> 
	 <speciesReference species="Nor4ririlc_R_It0_Tf_Ru" stoichiometry="1"/>  
	 <speciesReference species="Int_R_Pool_Fm" stoichiometry="1"/>  
      </listOfProducts>  
      <kineticLaw>  
	 <math xmlns="http://www.w3.org/1998/Math/MathML">  
	    <apply>  
	       <times/>   
	       <ci>Cell</ci>  
	       <ci>Nor4ririlc_R_It0_Tf_K_El_R</ci>  
	       <ci>Nor4ririlc_R_It0_Tf_Ra</ci>  
	    </apply>  
	    </math>  
	    <listOfParameters>  
	       <parameter id="Nor4ririlc_R_It0_Tf_K_El_R" value="0.049"/>  
	    </listOfParameters>  
      </kineticLaw>  
   </reaction>  
   <reaction id="reaction_A_Pos_Pool_Mu" reversible="false">  
      <listOfReactants>  
	 <speciesReference species="A_Pos_Pool_Fd" stoichiometry="1"/>  
      </listOfReactants>  
      <listOfProducts> 
	 <speciesReference species="A_Pos_Pool_Fdi" stoichiometry="1"/>  
	 <speciesReference species="A_Pool_Sig_Free" stoichiometry="1"/>  
      </listOfProducts>  
      <kineticLaw>  
	 <math xmlns="http://www.w3.org/1998/Math/MathML">  
	    <apply>  
	       <times/>   
	       <ci>Cell</ci>  
	       <ci>A_Pos_Pool_Mu</ci>  
	       <ci>A_Pos_Pool_Fd</ci>  
	    </apply>  
	    </math>  
	    <listOfParameters>  
	       <parameter id="A_Pos_Pool_Mu" value="0.001"/>  
	    </listOfParameters>  
      </kineticLaw>  
   </reaction>  
   <reaction id="reaction_Nor4riracc_R_It2_Priranor_Beta1t" reversible="false">  
      <listOfReactants>  
	 <speciesReference species="Nor4riracc_R_It2_Priranor_O1to2t" stoichiometry="1"/>  
      </listOfReactants>  
      <listOfProducts> 
	 <speciesReference species="A_Pos_Pool_Fd" stoichiometry="1"/>  
	 <speciesReference species="Nor4riracc_R_It2_Priranor_O1fo2t" stoichiometry="1"/>  
      </listOfProducts>  
      <kineticLaw>  
	 <math xmlns="http://www.w3.org/1998/Math/MathML">  
	    <apply>  
	       <times/>   
	       <ci>Cell</ci>  
	       <ci>Nor4riracc_R_It2_Priranor_Beta1t</ci>  
	       <ci>Nor4riracc_R_It2_Priranor_O1to2t</ci>  
	    </apply>  
	    </math>  
	    <listOfParameters>  
	       <parameter id="Nor4riracc_R_It2_Priranor_Beta1t" value="0.01"/>  
	    </listOfParameters>  
      </kineticLaw>  
   </reaction>  
   <reaction id="reaction_Nor4riracc_R_It6_Priranor_K_1" reversible="false">  
      <listOfReactants>  
	 <speciesReference species="Nor4riracc_R_It6_Priranor_Polo1fo2f" stoichiometry="1"/>  
      </listOfReactants>  
      <listOfProducts> 
	 <speciesReference species="Nor4riracc_R_It6_Priranor_O1fo2f" stoichiometry="1"/>  
	 <speciesReference species="Polpool_Pol_Free" stoichiometry="1"/>  
      </listOfProducts>  
      <kineticLaw>  
	 <math xmlns="http://www.w3.org/1998/Math/MathML">  
	    <apply>  
	       <times/>   
	       <ci>Cell</ci>  
	       <ci>Nor4riracc_R_It6_Priranor_K_1</ci>  
	       <ci>Nor4riracc_R_It6_Priranor_Polo1fo2f</ci>  
	    </apply>  
	    </math>  
	    <listOfParameters>  
	       <parameter id="Nor4riracc_R_It6_Priranor_K_1" value="0.01"/>  
	    </listOfParameters>  
      </kineticLaw>  
   </reaction>  
   <reaction id="reaction_Nor4raralc_R_It4_Sips_Off_1_K_S" reversible="false">  
      <listOfProducts> 
	 <speciesReference species="Nor4raralc_R_It4_Sips_Off_1_Sig_Free" stoichiometry="1"/>  
      </listOfProducts>  
      <kineticLaw>  
	 <math xmlns="http://www.w3.org/1998/Math/MathML">  
	    <apply>  
	       <times/>   
	       <ci>Cell</ci>  
	       <ci>Nor4raralc_R_It4_Sips_Off_1_K_S</ci>  
	    </apply>  
	    </math>  
	    <listOfParameters>  
	       <parameter id="Nor4raralc_R_It4_Sips_Off_1_K_S" value="0"/>  
	    </listOfParameters>  
      </kineticLaw>  
   </reaction>  
   <reaction id="reaction_Nor4raralc_R_It4_Rclnor_Theta1n" reversible="false">  
      <listOfReactants>  
	 <speciesReference species="Nor4raralc_R_It4_Rclnor_B1nb2n" stoichiometry="1"/>  
	 <speciesReference species="C_Pool_Sig_Free" stoichiometry="1"/>  
      </listOfReactants>  
      <listOfProducts> 
	 <speciesReference species="Nor4raralc_R_It4_Rclnor_B1fb2n" stoichiometry="1"/>  
      </listOfProducts>  
      <kineticLaw>  
	 <math xmlns="http://www.w3.org/1998/Math/MathML">  
	    <apply>  
	       <times/>   
	       <ci>Cell</ci>  
	       <ci>Nor4raralc_R_It4_Rclnor_Theta1n</ci>  
	       <ci>Nor4raralc_R_It4_Rclnor_B1nb2n</ci>  
	       <ci>C_Pool_Sig_Free</ci>  
	    </apply>  
	    </math>  
	    <listOfParameters>  
	       <parameter id="Nor4raralc_R_It4_Rclnor_Theta1n" value="1000000000"/>  
	    </listOfParameters>  
      </kineticLaw>  
   </reaction>  
   <reaction id="reaction_Not3_Ip3_Paanot3pos_S_K_D12" reversible="false">  
      <listOfReactants>  
	 <speciesReference species="Not3_Ip3_Paanot3pos_S_O1t" stoichiometry="1"/>  
      </listOfReactants>  
      <listOfProducts> 
	 <speciesReference species="Not3_Ip3_Paanot3pos_S_O1f" stoichiometry="1"/>  
      </listOfProducts>  
      <kineticLaw>  
	 <math xmlns="http://www.w3.org/1998/Math/MathML">  
	    <apply>  
	       <times/>   
	       <ci>Cell</ci>  
	       <ci>Not3_Ip3_Paanot3pos_S_K_D12</ci>  
	       <ci>Not3_Ip3_Paanot3pos_S_O1t</ci>  
	    </apply>  
	    </math>  
	    <listOfParameters>  
	       <parameter id="Not3_Ip3_Paanot3pos_S_K_D12" value="0.00116"/>  
	    </listOfParameters>  
      </kineticLaw>  
   </reaction>  
   <reaction id="reaction_Nor4raralc_R_It5_Tf_Zeta_R" reversible="false">  
      <listOfReactants>  
	 <speciesReference species="Nor4raralc_R_It5_Tf_Ru" stoichiometry="1"/>  
      </listOfReactants>  
      <listOfProducts> 
	 <speciesReference species="Ribpool_R_Free" stoichiometry="1"/>  
      </listOfProducts>  
      <kineticLaw>  
	 <math xmlns="http://www.w3.org/1998/Math/MathML">  
	    <apply>  
	       <times/>   
	       <ci>Cell</ci>  
	       <ci>Nor4raralc_R_It5_Tf_Zeta_R</ci>  
	       <ci>Nor4raralc_R_It5_Tf_Ru</ci>  
	    </apply>  
	    </math>  
	    <listOfParameters>  
	       <parameter id="Nor4raralc_R_It5_Tf_Zeta_R" value="0.5"/>  
	    </listOfParameters>  
      </kineticLaw>  
   </reaction>  
   <reaction id="reaction_Nor4ririlc_R_It1_Rclnor_K_El" reversible="false">  
      <listOfReactants>  
	 <speciesReference species="Nor4ririlc_R_It1_Rclnor_Polb" stoichiometry="1"/>  
      </listOfReactants>  
      <listOfProducts> 
	 <speciesReference species="Nor4ririlc_R_It1_Rclnor_B1nb2n" stoichiometry="1"/>  
	 <speciesReference species="Nor4ririlc_R_It1_Tf_Pola" stoichiometry="1"/>  
      </listOfProducts>  
      <kineticLaw>  
	 <math xmlns="http://www.w3.org/1998/Math/MathML">  
	    <apply>  
	       <times/>   
	       <ci>Cell</ci>  
	       <ci>Nor4ririlc_R_It1_Rclnor_K_El</ci>  
	       <ci>Nor4ririlc_R_It1_Rclnor_Polb</ci>  
	    </apply>  
	    </math>  
	    <listOfParameters>  
	       <parameter id="Nor4ririlc_R_It1_Rclnor_K_El" value="2"/>  
	    </listOfParameters>  
      </kineticLaw>  
   </reaction>  
   <reaction id="reaction_Not3_Ip3_Paanot3pos_S_K_D12p" reversible="false">  
      <listOfReactants>  
	 <speciesReference species="Not3_Ip3_Paanot3pos_S_Polo1t" stoichiometry="1"/>  
      </listOfReactants>  
      <listOfProducts> 
	 <speciesReference species="Not3_Ip3_Paanot3pos_S_O1f" stoichiometry="1"/>  
	 <speciesReference species="Polpool_Pol_Free" stoichiometry="1"/>  
      </listOfProducts>  
      <kineticLaw>  
	 <math xmlns="http://www.w3.org/1998/Math/MathML">  
	    <apply>  
	       <times/>   
	       <ci>Cell</ci>  
	       <ci>Not3_Ip3_Paanot3pos_S_K_D12p</ci>  
	       <ci>Not3_Ip3_Paanot3pos_S_Polo1t</ci>  
	    </apply>  
	    </math>  
	    <listOfParameters>  
	       <parameter id="Not3_Ip3_Paanot3pos_S_K_D12p" value="0.00116"/>  
	    </listOfParameters>  
      </kineticLaw>  
   </reaction>  
   <reaction id="reaction_A_Pool_K_S" reversible="false">  
      <listOfProducts> 
	 <speciesReference species="A_Pool_Sig_Free" stoichiometry="1"/>  
      </listOfProducts>  
      <kineticLaw>  
	 <math xmlns="http://www.w3.org/1998/Math/MathML">  
	    <apply>  
	       <times/>   
	       <ci>Cell</ci>  
	       <ci>A_Pool_K_S</ci>  
	    </apply>  
	    </math>  
	    <listOfParameters>  
	       <parameter id="A_Pool_K_S" value="1e-09"/>  
	    </listOfParameters>  
      </kineticLaw>  
   </reaction>  
   <reaction id="reaction_Not0_Ip1_Prinot0pos_K2" reversible="false">  
      <listOfReactants>  
	 <speciesReference species="Not0_Ip1_Prinot0pos_Polo1f" stoichiometry="1"/>  
      </listOfReactants>  
      <listOfProducts> 
	 <speciesReference species="Not0_Ip1_R0_2_Polb" stoichiometry="1"/>  
	 <speciesReference species="Not0_Ip1_Prinot0pos_O1f" stoichiometry="1"/>  
      </listOfProducts>  
      <kineticLaw>  
	 <math xmlns="http://www.w3.org/1998/Math/MathML">  
	    <apply>  
	       <times/>   
	       <ci>Cell</ci>  
	       <ci>Not0_Ip1_Prinot0pos_K2</ci>  
	       <ci>Not0_Ip1_Prinot0pos_Polo1f</ci>  
	    </apply>  
	    </math>  
	    <listOfParameters>  
	       <parameter id="Not0_Ip1_Prinot0pos_K2" value="0.05"/>  
	    </listOfParameters>  
      </kineticLaw>  
   </reaction>  
   <reaction id="reaction_Nor4raralc_R_It4_Rclnor_Kd1" reversible="false">  
      <listOfReactants>  
	 <speciesReference species="Nor4raralc_R_It4_Rclnor_B1nb2n" stoichiometry="1"/>  
      </listOfReactants>  
      <kineticLaw>  
	 <math xmlns="http://www.w3.org/1998/Math/MathML">  
	    <apply>  
	       <times/>   
	       <ci>Cell</ci>  
	       <ci>Nor4raralc_R_It4_Rclnor_Kd1</ci>  
	       <ci>Nor4raralc_R_It4_Rclnor_B1nb2n</ci>  
	    </apply>  
	    </math>  
	    <listOfParameters>  
	       <parameter id="Nor4raralc_R_It4_Rclnor_Kd1" value="0.0116"/>  
	    </listOfParameters>  
      </kineticLaw>  
   </reaction>  
   <reaction id="reaction_Not3_Ip2_Paanot3pos_S_K_D12" reversible="false">  
      <listOfReactants>  
	 <speciesReference species="Not3_Ip2_Paanot3pos_S_O1t" stoichiometry="1"/>  
      </listOfReactants>  
      <listOfProducts> 
	 <speciesReference species="Not3_Ip2_Paanot3pos_S_O1f" stoichiometry="1"/>  
      </listOfProducts>  
      <kineticLaw>  
	 <math xmlns="http://www.w3.org/1998/Math/MathML">  
	    <apply>  
	       <times/>   
	       <ci>Cell</ci>  
	       <ci>Not3_Ip2_Paanot3pos_S_K_D12</ci>  
	       <ci>Not3_Ip2_Paanot3pos_S_O1t</ci>  
	    </apply>  
	    </math>  
	    <listOfParameters>  
	       <parameter id="Not3_Ip2_Paanot3pos_S_K_D12" value="0.00116"/>  
	    </listOfParameters>  
      </kineticLaw>  
   </reaction>  
   <reaction id="reaction_A_Pos_Pool_Lambda" reversible="false">  
      <listOfReactants>  
	 <speciesReference species="A_Pos_Pool_Fdi" stoichiometry="1"/>  
	 <speciesReference species="A_Pool_Sig_Free" stoichiometry="1"/>  
      </listOfReactants>  
      <listOfProducts> 
	 <speciesReference species="A_Pos_Pool_Fd" stoichiometry="1"/>  
      </listOfProducts>  
      <kineticLaw>  
	 <math xmlns="http://www.w3.org/1998/Math/MathML">  
	    <apply>  
	       <times/>   
	       <ci>Cell</ci>  
	       <ci>A_Pos_Pool_Lambda</ci>  
	       <ci>A_Pos_Pool_Fdi</ci>  
	       <ci>A_Pool_Sig_Free</ci>  
	    </apply>  
	    </math>  
	    <listOfParameters>  
	       <parameter id="A_Pos_Pool_Lambda" value="1000000"/>  
	    </listOfParameters>  
      </kineticLaw>  
   </reaction>  
   <reaction id="reaction_Nor4rirall_R_It3_Priranor_Alpha1t" reversible="false">  
      <listOfReactants>  
	 <speciesReference species="A_Pos_Pool_Fd" stoichiometry="1"/>  
	 <speciesReference species="Nor4rirall_R_It3_Priranor_O1fo2t" stoichiometry="1"/>  
      </listOfReactants>  
      <listOfProducts> 
	 <speciesReference species="Nor4rirall_R_It3_Priranor_O1to2t" stoichiometry="1"/>  
      </listOfProducts>  
      <kineticLaw>  
	 <math xmlns="http://www.w3.org/1998/Math/MathML">  
	    <apply>  
	       <times/>   
	       <ci>Cell</ci>  
	       <ci>Nor4rirall_R_It3_Priranor_Alpha1t</ci>  
	       <ci>A_Pos_Pool_Fd</ci>  
	       <ci>Nor4rirall_R_It3_Priranor_O1fo2t</ci>  
	    </apply>  
	    </math>  
	    <listOfParameters>  
	       <parameter id="Nor4rirall_R_It3_Priranor_Alpha1t" value="1000000000"/>  
	    </listOfParameters>  
      </kineticLaw>  
   </reaction>  
   <reaction id="reaction_Nor4ririlc_R_It0_Pririnor_Beta2f" reversible="false">  
      <listOfReactants>  
	 <speciesReference species="Nor4ririlc_R_It0_Pririnor_O1fo2t" stoichiometry="1"/>  
      </listOfReactants>  
      <listOfProducts> 
	 <speciesReference species="Nor4ririlc_R_It0_Pririnor_O1fo2f" stoichiometry="1"/>  
	 <speciesReference species="B_Pos_Pool_Fd" stoichiometry="1"/>  
      </listOfProducts>  
      <kineticLaw>  
	 <math xmlns="http://www.w3.org/1998/Math/MathML">  
	    <apply>  
	       <times/>   
	       <ci>Cell</ci>  
	       <ci>Nor4ririlc_R_It0_Pririnor_Beta2f</ci>  
	       <ci>Nor4ririlc_R_It0_Pririnor_O1fo2t</ci>  
	    </apply>  
	    </math>  
	    <listOfParameters>  
	       <parameter id="Nor4ririlc_R_It0_Pririnor_Beta2f" value="0.01"/>  
	    </listOfParameters>  
      </kineticLaw>  
   </reaction>  
   <reaction id="reaction_Nor4ririlc_R_It0_Pririnor_K_D24" reversible="false">  
      <listOfReactants>  
	 <speciesReference species="Nor4ririlc_R_It0_Pririnor_O1to2t" stoichiometry="1"/>  
      </listOfReactants>  
      <listOfProducts> 
	 <speciesReference species="B_Pool_Sig_Free" stoichiometry="1"/>  
	 <speciesReference species="Nor4ririlc_R_It0_Pririnor_O1to2f" stoichiometry="1"/>  
      </listOfProducts>  
      <kineticLaw>  
	 <math xmlns="http://www.w3.org/1998/Math/MathML">  
	    <apply>  
	       <times/>   
	       <ci>Cell</ci>  
	       <ci>Nor4ririlc_R_It0_Pririnor_K_D24</ci>  
	       <ci>Nor4ririlc_R_It0_Pririnor_O1to2t</ci>  
	    </apply>  
	    </math>  
	    <listOfParameters>  
	       <parameter id="Nor4ririlc_R_It0_Pririnor_K_D24" value="0.00116"/>  
	    </listOfParameters>  
      </kineticLaw>  
   </reaction>  
   <reaction id="reaction_Nor4rirall_R_It7_Rllnor_Kd2" reversible="false">  
      <listOfReactants>  
	 <speciesReference species="Nor4rirall_R_It7_Rllnor_B1nb2f" stoichiometry="1"/>  
      </listOfReactants>  
      <kineticLaw>  
	 <math xmlns="http://www.w3.org/1998/Math/MathML">  
	    <apply>  
	       <times/>   
	       <ci>Cell</ci>  
	       <ci>Nor4rirall_R_It7_Rllnor_Kd2</ci>  
	       <ci>Nor4rirall_R_It7_Rllnor_B1nb2f</ci>  
	    </apply>  
	    </math>  
	    <listOfParameters>  
	       <parameter id="Nor4rirall_R_It7_Rllnor_Kd2" value="0.0116"/>  
	    </listOfParameters>  
      </kineticLaw>  
   </reaction>  
   <reaction id="reaction_Nor4riracc_R_It2_Rccnor_Theta2n" reversible="false">  
      <listOfReactants>  
	 <speciesReference species="Nor4riracc_R_It2_Rccnor_B1nb2n" stoichiometry="1"/>  
	 <speciesReference species="D_Pool_Sig_Free" stoichiometry="1"/>  
      </listOfReactants>  
      <listOfProducts> 
	 <speciesReference species="Nor4riracc_R_It2_Rccnor_B1nb2f" stoichiometry="1"/>  
      </listOfProducts>  
      <kineticLaw>  
	 <math xmlns="http://www.w3.org/1998/Math/MathML">  
	    <apply>  
	       <times/>   
	       <ci>Cell</ci>  
	       <ci>Nor4riracc_R_It2_Rccnor_Theta2n</ci>  
	       <ci>Nor4riracc_R_It2_Rccnor_B1nb2n</ci>  
	       <ci>D_Pool_Sig_Free</ci>  
	    </apply>  
	    </math>  
	    <listOfParameters>  
	       <parameter id="Nor4riracc_R_It2_Rccnor_Theta2n" value="1000000000"/>  
	    </listOfParameters>  
      </kineticLaw>  
   </reaction>  
   <reaction id="reaction_Nor4rirall_R_It3_Rllnor_Theta2n" reversible="false">  
      <listOfReactants>  
	 <speciesReference species="Nor4rirall_R_It3_Rllnor_B1nb2n" stoichiometry="1"/>  
	 <speciesReference species="D_Neg_Pool_Srna_Free" stoichiometry="1"/>  
      </listOfReactants>  
      <listOfProducts> 
	 <speciesReference species="Nor4rirall_R_It3_Rllnor_B1nb2f" stoichiometry="1"/>  
      </listOfProducts>  
      <kineticLaw>  
	 <math xmlns="http://www.w3.org/1998/Math/MathML">  
	    <apply>  
	       <times/>   
	       <ci>Cell</ci>  
	       <ci>Nor4rirall_R_It3_Rllnor_Theta2n</ci>  
	       <ci>Nor4rirall_R_It3_Rllnor_B1nb2n</ci>  
	       <ci>D_Neg_Pool_Srna_Free</ci>  
	    </apply>  
	    </math>  
	    <listOfParameters>  
	       <parameter id="Nor4rirall_R_It3_Rllnor_Theta2n" value="1000000000"/>  
	    </listOfParameters>  
      </kineticLaw>  
   </reaction>  
   <reaction id="reaction_Nor4riracc_R_It2_Tf_K_El_R" reversible="false">  
      <listOfReactants>  
	 <speciesReference species="Nor4riracc_R_It2_Tf_Ra" stoichiometry="1"/>  
      </listOfReactants>  
      <listOfProducts> 
	 <speciesReference species="Nor4riracc_R_It2_Tf_Ru" stoichiometry="1"/>  
	 <speciesReference species="Int_R_Pool_Fm" stoichiometry="1"/>  
      </listOfProducts>  
      <kineticLaw>  
	 <math xmlns="http://www.w3.org/1998/Math/MathML">  
	    <apply>  
	       <times/>   
	       <ci>Cell</ci>  
	       <ci>Nor4riracc_R_It2_Tf_K_El_R</ci>  
	       <ci>Nor4riracc_R_It2_Tf_Ra</ci>  
	    </apply>  
	    </math>  
	    <listOfParameters>  
	       <parameter id="Nor4riracc_R_It2_Tf_K_El_R" value="0.049"/>  
	    </listOfParameters>  
      </kineticLaw>  
   </reaction>  
   <reaction id="reaction_B_Neg_Pool_Epsilon" reversible="false">  
      <listOfReactants>  
	 <speciesReference species="B_Neg_Pool_Fd" stoichiometry="1"/>  
      </listOfReactants>  
      <listOfProducts> 
	 <speciesReference species="B_Neg_Pool_Fm" stoichiometry="2"/>  
      </listOfProducts>  
      <kineticLaw>  
	 <math xmlns="http://www.w3.org/1998/Math/MathML">  
	    <apply>  
	       <times/>   
	       <ci>Cell</ci>  
	       <ci>B_Neg_Pool_Epsilon</ci>  
	       <ci>B_Neg_Pool_Fd</ci>  
	    </apply>  
	    </math>  
	    <listOfParameters>  
	       <parameter id="B_Neg_Pool_Epsilon" value="10"/>  
	    </listOfParameters>  
      </kineticLaw>  
   </reaction>  
   <reaction id="reaction_Nor4raralc_R_It4_Praranor_Beta1t" reversible="false">  
      <listOfReactants>  
	 <speciesReference species="Nor4raralc_R_It4_Praranor_O1to2t" stoichiometry="1"/>  
      </listOfReactants>  
      <listOfProducts> 
	 <speciesReference species="A_Neg_Pool_Fd" stoichiometry="1"/>  
	 <speciesReference species="Nor4raralc_R_It4_Praranor_O1fo2t" stoichiometry="1"/>  
      </listOfProducts>  
      <kineticLaw>  
	 <math xmlns="http://www.w3.org/1998/Math/MathML">  
	    <apply>  
	       <times/>   
	       <ci>Cell</ci>  
	       <ci>Nor4raralc_R_It4_Praranor_Beta1t</ci>  
	       <ci>Nor4raralc_R_It4_Praranor_O1to2t</ci>  
	    </apply>  
	    </math>  
	    <listOfParameters>  
	       <parameter id="Nor4raralc_R_It4_Praranor_Beta1t" value="0.01"/>  
	    </listOfParameters>  
      </kineticLaw>  
   </reaction>  
   <reaction id="reaction_Nor4rirall_R_It3_Priranor_K24_Lk" reversible="false">  
      <listOfReactants>  
	 <speciesReference species="Nor4rirall_R_It3_Priranor_O1to2t" stoichiometry="1"/>  
      </listOfReactants>  
      <listOfProducts> 
         <speciesReference species="Nor4rirall_R_It3_Priranor_O1to2t" stoichiometry="1"/>  
	 <speciesReference species="Nor4rirall_R_It3_Rllnor_B1nb2n" stoichiometry="1"/>  
      </listOfProducts>  
      <kineticLaw>  
	 <math xmlns="http://www.w3.org/1998/Math/MathML">  
	    <apply>  
	       <times/>   
	       <ci>Cell</ci>  
	       <ci>Nor4rirall_R_It3_Priranor_K24_Lk</ci>  
	       <ci>Nor4rirall_R_It3_Priranor_O1to2t</ci>  
	    </apply>  
	    </math>  
	    <listOfParameters>  
	       <parameter id="Nor4rirall_R_It3_Priranor_K24_Lk" value="5e-05"/>  
	    </listOfParameters>  
      </kineticLaw>  
   </reaction>  
   <reaction id="reaction_Nor4ririlc_R_It0_Pririnor_K23_Lk" reversible="false">  
      <listOfReactants>  
	 <speciesReference species="Nor4ririlc_R_It0_Pririnor_O1to2f" stoichiometry="1"/>  
      </listOfReactants>  
      <listOfProducts> 
         <speciesReference species="Nor4ririlc_R_It0_Pririnor_O1to2f" stoichiometry="1"/>  
	 <speciesReference species="Nor4ririlc_R_It0_Rclnor_B1nb2n" stoichiometry="1"/>  
      </listOfProducts>  
      <kineticLaw>  
	 <math xmlns="http://www.w3.org/1998/Math/MathML">  
	    <apply>  
	       <times/>   
	       <ci>Cell</ci>  
	       <ci>Nor4ririlc_R_It0_Pririnor_K23_Lk</ci>  
	       <ci>Nor4ririlc_R_It0_Pririnor_O1to2f</ci>  
	    </apply>  
	    </math>  
	    <listOfParameters>  
	       <parameter id="Nor4ririlc_R_It0_Pririnor_K23_Lk" value="5e-05"/>  
	    </listOfParameters>  
      </kineticLaw>  
   </reaction>  
   <reaction id="reaction_Not3_Ip3_Sips_Off_1_K_D" reversible="false">  
      <listOfReactants>  
	 <speciesReference species="Not3_Ip3_Sips_Off_1_Sig_Free" stoichiometry="1"/>  
      </listOfReactants>  
      <kineticLaw>  
	 <math xmlns="http://www.w3.org/1998/Math/MathML">  
	    <apply>  
	       <times/>   
	       <ci>Cell</ci>  
	       <ci>Not3_Ip3_Sips_Off_1_K_D</ci>  
	       <ci>Not3_Ip3_Sips_Off_1_Sig_Free</ci>  
	    </apply>  
	    </math>  
	    <listOfParameters>  
	       <parameter id="Not3_Ip3_Sips_Off_1_K_D" value="0"/>  
	    </listOfParameters>  
      </kineticLaw>  
   </reaction>  
   <reaction id="reaction_Not3_Ip3_S0_K_El" reversible="false">  
      <listOfReactants>  
	 <speciesReference species="Not3_Ip3_S0_Pols" stoichiometry="1"/>  
      </listOfReactants>  
      <listOfProducts> 
	 <speciesReference species="Not3_Ip3_Tes_Polt" stoichiometry="1"/>  
      </listOfProducts>  
      <kineticLaw>  
	 <math xmlns="http://www.w3.org/1998/Math/MathML">  
	    <apply>  
	       <times/>   
	       <ci>Cell</ci>  
	       <ci>Not3_Ip3_S0_K_El</ci>  
	       <ci>Not3_Ip3_S0_Pols</ci>  
	    </apply>  
	    </math>  
	    <listOfParameters>  
	       <parameter id="Not3_Ip3_S0_K_El" value="1"/>  
	    </listOfParameters>  
      </kineticLaw>  
   </reaction>  
   <reaction id="reaction_Not0_Ip1_R0_K_1r" reversible="false">  
      <listOfReactants>  
	 <speciesReference species="Not0_Ip1_R0_Rb" stoichiometry="1"/>  
      </listOfReactants>  
      <listOfProducts> 
	 <speciesReference species="Ribpool_R_Free" stoichiometry="1"/>  
	 <speciesReference species="Not0_Ip1_R0_B_Free" stoichiometry="1"/>  
      </listOfProducts>  
      <kineticLaw>  
	 <math xmlns="http://www.w3.org/1998/Math/MathML">  
	    <apply>  
	       <times/>   
	       <ci>Cell</ci>  
	       <ci>Not0_Ip1_R0_K_1r</ci>  
	       <ci>Not0_Ip1_R0_Rb</ci>  
	    </apply>  
	    </math>  
	    <listOfParameters>  
	       <parameter id="Not0_Ip1_R0_K_1r" value="0.01"/>  
	    </listOfParameters>  
      </kineticLaw>  
   </reaction>  
   <reaction id="reaction_A_Neg_Pool_Delta" reversible="false">  
      <listOfReactants>  
	 <speciesReference species="A_Neg_Pool_Fm" stoichiometry="2"/>  
      </listOfReactants>  
      <listOfProducts> 
	 <speciesReference species="A_Neg_Pool_Fd" stoichiometry="1"/>  
      </listOfProducts>  
      <kineticLaw>  
	 <math xmlns="http://www.w3.org/1998/Math/MathML">  
	    <apply>  
	       <times/>   
	       <ci>Cell</ci>  
	       <ci>A_Neg_Pool_Delta</ci>  
	       <apply>  
	         <power/>  
	         <ci>A_Neg_Pool_Fm</ci>  
		 <cn type="integer"> 2 </cn>  
	       </apply>  
	    </apply>  
	    </math>  
	    <listOfParameters>  
	       <parameter id="A_Neg_Pool_Delta" value="1000000000"/>  
	    </listOfParameters>  
      </kineticLaw>  
   </reaction>  
   <reaction id="reaction_Not0_Ip1_R0_K2r" reversible="false">  
      <listOfReactants>  
	 <speciesReference species="Not0_Ip1_R0_Rb" stoichiometry="1"/>  
      </listOfReactants>  
      <listOfProducts> 
	 <speciesReference species="Not0_Ip1_R0_B_Free" stoichiometry="1"/>  
	 <speciesReference species="Not0_Ip1_Tf_Ra" stoichiometry="1"/>  
      </listOfProducts>  
      <kineticLaw>  
	 <math xmlns="http://www.w3.org/1998/Math/MathML">  
	    <apply>  
	       <times/>   
	       <ci>Cell</ci>  
	       <ci>Not0_Ip1_R0_K2r</ci>  
	       <ci>Not0_Ip1_R0_Rb</ci>  
	    </apply>  
	    </math>  
	    <listOfParameters>  
	       <parameter id="Not0_Ip1_R0_K2r" value="0.02"/>  
	    </listOfParameters>  
      </kineticLaw>  
   </reaction>  
   <reaction id="reaction_Not0_Ip0_Tf_2_K_El" reversible="false">  
      <listOfReactants>  
	 <speciesReference species="Not0_Ip0_Tf_2_Pola" stoichiometry="1"/>  
      </listOfReactants>  
      <listOfProducts> 
	 <speciesReference species="Not0_Ip0_Te_2_Polt" stoichiometry="1"/>  
      </listOfProducts>  
      <kineticLaw>  
	 <math xmlns="http://www.w3.org/1998/Math/MathML">  
	    <apply>  
	       <times/>   
	       <ci>Cell</ci>  
	       <ci>Not0_Ip0_Tf_2_K_El</ci>  
	       <ci>Not0_Ip0_Tf_2_Pola</ci>  
	    </apply>  
	    </math>  
	    <listOfParameters>  
	       <parameter id="Not0_Ip0_Tf_2_K_El" value="0.056"/>  
	    </listOfParameters>  
      </kineticLaw>  
   </reaction>  
   <reaction id="reaction_Nor4riracc_R_It6_Sips_Off_2_K_D" reversible="false">  
      <listOfReactants>  
	 <speciesReference species="Nor4riracc_R_It6_Sips_Off_2_Sig_Free" stoichiometry="1"/>  
      </listOfReactants>  
      <kineticLaw>  
	 <math xmlns="http://www.w3.org/1998/Math/MathML">  
	    <apply>  
	       <times/>   
	       <ci>Cell</ci>  
	       <ci>Nor4riracc_R_It6_Sips_Off_2_K_D</ci>  
	       <ci>Nor4riracc_R_It6_Sips_Off_2_Sig_Free</ci>  
	    </apply>  
	    </math>  
	    <listOfParameters>  
	       <parameter id="Nor4riracc_R_It6_Sips_Off_2_K_D" value="0"/>  
	    </listOfParameters>  
      </kineticLaw>  
   </reaction>  
   <reaction id="reaction_Int_R_Pool_K_Dd" reversible="false">  
      <listOfReactants>  
	 <speciesReference species="Int_R_Pool_Fd" stoichiometry="1"/>  
      </listOfReactants>  
      <kineticLaw>  
	 <math xmlns="http://www.w3.org/1998/Math/MathML">  
	    <apply>  
	       <times/>   
	       <ci>Cell</ci>  
	       <ci>Int_R_Pool_K_Dd</ci>  
	       <ci>Int_R_Pool_Fd</ci>  
	    </apply>  
	    </math>  
	    <listOfParameters>  
	       <parameter id="Int_R_Pool_K_Dd" value="0.00116"/>  
	    </listOfParameters>  
      </kineticLaw>  
   </reaction>  
   <reaction id="reaction_Nor4rirall_R_It3_Priranor_K_1" reversible="false">  
      <listOfReactants>  
	 <speciesReference species="Nor4rirall_R_It3_Priranor_Polo1fo2f" stoichiometry="1"/>  
      </listOfReactants>  
      <listOfProducts> 
	 <speciesReference species="Nor4rirall_R_It3_Priranor_O1fo2f" stoichiometry="1"/>  
	 <speciesReference species="Polpool_Pol_Free" stoichiometry="1"/>  
      </listOfProducts>  
      <kineticLaw>  
	 <math xmlns="http://www.w3.org/1998/Math/MathML">  
	    <apply>  
	       <times/>   
	       <ci>Cell</ci>  
	       <ci>Nor4rirall_R_It3_Priranor_K_1</ci>  
	       <ci>Nor4rirall_R_It3_Priranor_Polo1fo2f</ci>  
	    </apply>  
	    </math>  
	    <listOfParameters>  
	       <parameter id="Nor4rirall_R_It3_Priranor_K_1" value="0.01"/>  
	    </listOfParameters>  
      </kineticLaw>  
   </reaction>  
   <reaction id="reaction_Nor4raralc_R_It5_Tf_K_El" reversible="false">  
      <listOfReactants>  
	 <speciesReference species="Nor4raralc_R_It5_Tf_Pola" stoichiometry="1"/>  
      </listOfReactants>  
      <listOfProducts> 
	 <speciesReference species="Nor4raralc_R_It5_Te_Polt" stoichiometry="1"/>  
      </listOfProducts>  
      <kineticLaw>  
	 <math xmlns="http://www.w3.org/1998/Math/MathML">  
	    <apply>  
	       <times/>   
	       <ci>Cell</ci>  
	       <ci>Nor4raralc_R_It5_Tf_K_El</ci>  
	       <ci>Nor4raralc_R_It5_Tf_Pola</ci>  
	    </apply>  
	    </math>  
	    <listOfParameters>  
	       <parameter id="Nor4raralc_R_It5_Tf_K_El" value="0.056"/>  
	    </listOfParameters>  
      </kineticLaw>  
   </reaction>  
   <reaction id="reaction_B_Pos_Pool_Lambda" reversible="false">  
      <listOfReactants>  
	 <speciesReference species="B_Pos_Pool_Fdi" stoichiometry="1"/>  
	 <speciesReference species="B_Pool_Sig_Free" stoichiometry="1"/>  
      </listOfReactants>  
      <listOfProducts> 
	 <speciesReference species="B_Pos_Pool_Fd" stoichiometry="1"/>  
      </listOfProducts>  
      <kineticLaw>  
	 <math xmlns="http://www.w3.org/1998/Math/MathML">  
	    <apply>  
	       <times/>   
	       <ci>Cell</ci>  
	       <ci>B_Pos_Pool_Lambda</ci>  
	       <ci>B_Pos_Pool_Fdi</ci>  
	       <ci>B_Pool_Sig_Free</ci>  
	    </apply>  
	    </math>  
	    <listOfParameters>  
	       <parameter id="B_Pos_Pool_Lambda" value="1000000"/>  
	    </listOfParameters>  
      </kineticLaw>  
   </reaction>  
   <reaction id="reaction_A_Pos_Pool_K_Dm" reversible="false">  
      <listOfReactants>  
	 <speciesReference species="A_Pos_Pool_Fm" stoichiometry="1"/>  
      </listOfReactants>  
      <kineticLaw>  
	 <math xmlns="http://www.w3.org/1998/Math/MathML">  
	    <apply>  
	       <times/>   
	       <ci>Cell</ci>  
	       <ci>A_Pos_Pool_K_Dm</ci>  
	       <ci>A_Pos_Pool_Fm</ci>  
	    </apply>  
	    </math>  
	    <listOfParameters>  
	       <parameter id="A_Pos_Pool_K_Dm" value="0.00116"/>  
	    </listOfParameters>  
      </kineticLaw>  
   </reaction>  
   <reaction id="reaction_Nor4raralc_R_It4_Rclnor_K_Dr1" reversible="false">  
      <listOfReactants>  
	 <speciesReference species="Nor4raralc_R_It4_Rclnor_Rb1nb2n" stoichiometry="1"/>  
      </listOfReactants>  
      <listOfProducts> 
	 <speciesReference species="Ribpool_R_Free" stoichiometry="1"/>  
      </listOfProducts>  
      <kineticLaw>  
	 <math xmlns="http://www.w3.org/1998/Math/MathML">  
	    <apply>  
	       <times/>   
	       <ci>Cell</ci>  
	       <ci>Nor4raralc_R_It4_Rclnor_K_Dr1</ci>  
	       <ci>Nor4raralc_R_It4_Rclnor_Rb1nb2n</ci>  
	    </apply>  
	    </math>  
	    <listOfParameters>  
	       <parameter id="Nor4raralc_R_It4_Rclnor_K_Dr1" value="0.0116"/>  
	    </listOfParameters>  
      </kineticLaw>  
   </reaction>  
   <reaction id="reaction_Not0_Ip0_Te_2_Zeta" reversible="false">  
      <listOfReactants>  
	 <speciesReference species="Not0_Ip0_Te_2_Polt" stoichiometry="1"/>  
      </listOfReactants>  
      <listOfProducts> 
	 <speciesReference species="Polpool_Pol_Free" stoichiometry="1"/>  
      </listOfProducts>  
      <kineticLaw>  
	 <math xmlns="http://www.w3.org/1998/Math/MathML">  
	    <apply>  
	       <times/>   
	       <ci>Cell</ci>  
	       <ci>Not0_Ip0_Te_2_Zeta</ci>  
	       <ci>Not0_Ip0_Te_2_Polt</ci>  
	    </apply>  
	    </math>  
	    <listOfParameters>  
	       <parameter id="Not0_Ip0_Te_2_Zeta" value="31.25"/>  
	    </listOfParameters>  
      </kineticLaw>  
   </reaction>  
   <reaction id="reaction_Nor4raralc_R_It4_Rclnor_Csi1f" reversible="false">  
      <listOfReactants>  
	 <speciesReference species="Nor4raralc_R_It4_Rclnor_B1fb2f" stoichiometry="1"/>  
      </listOfReactants>  
      <listOfProducts> 
	 <speciesReference species="Nor4raralc_R_It4_Rclnor_B1nb2f" stoichiometry="1"/>  
	 <speciesReference species="C_Pool_Sig_Free" stoichiometry="1"/>  
      </listOfProducts>  
      <kineticLaw>  
	 <math xmlns="http://www.w3.org/1998/Math/MathML">  
	    <apply>  
	       <times/>   
	       <ci>Cell</ci>  
	       <ci>Nor4raralc_R_It4_Rclnor_Csi1f</ci>  
	       <ci>Nor4raralc_R_It4_Rclnor_B1fb2f</ci>  
	    </apply>  
	    </math>  
	    <listOfParameters>  
	       <parameter id="Nor4raralc_R_It4_Rclnor_Csi1f" value="0.01"/>  
	    </listOfParameters>  
      </kineticLaw>  
   </reaction>  
   <reaction id="reaction_Nor4rirall_R_It7_Priranor_Alpha1t" reversible="false">  
      <listOfReactants>  
	 <speciesReference species="Nor4rirall_R_It7_Priranor_O1fo2t" stoichiometry="1"/>  
	 <speciesReference species="B_Pos_Pool_Fd" stoichiometry="1"/>  
      </listOfReactants>  
      <listOfProducts> 
	 <speciesReference species="Nor4rirall_R_It7_Priranor_O1to2t" stoichiometry="1"/>  
      </listOfProducts>  
      <kineticLaw>  
	 <math xmlns="http://www.w3.org/1998/Math/MathML">  
	    <apply>  
	       <times/>   
	       <ci>Cell</ci>  
	       <ci>Nor4rirall_R_It7_Priranor_Alpha1t</ci>  
	       <ci>Nor4rirall_R_It7_Priranor_O1fo2t</ci>  
	       <ci>B_Pos_Pool_Fd</ci>  
	    </apply>  
	    </math>  
	    <listOfParameters>  
	       <parameter id="Nor4rirall_R_It7_Priranor_Alpha1t" value="1000000000"/>  
	    </listOfParameters>  
      </kineticLaw>  
   </reaction>  
   <reaction id="reaction_Nor4raralc_R_It4_Rclnor_K_Lkr23" reversible="false">  
      <listOfReactants>  
	 <speciesReference species="Nor4raralc_R_It4_Rclnor_B1fb2n" stoichiometry="1"/>  
      </listOfReactants>  
      <listOfProducts> 
         <speciesReference species="Nor4raralc_R_It4_Rclnor_B1fb2n" stoichiometry="1"/>  
	 <speciesReference species="Int_R_Pool_Fm" stoichiometry="1"/>  
      </listOfProducts>  
      <kineticLaw>  
	 <math xmlns="http://www.w3.org/1998/Math/MathML">  
	    <apply>  
	       <times/>   
	       <ci>Cell</ci>  
	       <ci>Nor4raralc_R_It4_Rclnor_K_Lkr23</ci>  
	       <ci>Nor4raralc_R_It4_Rclnor_B1fb2n</ci>  
	    </apply>  
	    </math>  
	    <listOfParameters>  
	       <parameter id="Nor4raralc_R_It4_Rclnor_K_Lkr23" value="1e-05"/>  
	    </listOfParameters>  
      </kineticLaw>  
   </reaction>  
   <reaction id="reaction_Nor4ririlc_R_It0_Rclnor_K_Lkr23" reversible="false">  
      <listOfReactants>  
	 <speciesReference species="Nor4ririlc_R_It0_Rclnor_B1fb2n" stoichiometry="1"/>  
      </listOfReactants>  
      <listOfProducts> 
         <speciesReference species="Nor4ririlc_R_It0_Rclnor_B1fb2n" stoichiometry="1"/>  
	 <speciesReference species="Int_R_Pool_Fm" stoichiometry="1"/>  
      </listOfProducts>  
      <kineticLaw>  
	 <math xmlns="http://www.w3.org/1998/Math/MathML">  
	    <apply>  
	       <times/>   
	       <ci>Cell</ci>  
	       <ci>Nor4ririlc_R_It0_Rclnor_K_Lkr23</ci>  
	       <ci>Nor4ririlc_R_It0_Rclnor_B1fb2n</ci>  
	    </apply>  
	    </math>  
	    <listOfParameters>  
	       <parameter id="Nor4ririlc_R_It0_Rclnor_K_Lkr23" value="1e-05"/>  
	    </listOfParameters>  
      </kineticLaw>  
   </reaction>  
   <reaction id="reaction_Not0_Ip1_R0_K_Db" reversible="false">  
      <listOfReactants>  
	 <speciesReference species="Not0_Ip1_R0_B_Free" stoichiometry="1"/>  
      </listOfReactants>  
      <kineticLaw>  
	 <math xmlns="http://www.w3.org/1998/Math/MathML">  
	    <apply>  
	       <times/>   
	       <ci>Cell</ci>  
	       <ci>Not0_Ip1_R0_K_Db</ci>  
	       <ci>Not0_Ip1_R0_B_Free</ci>  
	    </apply>  
	    </math>  
	    <listOfParameters>  
	       <parameter id="Not0_Ip1_R0_K_Db" value="0.0116"/>  
	    </listOfParameters>  
      </kineticLaw>  
   </reaction>  
   <reaction id="reaction_Nor4ririlc_R_It1_Pririnor_Alpha1t" reversible="false">  
      <listOfReactants>  
	 <speciesReference species="A_Pos_Pool_Fd" stoichiometry="1"/>  
	 <speciesReference species="Nor4ririlc_R_It1_Pririnor_O1fo2t" stoichiometry="1"/>  
      </listOfReactants>  
      <listOfProducts> 
	 <speciesReference species="Nor4ririlc_R_It1_Pririnor_O1to2t" stoichiometry="1"/>  
      </listOfProducts>  
      <kineticLaw>  
	 <math xmlns="http://www.w3.org/1998/Math/MathML">  
	    <apply>  
	       <times/>   
	       <ci>Cell</ci>  
	       <ci>Nor4ririlc_R_It1_Pririnor_Alpha1t</ci>  
	       <ci>A_Pos_Pool_Fd</ci>  
	       <ci>Nor4ririlc_R_It1_Pririnor_O1fo2t</ci>  
	    </apply>  
	    </math>  
	    <listOfParameters>  
	       <parameter id="Nor4ririlc_R_It1_Pririnor_Alpha1t" value="1000000000"/>  
	    </listOfParameters>  
      </kineticLaw>  
   </reaction>  
   <reaction id="reaction_Not0_Ip1_R0_2_K_1r" reversible="false">  
      <listOfReactants>  
	 <speciesReference species="Not0_Ip1_R0_2_Rb" stoichiometry="1"/>  
      </listOfReactants>  
      <listOfProducts> 
	 <speciesReference species="Not0_Ip1_R0_2_B_Free" stoichiometry="1"/>  
	 <speciesReference species="Ribpool_R_Free" stoichiometry="1"/>  
      </listOfProducts>  
      <kineticLaw>  
	 <math xmlns="http://www.w3.org/1998/Math/MathML">  
	    <apply>  
	       <times/>   
	       <ci>Cell</ci>  
	       <ci>Not0_Ip1_R0_2_K_1r</ci>  
	       <ci>Not0_Ip1_R0_2_Rb</ci>  
	    </apply>  
	    </math>  
	    <listOfParameters>  
	       <parameter id="Not0_Ip1_R0_2_K_1r" value="0.01"/>  
	    </listOfParameters>  
      </kineticLaw>  
   </reaction>  
   <reaction id="reaction_Nor4raralc_R_It5_Praranor_Alpha1f" reversible="false">  
      <listOfReactants>  
	 <speciesReference species="A_Neg_Pool_Fd" stoichiometry="1"/>  
	 <speciesReference species="Nor4raralc_R_It5_Praranor_O1fo2f" stoichiometry="1"/>  
      </listOfReactants>  
      <listOfProducts> 
	 <speciesReference species="Nor4raralc_R_It5_Praranor_O1to2f" stoichiometry="1"/>  
      </listOfProducts>  
      <kineticLaw>  
	 <math xmlns="http://www.w3.org/1998/Math/MathML">  
	    <apply>  
	       <times/>   
	       <ci>Cell</ci>  
	       <ci>Nor4raralc_R_It5_Praranor_Alpha1f</ci>  
	       <ci>A_Neg_Pool_Fd</ci>  
	       <ci>Nor4raralc_R_It5_Praranor_O1fo2f</ci>  
	    </apply>  
	    </math>  
	    <listOfParameters>  
	       <parameter id="Nor4raralc_R_It5_Praranor_Alpha1f" value="1000000000"/>  
	    </listOfParameters>  
      </kineticLaw>  
   </reaction>  
   <reaction id="reaction_Nor4ririlc_R_It0_Pririnor_Beta1t" reversible="false">  
      <listOfReactants>  
	 <speciesReference species="Nor4ririlc_R_It0_Pririnor_O1to2t" stoichiometry="1"/>  
      </listOfReactants>  
      <listOfProducts> 
	 <speciesReference species="Nor4ririlc_R_It0_Pririnor_O1fo2t" stoichiometry="1"/>  
	 <speciesReference species="A_Pos_Pool_Fd" stoichiometry="1"/>  
      </listOfProducts>  
      <kineticLaw>  
	 <math xmlns="http://www.w3.org/1998/Math/MathML">  
	    <apply>  
	       <times/>   
	       <ci>Cell</ci>  
	       <ci>Nor4ririlc_R_It0_Pririnor_Beta1t</ci>  
	       <ci>Nor4ririlc_R_It0_Pririnor_O1to2t</ci>  
	    </apply>  
	    </math>  
	    <listOfParameters>  
	       <parameter id="Nor4ririlc_R_It0_Pririnor_Beta1t" value="0.01"/>  
	    </listOfParameters>  
      </kineticLaw>  
   </reaction>  
   <reaction id="reaction_Nor4riracc_R_It2_Rccnor_Csi2f" reversible="false">  
      <listOfReactants>  
	 <speciesReference species="Nor4riracc_R_It2_Rccnor_B1fb2f" stoichiometry="1"/>  
      </listOfReactants>  
      <listOfProducts> 
	 <speciesReference species="Nor4riracc_R_It2_Rccnor_B1fb2n" stoichiometry="1"/>  
	 <speciesReference species="D_Pool_Sig_Free" stoichiometry="1"/>  
      </listOfProducts>  
      <kineticLaw>  
	 <math xmlns="http://www.w3.org/1998/Math/MathML">  
	    <apply>  
	       <times/>   
	       <ci>Cell</ci>  
	       <ci>Nor4riracc_R_It2_Rccnor_Csi2f</ci>  
	       <ci>Nor4riracc_R_It2_Rccnor_B1fb2f</ci>  
	    </apply>  
	    </math>  
	    <listOfParameters>  
	       <parameter id="Nor4riracc_R_It2_Rccnor_Csi2f" value="0.01"/>  
	    </listOfParameters>  
      </kineticLaw>  
   </reaction>  
   <reaction id="reaction_Nor4raralc_R_It4_Rclnor_K1r" reversible="false">  
      <listOfReactants>  
	 <speciesReference species="Nor4raralc_R_It4_Rclnor_B1nb2n" stoichiometry="1"/>  
	 <speciesReference species="Ribpool_R_Free" stoichiometry="1"/>  
      </listOfReactants>  
      <listOfProducts> 
	 <speciesReference species="Nor4raralc_R_It4_Rclnor_Rb1nb2n" stoichiometry="1"/>  
      </listOfProducts>  
      <kineticLaw>  
	 <math xmlns="http://www.w3.org/1998/Math/MathML">  
	    <apply>  
	       <times/>   
	       <ci>Cell</ci>  
	       <ci>Nor4raralc_R_It4_Rclnor_K1r</ci>  
	       <ci>Nor4raralc_R_It4_Rclnor_B1nb2n</ci>  
	       <ci>Ribpool_R_Free</ci>  
	    </apply>  
	    </math>  
	    <listOfParameters>  
	       <parameter id="Nor4raralc_R_It4_Rclnor_K1r" value="1000000"/>  
	    </listOfParameters>  
      </kineticLaw>  
   </reaction>  
   <reaction id="reaction_Nor4riracc_R_It6_Rccnor_Theta2f" reversible="false">  
      <listOfReactants>  
	 <speciesReference species="D_Pool_Sig_Free" stoichiometry="1"/>  
	 <speciesReference species="Nor4riracc_R_It6_Rccnor_B1fb2n" stoichiometry="1"/>  
      </listOfReactants>  
      <listOfProducts> 
	 <speciesReference species="Nor4riracc_R_It6_Rccnor_B1fb2f" stoichiometry="1"/>  
      </listOfProducts>  
      <kineticLaw>  
	 <math xmlns="http://www.w3.org/1998/Math/MathML">  
	    <apply>  
	       <times/>   
	       <ci>Cell</ci>  
	       <ci>Nor4riracc_R_It6_Rccnor_Theta2f</ci>  
	       <ci>D_Pool_Sig_Free</ci>  
	       <ci>Nor4riracc_R_It6_Rccnor_B1fb2n</ci>  
	    </apply>  
	    </math>  
	    <listOfParameters>  
	       <parameter id="Nor4riracc_R_It6_Rccnor_Theta2f" value="1000000000"/>  
	    </listOfParameters>  
      </kineticLaw>  
   </reaction>  
   <reaction id="reaction_Nor4rirall_R_It7_Sips_Off_2_K_S" reversible="false">  
      <listOfProducts> 
	 <speciesReference species="Nor4rirall_R_It7_Sips_Off_2_Sig_Free" stoichiometry="1"/>  
      </listOfProducts>  
      <kineticLaw>  
	 <math xmlns="http://www.w3.org/1998/Math/MathML">  
	    <apply>  
	       <times/>   
	       <ci>Cell</ci>  
	       <ci>Nor4rirall_R_It7_Sips_Off_2_K_S</ci>  
	    </apply>  
	    </math>  
	    <listOfParameters>  
	       <parameter id="Nor4rirall_R_It7_Sips_Off_2_K_S" value="0"/>  
	    </listOfParameters>  
      </kineticLaw>  
   </reaction>  
   <reaction id="reaction_Nor4ririlc_R_It1_Rclnor_K_Lkr23" reversible="false">  
      <listOfReactants>  
	 <speciesReference species="Nor4ririlc_R_It1_Rclnor_B1fb2n" stoichiometry="1"/>  
      </listOfReactants>  
      <listOfProducts> 
         <speciesReference species="Nor4ririlc_R_It1_Rclnor_B1fb2n" stoichiometry="1"/>  
	 <speciesReference species="Int_R_Pool_Fm" stoichiometry="1"/>  
      </listOfProducts>  
      <kineticLaw>  
	 <math xmlns="http://www.w3.org/1998/Math/MathML">  
	    <apply>  
	       <times/>   
	       <ci>Cell</ci>  
	       <ci>Nor4ririlc_R_It1_Rclnor_K_Lkr23</ci>  
	       <ci>Nor4ririlc_R_It1_Rclnor_B1fb2n</ci>  
	    </apply>  
	    </math>  
	    <listOfParameters>  
	       <parameter id="Nor4ririlc_R_It1_Rclnor_K_Lkr23" value="1e-05"/>  
	    </listOfParameters>  
      </kineticLaw>  
   </reaction>  
   <reaction id="reaction_Nor4raralc_R_It5_Rclnor_K_1r" reversible="false">  
      <listOfReactants>  
	 <speciesReference species="Nor4raralc_R_It5_Rclnor_Rb1nb2n" stoichiometry="1"/>  
      </listOfReactants>  
      <listOfProducts> 
	 <speciesReference species="Ribpool_R_Free" stoichiometry="1"/>  
	 <speciesReference species="Nor4raralc_R_It5_Rclnor_B1nb2n" stoichiometry="1"/>  
      </listOfProducts>  
      <kineticLaw>  
	 <math xmlns="http://www.w3.org/1998/Math/MathML">  
	    <apply>  
	       <times/>   
	       <ci>Cell</ci>  
	       <ci>Nor4raralc_R_It5_Rclnor_K_1r</ci>  
	       <ci>Nor4raralc_R_It5_Rclnor_Rb1nb2n</ci>  
	    </apply>  
	    </math>  
	    <listOfParameters>  
	       <parameter id="Nor4raralc_R_It5_Rclnor_K_1r" value="0.01"/>  
	    </listOfParameters>  
      </kineticLaw>  
   </reaction>  
   <reaction id="reaction_Not3_Ip2_Rcnot_K_Lkr12" reversible="false">  
      <listOfReactants>  
	 <speciesReference species="Not3_Ip2_Rcnot_B1f" stoichiometry="1"/>  
      </listOfReactants>  
      <listOfProducts> 
         <speciesReference species="Not3_Ip2_Rcnot_B1f" stoichiometry="1"/>  
	 <speciesReference species="Inp2_Pool_Fm" stoichiometry="1"/>  
      </listOfProducts>  
      <kineticLaw>  
	 <math xmlns="http://www.w3.org/1998/Math/MathML">  
	    <apply>  
	       <times/>   
	       <ci>Cell</ci>  
	       <ci>Not3_Ip2_Rcnot_K_Lkr12</ci>  
	       <ci>Not3_Ip2_Rcnot_B1f</ci>  
	    </apply>  
	    </math>  
	    <listOfParameters>  
	       <parameter id="Not3_Ip2_Rcnot_K_Lkr12" value="1e-05"/>  
	    </listOfParameters>  
      </kineticLaw>  
   </reaction>  
   <reaction id="reaction_Nor4raralc_R_It4_Praranor_Alpha1t" reversible="false">  
      <listOfReactants>  
	 <speciesReference species="A_Neg_Pool_Fd" stoichiometry="1"/>  
	 <speciesReference species="Nor4raralc_R_It4_Praranor_O1fo2t" stoichiometry="1"/>  
      </listOfReactants>  
      <listOfProducts> 
	 <speciesReference species="Nor4raralc_R_It4_Praranor_O1to2t" stoichiometry="1"/>  
      </listOfProducts>  
      <kineticLaw>  
	 <math xmlns="http://www.w3.org/1998/Math/MathML">  
	    <apply>  
	       <times/>   
	       <ci>Cell</ci>  
	       <ci>Nor4raralc_R_It4_Praranor_Alpha1t</ci>  
	       <ci>A_Neg_Pool_Fd</ci>  
	       <ci>Nor4raralc_R_It4_Praranor_O1fo2t</ci>  
	    </apply>  
	    </math>  
	    <listOfParameters>  
	       <parameter id="Nor4raralc_R_It4_Praranor_Alpha1t" value="1000000000"/>  
	    </listOfParameters>  
      </kineticLaw>  
   </reaction>  
   <reaction id="reaction_Nor1r_F_Sf0_Pranor_K2" reversible="false">  
      <listOfReactants>  
	 <speciesReference species="Nor1r_F_Sf0_Pranor_Polo1f" stoichiometry="1"/>  
      </listOfReactants>  
      <listOfProducts> 
	 <speciesReference species="Nor1r_F_Sf0_R0_Polb" stoichiometry="1"/>  
	 <speciesReference species="Nor1r_F_Sf0_Pranor_O1f" stoichiometry="1"/>  
      </listOfProducts>  
      <kineticLaw>  
	 <math xmlns="http://www.w3.org/1998/Math/MathML">  
	    <apply>  
	       <times/>   
	       <ci>Cell</ci>  
	       <ci>Nor1r_F_Sf0_Pranor_K2</ci>  
	       <ci>Nor1r_F_Sf0_Pranor_Polo1f</ci>  
	    </apply>  
	    </math>  
	    <listOfParameters>  
	       <parameter id="Nor1r_F_Sf0_Pranor_K2" value="0.05"/>  
	    </listOfParameters>  
      </kineticLaw>  
   </reaction>  
   <reaction id="reaction_Nor4rirall_R_It3_Priranor_Beta2t" reversible="false">  
      <listOfReactants>  
	 <speciesReference species="Nor4rirall_R_It3_Priranor_O1to2t" stoichiometry="1"/>  
      </listOfReactants>  
      <listOfProducts> 
	 <speciesReference species="Nor4rirall_R_It3_Priranor_O1to2f" stoichiometry="1"/>  
	 <speciesReference species="B_Neg_Pool_Fd" stoichiometry="1"/>  
      </listOfProducts>  
      <kineticLaw>  
	 <math xmlns="http://www.w3.org/1998/Math/MathML">  
	    <apply>  
	       <times/>   
	       <ci>Cell</ci>  
	       <ci>Nor4rirall_R_It3_Priranor_Beta2t</ci>  
	       <ci>Nor4rirall_R_It3_Priranor_O1to2t</ci>  
	    </apply>  
	    </math>  
	    <listOfParameters>  
	       <parameter id="Nor4rirall_R_It3_Priranor_Beta2t" value="0.01"/>  
	    </listOfParameters>  
      </kineticLaw>  
   </reaction>  
   <reaction id="reaction_Nor4riracc_R_It6_Rccnor_K_1r" reversible="false">  
      <listOfReactants>  
	 <speciesReference species="Nor4riracc_R_It6_Rccnor_Rb1nb2n" stoichiometry="1"/>  
      </listOfReactants>  
      <listOfProducts> 
	 <speciesReference species="Ribpool_R_Free" stoichiometry="1"/>  
	 <speciesReference species="Nor4riracc_R_It6_Rccnor_B1nb2n" stoichiometry="1"/>  
      </listOfProducts>  
      <kineticLaw>  
	 <math xmlns="http://www.w3.org/1998/Math/MathML">  
	    <apply>  
	       <times/>   
	       <ci>Cell</ci>  
	       <ci>Nor4riracc_R_It6_Rccnor_K_1r</ci>  
	       <ci>Nor4riracc_R_It6_Rccnor_Rb1nb2n</ci>  
	    </apply>  
	    </math>  
	    <listOfParameters>  
	       <parameter id="Nor4riracc_R_It6_Rccnor_K_1r" value="0.01"/>  
	    </listOfParameters>  
      </kineticLaw>  
   </reaction>  
   <reaction id="reaction_Nor4rirall_R_It7_Rllnor_Csi1n" reversible="false">  
      <listOfReactants>  
	 <speciesReference species="Nor4rirall_R_It7_Rllnor_B1fb2n" stoichiometry="1"/>  
      </listOfReactants>  
      <listOfProducts> 
	 <speciesReference species="C_Neg_Pool_Srna_Free" stoichiometry="1"/>  
	 <speciesReference species="Nor4rirall_R_It7_Rllnor_B1nb2n" stoichiometry="1"/>  
      </listOfProducts>  
      <kineticLaw>  
	 <math xmlns="http://www.w3.org/1998/Math/MathML">  
	    <apply>  
	       <times/>   
	       <ci>Cell</ci>  
	       <ci>Nor4rirall_R_It7_Rllnor_Csi1n</ci>  
	       <ci>Nor4rirall_R_It7_Rllnor_B1fb2n</ci>  
	    </apply>  
	    </math>  
	    <listOfParameters>  
	       <parameter id="Nor4rirall_R_It7_Rllnor_Csi1n" value="0.01"/>  
	    </listOfParameters>  
      </kineticLaw>  
   </reaction>  
   <reaction id="reaction_Nor4ririlc_R_It1_Rclnor_K2r" reversible="false">  
      <listOfReactants>  
	 <speciesReference species="Nor4ririlc_R_It1_Rclnor_Rb1nb2n" stoichiometry="1"/>  
      </listOfReactants>  
      <listOfProducts> 
	 <speciesReference species="Nor4ririlc_R_It1_Tf_Ra" stoichiometry="1"/>  
	 <speciesReference species="Nor4ririlc_R_It1_Rclnor_B1nb2n" stoichiometry="1"/>  
      </listOfProducts>  
      <kineticLaw>  
	 <math xmlns="http://www.w3.org/1998/Math/MathML">  
	    <apply>  
	       <times/>   
	       <ci>Cell</ci>  
	       <ci>Nor4ririlc_R_It1_Rclnor_K2r</ci>  
	       <ci>Nor4ririlc_R_It1_Rclnor_Rb1nb2n</ci>  
	    </apply>  
	    </math>  
	    <listOfParameters>  
	       <parameter id="Nor4ririlc_R_It1_Rclnor_K2r" value="0.02"/>  
	    </listOfParameters>  
      </kineticLaw>  
   </reaction>  
   <reaction id="reaction_Nor4ririlc_R_It0_Rclnor_Theta2f" reversible="false">  
      <listOfReactants>  
	 <speciesReference species="D_Neg_Pool_Srna_Free" stoichiometry="1"/>  
	 <speciesReference species="Nor4ririlc_R_It0_Rclnor_B1fb2n" stoichiometry="1"/>  
      </listOfReactants>  
      <listOfProducts> 
	 <speciesReference species="Nor4ririlc_R_It0_Rclnor_B1fb2f" stoichiometry="1"/>  
      </listOfProducts>  
      <kineticLaw>  
	 <math xmlns="http://www.w3.org/1998/Math/MathML">  
	    <apply>  
	       <times/>   
	       <ci>Cell</ci>  
	       <ci>Nor4ririlc_R_It0_Rclnor_Theta2f</ci>  
	       <ci>D_Neg_Pool_Srna_Free</ci>  
	       <ci>Nor4ririlc_R_It0_Rclnor_B1fb2n</ci>  
	    </apply>  
	    </math>  
	    <listOfParameters>  
	       <parameter id="Nor4ririlc_R_It0_Rclnor_Theta2f" value="1000000000"/>  
	    </listOfParameters>  
      </kineticLaw>  
   </reaction>  
   <reaction id="reaction_B_Pos_Pool_Delta" reversible="false">  
      <listOfReactants>  
	 <speciesReference species="B_Pos_Pool_Fm" stoichiometry="2"/>  
      </listOfReactants>  
      <listOfProducts> 
	 <speciesReference species="B_Pos_Pool_Fdi" stoichiometry="1"/>  
      </listOfProducts>  
      <kineticLaw>  
	 <math xmlns="http://www.w3.org/1998/Math/MathML">  
	    <apply>  
	       <times/>   
	       <ci>Cell</ci>  
	       <ci>B_Pos_Pool_Delta</ci>  
	       <apply>  
	         <power/>  
	         <ci>B_Pos_Pool_Fm</ci>  
		 <cn type="integer"> 2 </cn>  
	       </apply>  
	    </apply>  
	    </math>  
	    <listOfParameters>  
	       <parameter id="B_Pos_Pool_Delta" value="1000000000"/>  
	    </listOfParameters>  
      </kineticLaw>  
   </reaction>  
   <reaction id="reaction_Not0_Ip1_R0_2_K_Db" reversible="false">  
      <listOfReactants>  
	 <speciesReference species="Not0_Ip1_R0_2_B_Free" stoichiometry="1"/>  
      </listOfReactants>  
      <kineticLaw>  
	 <math xmlns="http://www.w3.org/1998/Math/MathML">  
	    <apply>  
	       <times/>   
	       <ci>Cell</ci>  
	       <ci>Not0_Ip1_R0_2_K_Db</ci>  
	       <ci>Not0_Ip1_R0_2_B_Free</ci>  
	    </apply>  
	    </math>  
	    <listOfParameters>  
	       <parameter id="Not0_Ip1_R0_2_K_Db" value="0.0116"/>  
	    </listOfParameters>  
      </kineticLaw>  
   </reaction>  
   <reaction id="reaction_Nor4rirall_R_It3_Priranor_K_D22" reversible="false">  
      <listOfReactants>  
	 <speciesReference species="Nor4rirall_R_It3_Priranor_O1fo2t" stoichiometry="1"/>  
      </listOfReactants>  
      <listOfProducts> 
	 <speciesReference species="Nor4rirall_R_It3_Priranor_O1fo2f" stoichiometry="1"/>  
      </listOfProducts>  
      <kineticLaw>  
	 <math xmlns="http://www.w3.org/1998/Math/MathML">  
	    <apply>  
	       <times/>   
	       <ci>Cell</ci>  
	       <ci>Nor4rirall_R_It3_Priranor_K_D22</ci>  
	       <ci>Nor4rirall_R_It3_Priranor_O1fo2t</ci>  
	    </apply>  
	    </math>  
	    <listOfParameters>  
	       <parameter id="Nor4rirall_R_It3_Priranor_K_D22" value="0.00116"/>  
	    </listOfParameters>  
      </kineticLaw>  
   </reaction>  
   <reaction id="reaction_Nor4raralc_R_It4_Praranor_K_D13" reversible="false">  
      <listOfReactants>  
	 <speciesReference species="Nor4raralc_R_It4_Praranor_O1to2f" stoichiometry="1"/>  
      </listOfReactants>  
      <listOfProducts> 
	 <speciesReference species="Nor4raralc_R_It4_Praranor_O1fo2f" stoichiometry="1"/>  
      </listOfProducts>  
      <kineticLaw>  
	 <math xmlns="http://www.w3.org/1998/Math/MathML">  
	    <apply>  
	       <times/>   
	       <ci>Cell</ci>  
	       <ci>Nor4raralc_R_It4_Praranor_K_D13</ci>  
	       <ci>Nor4raralc_R_It4_Praranor_O1to2f</ci>  
	    </apply>  
	    </math>  
	    <listOfParameters>  
	       <parameter id="Nor4raralc_R_It4_Praranor_K_D13" value="0.00116"/>  
	    </listOfParameters>  
      </kineticLaw>  
   </reaction>  
   <reaction id="reaction_Nor4ririlc_R_It1_Rclnor_Theta1n" reversible="false">  
      <listOfReactants>  
	 <speciesReference species="Nor4ririlc_R_It1_Rclnor_B1nb2n" stoichiometry="1"/>  
	 <speciesReference species="D_Pool_Sig_Free" stoichiometry="1"/>  
      </listOfReactants>  
      <listOfProducts> 
	 <speciesReference species="Nor4ririlc_R_It1_Rclnor_B1fb2n" stoichiometry="1"/>  
      </listOfProducts>  
      <kineticLaw>  
	 <math xmlns="http://www.w3.org/1998/Math/MathML">  
	    <apply>  
	       <times/>   
	       <ci>Cell</ci>  
	       <ci>Nor4ririlc_R_It1_Rclnor_Theta1n</ci>  
	       <ci>Nor4ririlc_R_It1_Rclnor_B1nb2n</ci>  
	       <ci>D_Pool_Sig_Free</ci>  
	    </apply>  
	    </math>  
	    <listOfParameters>  
	       <parameter id="Nor4ririlc_R_It1_Rclnor_Theta1n" value="1000000000"/>  
	    </listOfParameters>  
      </kineticLaw>  
   </reaction>  
   <reaction id="reaction_Not0_Ip0_R0_2_K_Db" reversible="false">  
      <listOfReactants>  
	 <speciesReference species="Not0_Ip0_R0_2_B_Free" stoichiometry="1"/>  
      </listOfReactants>  
      <kineticLaw>  
	 <math xmlns="http://www.w3.org/1998/Math/MathML">  
	    <apply>  
	       <times/>   
	       <ci>Cell</ci>  
	       <ci>Not0_Ip0_R0_2_K_Db</ci>  
	       <ci>Not0_Ip0_R0_2_B_Free</ci>  
	    </apply>  
	    </math>  
	    <listOfParameters>  
	       <parameter id="Not0_Ip0_R0_2_K_Db" value="0.0116"/>  
	    </listOfParameters>  
      </kineticLaw>  
   </reaction>  
   <reaction id="reaction_Nor4raralc_R_It5_Rclnor_Theta2n" reversible="false">  
      <listOfReactants>  
	 <speciesReference species="C_Neg_Pool_Srna_Free" stoichiometry="1"/>  
	 <speciesReference species="Nor4raralc_R_It5_Rclnor_B1nb2n" stoichiometry="1"/>  
      </listOfReactants>  
      <listOfProducts> 
	 <speciesReference species="Nor4raralc_R_It5_Rclnor_B1nb2f" stoichiometry="1"/>  
      </listOfProducts>  
      <kineticLaw>  
	 <math xmlns="http://www.w3.org/1998/Math/MathML">  
	    <apply>  
	       <times/>   
	       <ci>Cell</ci>  
	       <ci>Nor4raralc_R_It5_Rclnor_Theta2n</ci>  
	       <ci>C_Neg_Pool_Srna_Free</ci>  
	       <ci>Nor4raralc_R_It5_Rclnor_B1nb2n</ci>  
	    </apply>  
	    </math>  
	    <listOfParameters>  
	       <parameter id="Nor4raralc_R_It5_Rclnor_Theta2n" value="1000000000"/>  
	    </listOfParameters>  
      </kineticLaw>  
   </reaction>  
   <reaction id="reaction_Nor4rirall_R_It7_Rllnor_Kd1" reversible="false">  
      <listOfReactants>  
	 <speciesReference species="Nor4rirall_R_It7_Rllnor_B1nb2n" stoichiometry="1"/>  
      </listOfReactants>  
      <kineticLaw>  
	 <math xmlns="http://www.w3.org/1998/Math/MathML">  
	    <apply>  
	       <times/>   
	       <ci>Cell</ci>  
	       <ci>Nor4rirall_R_It7_Rllnor_Kd1</ci>  
	       <ci>Nor4rirall_R_It7_Rllnor_B1nb2n</ci>  
	    </apply>  
	    </math>  
	    <listOfParameters>  
	       <parameter id="Nor4rirall_R_It7_Rllnor_Kd1" value="0.0116"/>  
	    </listOfParameters>  
      </kineticLaw>  
   </reaction>  
   <reaction id="reaction_Not3_Ip2_Tf_K_El_R" reversible="false">  
      <listOfReactants>  
	 <speciesReference species="Not3_Ip2_Tf_Ra" stoichiometry="1"/>  
      </listOfReactants>  
      <listOfProducts> 
	 <speciesReference species="Not3_Ip2_Tf_Ru" stoichiometry="1"/>  
	 <speciesReference species="Inp2_Pool_Fm" stoichiometry="1"/>  
      </listOfProducts>  
      <kineticLaw>  
	 <math xmlns="http://www.w3.org/1998/Math/MathML">  
	    <apply>  
	       <times/>   
	       <ci>Cell</ci>  
	       <ci>Not3_Ip2_Tf_K_El_R</ci>  
	       <ci>Not3_Ip2_Tf_Ra</ci>  
	    </apply>  
	    </math>  
	    <listOfParameters>  
	       <parameter id="Not3_Ip2_Tf_K_El_R" value="0.049"/>  
	    </listOfParameters>  
      </kineticLaw>  
   </reaction>  
   <reaction id="reaction_Nor4rirall_R_It3_Te_Zeta" reversible="false">  
      <listOfReactants>  
	 <speciesReference species="Nor4rirall_R_It3_Te_Polt" stoichiometry="1"/>  
      </listOfReactants>  
      <listOfProducts> 
	 <speciesReference species="Polpool_Pol_Free" stoichiometry="1"/>  
      </listOfProducts>  
      <kineticLaw>  
	 <math xmlns="http://www.w3.org/1998/Math/MathML">  
	    <apply>  
	       <times/>   
	       <ci>Cell</ci>  
	       <ci>Nor4rirall_R_It3_Te_Zeta</ci>  
	       <ci>Nor4rirall_R_It3_Te_Polt</ci>  
	    </apply>  
	    </math>  
	    <listOfParameters>  
	       <parameter id="Nor4rirall_R_It3_Te_Zeta" value="31.25"/>  
	    </listOfParameters>  
      </kineticLaw>  
   </reaction>  
   <reaction id="reaction_Nor4raralc_R_It4_Te_Zeta" reversible="false">  
      <listOfReactants>  
	 <speciesReference species="Nor4raralc_R_It4_Te_Polt" stoichiometry="1"/>  
      </listOfReactants>  
      <listOfProducts> 
	 <speciesReference species="Polpool_Pol_Free" stoichiometry="1"/>  
      </listOfProducts>  
      <kineticLaw>  
	 <math xmlns="http://www.w3.org/1998/Math/MathML">  
	    <apply>  
	       <times/>   
	       <ci>Cell</ci>  
	       <ci>Nor4raralc_R_It4_Te_Zeta</ci>  
	       <ci>Nor4raralc_R_It4_Te_Polt</ci>  
	    </apply>  
	    </math>  
	    <listOfParameters>  
	       <parameter id="Nor4raralc_R_It4_Te_Zeta" value="31.25"/>  
	    </listOfParameters>  
      </kineticLaw>  
   </reaction>  
   <reaction id="reaction_Nor4ririlc_R_It0_Tf_Zeta_R" reversible="false">  
      <listOfReactants>  
	 <speciesReference species="Nor4ririlc_R_It0_Tf_Ru" stoichiometry="1"/>  
      </listOfReactants>  
      <listOfProducts> 
	 <speciesReference species="Ribpool_R_Free" stoichiometry="1"/>  
      </listOfProducts>  
      <kineticLaw>  
	 <math xmlns="http://www.w3.org/1998/Math/MathML">  
	    <apply>  
	       <times/>   
	       <ci>Cell</ci>  
	       <ci>Nor4ririlc_R_It0_Tf_Zeta_R</ci>  
	       <ci>Nor4ririlc_R_It0_Tf_Ru</ci>  
	    </apply>  
	    </math>  
	    <listOfParameters>  
	       <parameter id="Nor4ririlc_R_It0_Tf_Zeta_R" value="0.5"/>  
	    </listOfParameters>  
      </kineticLaw>  
   </reaction>  
   <reaction id="reaction_Nor4riracc_R_It2_Rccnor_K_Lkr23" reversible="false">  
      <listOfReactants>  
	 <speciesReference species="Nor4riracc_R_It2_Rccnor_B1fb2n" stoichiometry="1"/>  
      </listOfReactants>  
      <listOfProducts> 
         <speciesReference species="Nor4riracc_R_It2_Rccnor_B1fb2n" stoichiometry="1"/>  
	 <speciesReference species="Int_R_Pool_Fm" stoichiometry="1"/>  
      </listOfProducts>  
      <kineticLaw>  
	 <math xmlns="http://www.w3.org/1998/Math/MathML">  
	    <apply>  
	       <times/>   
	       <ci>Cell</ci>  
	       <ci>Nor4riracc_R_It2_Rccnor_K_Lkr23</ci>  
	       <ci>Nor4riracc_R_It2_Rccnor_B1fb2n</ci>  
	    </apply>  
	    </math>  
	    <listOfParameters>  
	       <parameter id="Nor4riracc_R_It2_Rccnor_K_Lkr23" value="1e-05"/>  
	    </listOfParameters>  
      </kineticLaw>  
   </reaction>  
   <reaction id="reaction_Not3_Ip3_Rcnot_K_1r" reversible="false">  
      <listOfReactants>  
	 <speciesReference species="Not3_Ip3_Rcnot_Rb1n" stoichiometry="1"/>  
      </listOfReactants>  
      <listOfProducts> 
	 <speciesReference species="Not3_Ip3_Rcnot_B1n" stoichiometry="1"/>  
	 <speciesReference species="Ribpool_R_Free" stoichiometry="1"/>  
      </listOfProducts>  
      <kineticLaw>  
	 <math xmlns="http://www.w3.org/1998/Math/MathML">  
	    <apply>  
	       <times/>   
	       <ci>Cell</ci>  
	       <ci>Not3_Ip3_Rcnot_K_1r</ci>  
	       <ci>Not3_Ip3_Rcnot_Rb1n</ci>  
	    </apply>  
	    </math>  
	    <listOfParameters>  
	       <parameter id="Not3_Ip3_Rcnot_K_1r" value="0.01"/>  
	    </listOfParameters>  
      </kineticLaw>  
   </reaction>  
   <reaction id="reaction_A_Pos_Pool_Delta" reversible="false">  
      <listOfReactants>  
	 <speciesReference species="A_Pos_Pool_Fm" stoichiometry="2"/>  
      </listOfReactants>  
      <listOfProducts> 
	 <speciesReference species="A_Pos_Pool_Fdi" stoichiometry="1"/>  
      </listOfProducts>  
      <kineticLaw>  
	 <math xmlns="http://www.w3.org/1998/Math/MathML">  
	    <apply>  
	       <times/>   
	       <ci>Cell</ci>  
	       <ci>A_Pos_Pool_Delta</ci>  
	       <apply>  
	         <power/>  
	         <ci>A_Pos_Pool_Fm</ci>  
		 <cn type="integer"> 2 </cn>  
	       </apply>  
	    </apply>  
	    </math>  
	    <listOfParameters>  
	       <parameter id="A_Pos_Pool_Delta" value="1000000000"/>  
	    </listOfParameters>  
      </kineticLaw>  
   </reaction>  
   <reaction id="reaction_Not0_Ip0_R0_2_K_El" reversible="false">  
      <listOfReactants>  
	 <speciesReference species="Not0_Ip0_R0_2_Polb" stoichiometry="1"/>  
      </listOfReactants>  
      <listOfProducts> 
	 <speciesReference species="Not0_Ip0_R0_2_B_Free" stoichiometry="1"/>  
	 <speciesReference species="Not0_Ip0_Tf_2_Pola" stoichiometry="1"/>  
      </listOfProducts>  
      <kineticLaw>  
	 <math xmlns="http://www.w3.org/1998/Math/MathML">  
	    <apply>  
	       <times/>   
	       <ci>Cell</ci>  
	       <ci>Not0_Ip0_R0_2_K_El</ci>  
	       <ci>Not0_Ip0_R0_2_Polb</ci>  
	    </apply>  
	    </math>  
	    <listOfParameters>  
	       <parameter id="Not0_Ip0_R0_2_K_El" value="2"/>  
	    </listOfParameters>  
      </kineticLaw>  
   </reaction>  
   <reaction id="reaction_Nor4raralc_R_It4_Praranor_K24_Lk" reversible="false">  
      <listOfReactants>  
	 <speciesReference species="Nor4raralc_R_It4_Praranor_O1to2t" stoichiometry="1"/>  
      </listOfReactants>  
      <listOfProducts> 
         <speciesReference species="Nor4raralc_R_It4_Praranor_O1to2t" stoichiometry="1"/>  
	 <speciesReference species="Nor4raralc_R_It4_Rclnor_B1nb2n" stoichiometry="1"/>  
      </listOfProducts>  
      <kineticLaw>  
	 <math xmlns="http://www.w3.org/1998/Math/MathML">  
	    <apply>  
	       <times/>   
	       <ci>Cell</ci>  
	       <ci>Nor4raralc_R_It4_Praranor_K24_Lk</ci>  
	       <ci>Nor4raralc_R_It4_Praranor_O1to2t</ci>  
	    </apply>  
	    </math>  
	    <listOfParameters>  
	       <parameter id="Nor4raralc_R_It4_Praranor_K24_Lk" value="5e-05"/>  
	    </listOfParameters>  
      </kineticLaw>  
   </reaction>  
   <reaction id="reaction_Nor4raralc_R_It4_Tf_Zeta_R" reversible="false">  
      <listOfReactants>  
	 <speciesReference species="Nor4raralc_R_It4_Tf_Ru" stoichiometry="1"/>  
      </listOfReactants>  
      <listOfProducts> 
	 <speciesReference species="Ribpool_R_Free" stoichiometry="1"/>  
      </listOfProducts>  
      <kineticLaw>  
	 <math xmlns="http://www.w3.org/1998/Math/MathML">  
	    <apply>  
	       <times/>   
	       <ci>Cell</ci>  
	       <ci>Nor4raralc_R_It4_Tf_Zeta_R</ci>  
	       <ci>Nor4raralc_R_It4_Tf_Ru</ci>  
	    </apply>  
	    </math>  
	    <listOfParameters>  
	       <parameter id="Nor4raralc_R_It4_Tf_Zeta_R" value="0.5"/>  
	    </listOfParameters>  
      </kineticLaw>  
   </reaction>  
   <reaction id="reaction_Nor4rirall_R_It7_Priranor_Beta1f" reversible="false">  
      <listOfReactants>  
	 <speciesReference species="Nor4rirall_R_It7_Priranor_O1to2f" stoichiometry="1"/>  
      </listOfReactants>  
      <listOfProducts> 
	 <speciesReference species="B_Pos_Pool_Fd" stoichiometry="1"/>  
	 <speciesReference species="Nor4rirall_R_It7_Priranor_O1fo2f" stoichiometry="1"/>  
      </listOfProducts>  
      <kineticLaw>  
	 <math xmlns="http://www.w3.org/1998/Math/MathML">  
	    <apply>  
	       <times/>   
	       <ci>Cell</ci>  
	       <ci>Nor4rirall_R_It7_Priranor_Beta1f</ci>  
	       <ci>Nor4rirall_R_It7_Priranor_O1to2f</ci>  
	    </apply>  
	    </math>  
	    <listOfParameters>  
	       <parameter id="Nor4rirall_R_It7_Priranor_Beta1f" value="0.01"/>  
	    </listOfParameters>  
      </kineticLaw>  
   </reaction>  
   <reaction id="reaction_Nor4riracc_R_It2_Rccnor_Kd4" reversible="false">  
      <listOfReactants>  
	 <speciesReference species="Nor4riracc_R_It2_Rccnor_B1fb2f" stoichiometry="1"/>  
      </listOfReactants>  
      <listOfProducts> 
	 <speciesReference species="D_Pool_Sig_Free" stoichiometry="1"/>  
	 <speciesReference species="C_Pool_Sig_Free" stoichiometry="1"/>  
      </listOfProducts>  
      <kineticLaw>  
	 <math xmlns="http://www.w3.org/1998/Math/MathML">  
	    <apply>  
	       <times/>   
	       <ci>Cell</ci>  
	       <ci>Nor4riracc_R_It2_Rccnor_Kd4</ci>  
	       <ci>Nor4riracc_R_It2_Rccnor_B1fb2f</ci>  
	    </apply>  
	    </math>  
	    <listOfParameters>  
	       <parameter id="Nor4riracc_R_It2_Rccnor_Kd4" value="0.0116"/>  
	    </listOfParameters>  
      </kineticLaw>  
   </reaction>  
   <reaction id="reaction_Nor4raralc_R_It4_Rclnor_Theta2f" reversible="false">  
      <listOfReactants>  
	 <speciesReference species="D_Neg_Pool_Srna_Free" stoichiometry="1"/>  
	 <speciesReference species="Nor4raralc_R_It4_Rclnor_B1fb2n" stoichiometry="1"/>  
      </listOfReactants>  
      <listOfProducts> 
	 <speciesReference species="Nor4raralc_R_It4_Rclnor_B1fb2f" stoichiometry="1"/>  
      </listOfProducts>  
      <kineticLaw>  
	 <math xmlns="http://www.w3.org/1998/Math/MathML">  
	    <apply>  
	       <times/>   
	       <ci>Cell</ci>  
	       <ci>Nor4raralc_R_It4_Rclnor_Theta2f</ci>  
	       <ci>D_Neg_Pool_Srna_Free</ci>  
	       <ci>Nor4raralc_R_It4_Rclnor_B1fb2n</ci>  
	    </apply>  
	    </math>  
	    <listOfParameters>  
	       <parameter id="Nor4raralc_R_It4_Rclnor_Theta2f" value="1000000000"/>  
	    </listOfParameters>  
      </kineticLaw>  
   </reaction>  
   <reaction id="reaction_Nor4rirall_R_It7_Rllnor_Theta2f" reversible="false">  
      <listOfReactants>  
	 <speciesReference species="D_Neg_Pool_Srna_Free" stoichiometry="1"/>  
	 <speciesReference species="Nor4rirall_R_It7_Rllnor_B1fb2n" stoichiometry="1"/>  
      </listOfReactants>  
      <listOfProducts> 
	 <speciesReference species="Nor4rirall_R_It7_Rllnor_B1fb2f" stoichiometry="1"/>  
      </listOfProducts>  
      <kineticLaw>  
	 <math xmlns="http://www.w3.org/1998/Math/MathML">  
	    <apply>  
	       <times/>   
	       <ci>Cell</ci>  
	       <ci>Nor4rirall_R_It7_Rllnor_Theta2f</ci>  
	       <ci>D_Neg_Pool_Srna_Free</ci>  
	       <ci>Nor4rirall_R_It7_Rllnor_B1fb2n</ci>  
	    </apply>  
	    </math>  
	    <listOfParameters>  
	       <parameter id="Nor4rirall_R_It7_Rllnor_Theta2f" value="1000000000"/>  
	    </listOfParameters>  
      </kineticLaw>  
   </reaction>  
   <reaction id="reaction_Nor4raralc_R_It4_Tf_K_El" reversible="false">  
      <listOfReactants>  
	 <speciesReference species="Nor4raralc_R_It4_Tf_Pola" stoichiometry="1"/>  
      </listOfReactants>  
      <listOfProducts> 
	 <speciesReference species="Nor4raralc_R_It4_Te_Polt" stoichiometry="1"/>  
      </listOfProducts>  
      <kineticLaw>  
	 <math xmlns="http://www.w3.org/1998/Math/MathML">  
	    <apply>  
	       <times/>   
	       <ci>Cell</ci>  
	       <ci>Nor4raralc_R_It4_Tf_K_El</ci>  
	       <ci>Nor4raralc_R_It4_Tf_Pola</ci>  
	    </apply>  
	    </math>  
	    <listOfParameters>  
	       <parameter id="Nor4raralc_R_It4_Tf_K_El" value="0.056"/>  
	    </listOfParameters>  
      </kineticLaw>  
   </reaction>  
   <reaction id="reaction_Nor4riracc_R_It6_Priranor_K_D24" reversible="false">  
      <listOfReactants>  
	 <speciesReference species="Nor4riracc_R_It6_Priranor_O1to2t" stoichiometry="1"/>  
      </listOfReactants>  
      <listOfProducts> 
	 <speciesReference species="Nor4riracc_R_It6_Priranor_O1to2f" stoichiometry="1"/>  
      </listOfProducts>  
      <kineticLaw>  
	 <math xmlns="http://www.w3.org/1998/Math/MathML">  
	    <apply>  
	       <times/>   
	       <ci>Cell</ci>  
	       <ci>Nor4riracc_R_It6_Priranor_K_D24</ci>  
	       <ci>Nor4riracc_R_It6_Priranor_O1to2t</ci>  
	    </apply>  
	    </math>  
	    <listOfParameters>  
	       <parameter id="Nor4riracc_R_It6_Priranor_K_D24" value="0.00116"/>  
	    </listOfParameters>  
      </kineticLaw>  
   </reaction>  
   <reaction id="reaction_A_Neg_Pool_Epsilon" reversible="false">  
      <listOfReactants>  
	 <speciesReference species="A_Neg_Pool_Fd" stoichiometry="1"/>  
      </listOfReactants>  
      <listOfProducts> 
	 <speciesReference species="A_Neg_Pool_Fm" stoichiometry="2"/>  
      </listOfProducts>  
      <kineticLaw>  
	 <math xmlns="http://www.w3.org/1998/Math/MathML">  
	    <apply>  
	       <times/>   
	       <ci>Cell</ci>  
	       <ci>A_Neg_Pool_Epsilon</ci>  
	       <ci>A_Neg_Pool_Fd</ci>  
	    </apply>  
	    </math>  
	    <listOfParameters>  
	       <parameter id="A_Neg_Pool_Epsilon" value="10"/>  
	    </listOfParameters>  
      </kineticLaw>  
   </reaction>  
   <reaction id="reaction_Not3_Ip2_P0not3pos_K_1" reversible="false">  
      <listOfReactants>  
	 <speciesReference species="Not3_Ip2_P0not3pos_Ppol" stoichiometry="1"/>  
      </listOfReactants>  
      <listOfProducts> 
	 <speciesReference species="Not3_Ip2_P0not3pos_P_Free" stoichiometry="1"/>  
	 <speciesReference species="Polpool_Pol_Free" stoichiometry="1"/>  
      </listOfProducts>  
      <kineticLaw>  
	 <math xmlns="http://www.w3.org/1998/Math/MathML">  
	    <apply>  
	       <times/>   
	       <ci>Cell</ci>  
	       <ci>Not3_Ip2_P0not3pos_K_1</ci>  
	       <ci>Not3_Ip2_P0not3pos_Ppol</ci>  
	    </apply>  
	    </math>  
	    <listOfParameters>  
	       <parameter id="Not3_Ip2_P0not3pos_K_1" value="0.01"/>  
	    </listOfParameters>  
      </kineticLaw>  
   </reaction>  
   <reaction id="reaction_Not3_Ip2_Paanot3pos_S_K_1" reversible="false">  
      <listOfReactants>  
	 <speciesReference species="Not3_Ip2_Paanot3pos_S_Polo1t" stoichiometry="1"/>  
      </listOfReactants>  
      <listOfProducts> 
	 <speciesReference species="Polpool_Pol_Free" stoichiometry="1"/>  
	 <speciesReference species="Not3_Ip2_Paanot3pos_S_O1t" stoichiometry="1"/>  
      </listOfProducts>  
      <kineticLaw>  
	 <math xmlns="http://www.w3.org/1998/Math/MathML">  
	    <apply>  
	       <times/>   
	       <ci>Cell</ci>  
	       <ci>Not3_Ip2_Paanot3pos_S_K_1</ci>  
	       <ci>Not3_Ip2_Paanot3pos_S_Polo1t</ci>  
	    </apply>  
	    </math>  
	    <listOfParameters>  
	       <parameter id="Not3_Ip2_Paanot3pos_S_K_1" value="0.01"/>  
	    </listOfParameters>  
      </kineticLaw>  
   </reaction>  
   <reaction id="reaction_B_Pos_Pool_Epsilon" reversible="false">  
      <listOfReactants>  
	 <speciesReference species="B_Pos_Pool_Fdi" stoichiometry="1"/>  
      </listOfReactants>  
      <listOfProducts> 
	 <speciesReference species="B_Pos_Pool_Fm" stoichiometry="2"/>  
      </listOfProducts>  
      <kineticLaw>  
	 <math xmlns="http://www.w3.org/1998/Math/MathML">  
	    <apply>  
	       <times/>   
	       <ci>Cell</ci>  
	       <ci>B_Pos_Pool_Epsilon</ci>  
	       <ci>B_Pos_Pool_Fdi</ci>  
	    </apply>  
	    </math>  
	    <listOfParameters>  
	       <parameter id="B_Pos_Pool_Epsilon" value="10"/>  
	    </listOfParameters>  
      </kineticLaw>  
   </reaction>  
   <reaction id="reaction_Nor4ririlc_R_It1_Pririnor_Alpha2t" reversible="false">  
      <listOfReactants>  
	 <speciesReference species="B_Pos_Pool_Fd" stoichiometry="1"/>  
	 <speciesReference species="Nor4ririlc_R_It1_Pririnor_O1to2f" stoichiometry="1"/>  
      </listOfReactants>  
      <listOfProducts> 
	 <speciesReference species="Nor4ririlc_R_It1_Pririnor_O1to2t" stoichiometry="1"/>  
      </listOfProducts>  
      <kineticLaw>  
	 <math xmlns="http://www.w3.org/1998/Math/MathML">  
	    <apply>  
	       <times/>   
	       <ci>Cell</ci>  
	       <ci>Nor4ririlc_R_It1_Pririnor_Alpha2t</ci>  
	       <ci>B_Pos_Pool_Fd</ci>  
	       <ci>Nor4ririlc_R_It1_Pririnor_O1to2f</ci>  
	    </apply>  
	    </math>  
	    <listOfParameters>  
	       <parameter id="Nor4ririlc_R_It1_Pririnor_Alpha2t" value="1000000000"/>  
	    </listOfParameters>  
      </kineticLaw>  
   </reaction>  
   <reaction id="reaction_Nor4ririlc_R_It0_Rclnor_K_Lkr24" reversible="false">  
      <listOfReactants>  
	 <speciesReference species="Nor4ririlc_R_It0_Rclnor_B1fb2f" stoichiometry="1"/>  
      </listOfReactants>  
      <listOfProducts> 
         <speciesReference species="Nor4ririlc_R_It0_Rclnor_B1fb2f" stoichiometry="1"/>  
	 <speciesReference species="Int_R_Pool_Fm" stoichiometry="1"/>  
      </listOfProducts>  
      <kineticLaw>  
	 <math xmlns="http://www.w3.org/1998/Math/MathML">  
	    <apply>  
	       <times/>   
	       <ci>Cell</ci>  
	       <ci>Nor4ririlc_R_It0_Rclnor_K_Lkr24</ci>  
	       <ci>Nor4ririlc_R_It0_Rclnor_B1fb2f</ci>  
	    </apply>  
	    </math>  
	    <listOfParameters>  
	       <parameter id="Nor4ririlc_R_It0_Rclnor_K_Lkr24" value="1e-05"/>  
	    </listOfParameters>  
      </kineticLaw>  
   </reaction>  
   <reaction id="reaction_Nor4riracc_R_It2_Rccnor_Theta1f" reversible="false">  
      <listOfReactants>  
	 <speciesReference species="Nor4riracc_R_It2_Rccnor_B1nb2f" stoichiometry="1"/>  
	 <speciesReference species="C_Pool_Sig_Free" stoichiometry="1"/>  
      </listOfReactants>  
      <listOfProducts> 
	 <speciesReference species="Nor4riracc_R_It2_Rccnor_B1fb2f" stoichiometry="1"/>  
      </listOfProducts>  
      <kineticLaw>  
	 <math xmlns="http://www.w3.org/1998/Math/MathML">  
	    <apply>  
	       <times/>   
	       <ci>Cell</ci>  
	       <ci>Nor4riracc_R_It2_Rccnor_Theta1f</ci>  
	       <ci>Nor4riracc_R_It2_Rccnor_B1nb2f</ci>  
	       <ci>C_Pool_Sig_Free</ci>  
	    </apply>  
	    </math>  
	    <listOfParameters>  
	       <parameter id="Nor4riracc_R_It2_Rccnor_Theta1f" value="1000000000"/>  
	    </listOfParameters>  
      </kineticLaw>  
   </reaction>  
   <reaction id="reaction_Nor4rirall_R_It3_Priranor_K22_Lk" reversible="false">  
      <listOfReactants>  
	 <speciesReference species="Nor4rirall_R_It3_Priranor_O1fo2t" stoichiometry="1"/>  
      </listOfReactants>  
      <listOfProducts> 
         <speciesReference species="Nor4rirall_R_It3_Priranor_O1fo2t" stoichiometry="1"/>  
	 <speciesReference species="Nor4rirall_R_It3_Rllnor_B1nb2n" stoichiometry="1"/>  
      </listOfProducts>  
      <kineticLaw>  
	 <math xmlns="http://www.w3.org/1998/Math/MathML">  
	    <apply>  
	       <times/>   
	       <ci>Cell</ci>  
	       <ci>Nor4rirall_R_It3_Priranor_K22_Lk</ci>  
	       <ci>Nor4rirall_R_It3_Priranor_O1fo2t</ci>  
	    </apply>  
	    </math>  
	    <listOfParameters>  
	       <parameter id="Nor4rirall_R_It3_Priranor_K22_Lk" value="5e-05"/>  
	    </listOfParameters>  
      </kineticLaw>  
   </reaction>  
   <reaction id="reaction_D_Pool_K_D" reversible="false">  
      <listOfReactants>  
	 <speciesReference species="D_Pool_Sig_Free" stoichiometry="1"/>  
      </listOfReactants>  
      <kineticLaw>  
	 <math xmlns="http://www.w3.org/1998/Math/MathML">  
	    <apply>  
	       <times/>   
	       <ci>Cell</ci>  
	       <ci>D_Pool_K_D</ci>  
	       <ci>D_Pool_Sig_Free</ci>  
	    </apply>  
	    </math>  
	    <listOfParameters>  
	       <parameter id="D_Pool_K_D" value="3.21e-05"/>  
	    </listOfParameters>  
      </kineticLaw>  
   </reaction>  
   <reaction id="reaction_Not3_Ip3_Te_Zeta" reversible="false">  
      <listOfReactants>  
	 <speciesReference species="Not3_Ip3_Te_Polt" stoichiometry="1"/>  
      </listOfReactants>  
      <listOfProducts> 
	 <speciesReference species="Polpool_Pol_Free" stoichiometry="1"/>  
      </listOfProducts>  
      <kineticLaw>  
	 <math xmlns="http://www.w3.org/1998/Math/MathML">  
	    <apply>  
	       <times/>   
	       <ci>Cell</ci>  
	       <ci>Not3_Ip3_Te_Zeta</ci>  
	       <ci>Not3_Ip3_Te_Polt</ci>  
	    </apply>  
	    </math>  
	    <listOfParameters>  
	       <parameter id="Not3_Ip3_Te_Zeta" value="31.25"/>  
	    </listOfParameters>  
      </kineticLaw>  
   </reaction>  
   <reaction id="reaction_Not3_Ip2_P0not3pos_K1" reversible="false">  
      <listOfReactants>  
	 <speciesReference species="Not3_Ip2_P0not3pos_P_Free" stoichiometry="1"/>  
	 <speciesReference species="Polpool_Pol_Free" stoichiometry="1"/>  
      </listOfReactants>  
      <listOfProducts> 
	 <speciesReference species="Not3_Ip2_P0not3pos_Ppol" stoichiometry="1"/>  
      </listOfProducts>  
      <kineticLaw>  
	 <math xmlns="http://www.w3.org/1998/Math/MathML">  
	    <apply>  
	       <times/>   
	       <ci>Cell</ci>  
	       <ci>Not3_Ip2_P0not3pos_K1</ci>  
	       <ci>Not3_Ip2_P0not3pos_P_Free</ci>  
	       <ci>Polpool_Pol_Free</ci>  
	    </apply>  
	    </math>  
	    <listOfParameters>  
	       <parameter id="Not3_Ip2_P0not3pos_K1" value="1000000"/>  
	    </listOfParameters>  
      </kineticLaw>  
   </reaction>  
   <reaction id="reaction_Nor4riracc_R_It6_Priranor_Alpha2t" reversible="false">  
      <listOfReactants>  
	 <speciesReference species="A_Neg_Pool_Fd" stoichiometry="1"/>  
	 <speciesReference species="Nor4riracc_R_It6_Priranor_O1to2f" stoichiometry="1"/>  
      </listOfReactants>  
      <listOfProducts> 
	 <speciesReference species="Nor4riracc_R_It6_Priranor_O1to2t" stoichiometry="1"/>  
      </listOfProducts>  
      <kineticLaw>  
	 <math xmlns="http://www.w3.org/1998/Math/MathML">  
	    <apply>  
	       <times/>   
	       <ci>Cell</ci>  
	       <ci>Nor4riracc_R_It6_Priranor_Alpha2t</ci>  
	       <ci>A_Neg_Pool_Fd</ci>  
	       <ci>Nor4riracc_R_It6_Priranor_O1to2f</ci>  
	    </apply>  
	    </math>  
	    <listOfParameters>  
	       <parameter id="Nor4riracc_R_It6_Priranor_Alpha2t" value="1000000000"/>  
	    </listOfParameters>  
      </kineticLaw>  
   </reaction>  
   <reaction id="reaction_Nor4riracc_R_It2_Rccnor_Csi2n" reversible="false">  
      <listOfReactants>  
	 <speciesReference species="Nor4riracc_R_It2_Rccnor_B1nb2f" stoichiometry="1"/>  
      </listOfReactants>  
      <listOfProducts> 
	 <speciesReference species="Nor4riracc_R_It2_Rccnor_B1nb2n" stoichiometry="1"/>  
	 <speciesReference species="D_Pool_Sig_Free" stoichiometry="1"/>  
      </listOfProducts>  
      <kineticLaw>  
	 <math xmlns="http://www.w3.org/1998/Math/MathML">  
	    <apply>  
	       <times/>   
	       <ci>Cell</ci>  
	       <ci>Nor4riracc_R_It2_Rccnor_Csi2n</ci>  
	       <ci>Nor4riracc_R_It2_Rccnor_B1nb2f</ci>  
	    </apply>  
	    </math>  
	    <listOfParameters>  
	       <parameter id="Nor4riracc_R_It2_Rccnor_Csi2n" value="0.01"/>  
	    </listOfParameters>  
      </kineticLaw>  
   </reaction>  
   <reaction id="reaction_Nor4riracc_R_It6_Rccnor_Kd2" reversible="false">  
      <listOfReactants>  
	 <speciesReference species="Nor4riracc_R_It6_Rccnor_B1nb2f" stoichiometry="1"/>  
      </listOfReactants>  
      <listOfProducts> 
	 <speciesReference species="D_Pool_Sig_Free" stoichiometry="1"/>  
      </listOfProducts>  
      <kineticLaw>  
	 <math xmlns="http://www.w3.org/1998/Math/MathML">  
	    <apply>  
	       <times/>   
	       <ci>Cell</ci>  
	       <ci>Nor4riracc_R_It6_Rccnor_Kd2</ci>  
	       <ci>Nor4riracc_R_It6_Rccnor_B1nb2f</ci>  
	    </apply>  
	    </math>  
	    <listOfParameters>  
	       <parameter id="Nor4riracc_R_It6_Rccnor_Kd2" value="0.0116"/>  
	    </listOfParameters>  
      </kineticLaw>  
   </reaction>  
   <reaction id="reaction_Nor4raralc_R_It5_Praranor_K22_Lk" reversible="false">  
      <listOfReactants>  
	 <speciesReference species="Nor4raralc_R_It5_Praranor_O1fo2t" stoichiometry="1"/>  
      </listOfReactants>  
      <listOfProducts> 
         <speciesReference species="Nor4raralc_R_It5_Praranor_O1fo2t" stoichiometry="1"/>  
	 <speciesReference species="Nor4raralc_R_It5_Rclnor_B1nb2n" stoichiometry="1"/>  
      </listOfProducts>  
      <kineticLaw>  
	 <math xmlns="http://www.w3.org/1998/Math/MathML">  
	    <apply>  
	       <times/>   
	       <ci>Cell</ci>  
	       <ci>Nor4raralc_R_It5_Praranor_K22_Lk</ci>  
	       <ci>Nor4raralc_R_It5_Praranor_O1fo2t</ci>  
	    </apply>  
	    </math>  
	    <listOfParameters>  
	       <parameter id="Nor4raralc_R_It5_Praranor_K22_Lk" value="5e-05"/>  
	    </listOfParameters>  
      </kineticLaw>  
   </reaction>  
   <reaction id="reaction_A_Neg_Pool_K_Dd" reversible="false">  
      <listOfReactants>  
	 <speciesReference species="A_Neg_Pool_Fd" stoichiometry="1"/>  
      </listOfReactants>  
      <kineticLaw>  
	 <math xmlns="http://www.w3.org/1998/Math/MathML">  
	    <apply>  
	       <times/>   
	       <ci>Cell</ci>  
	       <ci>A_Neg_Pool_K_Dd</ci>  
	       <ci>A_Neg_Pool_Fd</ci>  
	    </apply>  
	    </math>  
	    <listOfParameters>  
	       <parameter id="A_Neg_Pool_K_Dd" value="0.00116"/>  
	    </listOfParameters>  
      </kineticLaw>  
   </reaction>  
   <reaction id="reaction_Not3_Ip2_Sips_Off_1_K_D" reversible="false">  
      <listOfReactants>  
	 <speciesReference species="Not3_Ip2_Sips_Off_1_Sig_Free" stoichiometry="1"/>  
      </listOfReactants>  
      <kineticLaw>  
	 <math xmlns="http://www.w3.org/1998/Math/MathML">  
	    <apply>  
	       <times/>   
	       <ci>Cell</ci>  
	       <ci>Not3_Ip2_Sips_Off_1_K_D</ci>  
	       <ci>Not3_Ip2_Sips_Off_1_Sig_Free</ci>  
	    </apply>  
	    </math>  
	    <listOfParameters>  
	       <parameter id="Not3_Ip2_Sips_Off_1_K_D" value="0"/>  
	    </listOfParameters>  
      </kineticLaw>  
   </reaction>  
   <reaction id="reaction_Nor4raralc_R_It5_Praranor_Alpha2f" reversible="false">  
      <listOfReactants>  
	 <speciesReference species="Nor4raralc_R_It5_Praranor_O1fo2f" stoichiometry="1"/>  
	 <speciesReference species="B_Neg_Pool_Fd" stoichiometry="1"/>  
      </listOfReactants>  
      <listOfProducts> 
	 <speciesReference species="Nor4raralc_R_It5_Praranor_O1fo2t" stoichiometry="1"/>  
      </listOfProducts>  
      <kineticLaw>  
	 <math xmlns="http://www.w3.org/1998/Math/MathML">  
	    <apply>  
	       <times/>   
	       <ci>Cell</ci>  
	       <ci>Nor4raralc_R_It5_Praranor_Alpha2f</ci>  
	       <ci>Nor4raralc_R_It5_Praranor_O1fo2f</ci>  
	       <ci>B_Neg_Pool_Fd</ci>  
	    </apply>  
	    </math>  
	    <listOfParameters>  
	       <parameter id="Nor4raralc_R_It5_Praranor_Alpha2f" value="1000000000"/>  
	    </listOfParameters>  
      </kineticLaw>  
   </reaction>  
   <reaction id="reaction_Nor4ririlc_R_It0_Rclnor_Theta2n" reversible="false">  
      <listOfReactants>  
	 <speciesReference species="Nor4ririlc_R_It0_Rclnor_B1nb2n" stoichiometry="1"/>  
	 <speciesReference species="D_Neg_Pool_Srna_Free" stoichiometry="1"/>  
      </listOfReactants>  
      <listOfProducts> 
	 <speciesReference species="Nor4ririlc_R_It0_Rclnor_B1nb2f" stoichiometry="1"/>  
      </listOfProducts>  
      <kineticLaw>  
	 <math xmlns="http://www.w3.org/1998/Math/MathML">  
	    <apply>  
	       <times/>   
	       <ci>Cell</ci>  
	       <ci>Nor4ririlc_R_It0_Rclnor_Theta2n</ci>  
	       <ci>Nor4ririlc_R_It0_Rclnor_B1nb2n</ci>  
	       <ci>D_Neg_Pool_Srna_Free</ci>  
	    </apply>  
	    </math>  
	    <listOfParameters>  
	       <parameter id="Nor4ririlc_R_It0_Rclnor_Theta2n" value="1000000000"/>  
	    </listOfParameters>  
      </kineticLaw>  
   </reaction>  
   <reaction id="reaction_Not0_Ip0_R0_2_K_1r" reversible="false">  
      <listOfReactants>  
	 <speciesReference species="Not0_Ip0_R0_2_Rb" stoichiometry="1"/>  
      </listOfReactants>  
      <listOfProducts> 
	 <speciesReference species="Ribpool_R_Free" stoichiometry="1"/>  
	 <speciesReference species="Not0_Ip0_R0_2_B_Free" stoichiometry="1"/>  
      </listOfProducts>  
      <kineticLaw>  
	 <math xmlns="http://www.w3.org/1998/Math/MathML">  
	    <apply>  
	       <times/>   
	       <ci>Cell</ci>  
	       <ci>Not0_Ip0_R0_2_K_1r</ci>  
	       <ci>Not0_Ip0_R0_2_Rb</ci>  
	    </apply>  
	    </math>  
	    <listOfParameters>  
	       <parameter id="Not0_Ip0_R0_2_K_1r" value="0.01"/>  
	    </listOfParameters>  
      </kineticLaw>  
   </reaction>  
   <reaction id="reaction_Nor4raralc_R_It5_Rclnor_Kd4" reversible="false">  
      <listOfReactants>  
	 <speciesReference species="Nor4raralc_R_It5_Rclnor_B1fb2f" stoichiometry="1"/>  
      </listOfReactants>  
      <listOfProducts> 
	 <speciesReference species="D_Pool_Sig_Free" stoichiometry="1"/>  
      </listOfProducts>  
      <kineticLaw>  
	 <math xmlns="http://www.w3.org/1998/Math/MathML">  
	    <apply>  
	       <times/>   
	       <ci>Cell</ci>  
	       <ci>Nor4raralc_R_It5_Rclnor_Kd4</ci>  
	       <ci>Nor4raralc_R_It5_Rclnor_B1fb2f</ci>  
	    </apply>  
	    </math>  
	    <listOfParameters>  
	       <parameter id="Nor4raralc_R_It5_Rclnor_Kd4" value="0.0116"/>  
	    </listOfParameters>  
      </kineticLaw>  
   </reaction>  
   <reaction id="reaction_Nor4ririlc_R_It0_Tf_K_El" reversible="false">  
      <listOfReactants>  
	 <speciesReference species="Nor4ririlc_R_It0_Tf_Pola" stoichiometry="1"/>  
      </listOfReactants>  
      <listOfProducts> 
	 <speciesReference species="Nor4ririlc_R_It0_Te_Polt" stoichiometry="1"/>  
      </listOfProducts>  
      <kineticLaw>  
	 <math xmlns="http://www.w3.org/1998/Math/MathML">  
	    <apply>  
	       <times/>   
	       <ci>Cell</ci>  
	       <ci>Nor4ririlc_R_It0_Tf_K_El</ci>  
	       <ci>Nor4ririlc_R_It0_Tf_Pola</ci>  
	    </apply>  
	    </math>  
	    <listOfParameters>  
	       <parameter id="Nor4ririlc_R_It0_Tf_K_El" value="0.056"/>  
	    </listOfParameters>  
      </kineticLaw>  
   </reaction>  
   <reaction id="reaction_Not3_Ip3_Sips_Off_1_K_S" reversible="false">  
      <listOfProducts> 
	 <speciesReference species="Not3_Ip3_Sips_Off_1_Sig_Free" stoichiometry="1"/>  
      </listOfProducts>  
      <kineticLaw>  
	 <math xmlns="http://www.w3.org/1998/Math/MathML">  
	    <apply>  
	       <times/>   
	       <ci>Cell</ci>  
	       <ci>Not3_Ip3_Sips_Off_1_K_S</ci>  
	    </apply>  
	    </math>  
	    <listOfParameters>  
	       <parameter id="Not3_Ip3_Sips_Off_1_K_S" value="0"/>  
	    </listOfParameters>  
      </kineticLaw>  
   </reaction>  
   <reaction id="reaction_Not3_Ip3_P0not3pos_K1" reversible="false">  
      <listOfReactants>  
	 <speciesReference species="Not3_Ip3_P0not3pos_P_Free" stoichiometry="1"/>  
	 <speciesReference species="Polpool_Pol_Free" stoichiometry="1"/>  
      </listOfReactants>  
      <listOfProducts> 
	 <speciesReference species="Not3_Ip3_P0not3pos_Ppol" stoichiometry="1"/>  
      </listOfProducts>  
      <kineticLaw>  
	 <math xmlns="http://www.w3.org/1998/Math/MathML">  
	    <apply>  
	       <times/>   
	       <ci>Cell</ci>  
	       <ci>Not3_Ip3_P0not3pos_K1</ci>  
	       <ci>Not3_Ip3_P0not3pos_P_Free</ci>  
	       <ci>Polpool_Pol_Free</ci>  
	    </apply>  
	    </math>  
	    <listOfParameters>  
	       <parameter id="Not3_Ip3_P0not3pos_K1" value="1000000"/>  
	    </listOfParameters>  
      </kineticLaw>  
   </reaction>  
   <reaction id="reaction_Nor4ririlc_R_It0_Pririnor_K22_Lk" reversible="false">  
      <listOfReactants>  
	 <speciesReference species="Nor4ririlc_R_It0_Pririnor_O1fo2t" stoichiometry="1"/>  
      </listOfReactants>  
      <listOfProducts> 
         <speciesReference species="Nor4ririlc_R_It0_Pririnor_O1fo2t" stoichiometry="1"/>  
	 <speciesReference species="Nor4ririlc_R_It0_Rclnor_B1nb2n" stoichiometry="1"/>  
      </listOfProducts>  
      <kineticLaw>  
	 <math xmlns="http://www.w3.org/1998/Math/MathML">  
	    <apply>  
	       <times/>   
	       <ci>Cell</ci>  
	       <ci>Nor4ririlc_R_It0_Pririnor_K22_Lk</ci>  
	       <ci>Nor4ririlc_R_It0_Pririnor_O1fo2t</ci>  
	    </apply>  
	    </math>  
	    <listOfParameters>  
	       <parameter id="Nor4ririlc_R_It0_Pririnor_K22_Lk" value="5e-05"/>  
	    </listOfParameters>  
      </kineticLaw>  
   </reaction>  
   <reaction id="reaction_Nor4rirall_R_It7_Priranor_Alpha1f" reversible="false">  
      <listOfReactants>  
	 <speciesReference species="B_Pos_Pool_Fd" stoichiometry="1"/>  
	 <speciesReference species="Nor4rirall_R_It7_Priranor_O1fo2f" stoichiometry="1"/>  
      </listOfReactants>  
      <listOfProducts> 
	 <speciesReference species="Nor4rirall_R_It7_Priranor_O1to2f" stoichiometry="1"/>  
      </listOfProducts>  
      <kineticLaw>  
	 <math xmlns="http://www.w3.org/1998/Math/MathML">  
	    <apply>  
	       <times/>   
	       <ci>Cell</ci>  
	       <ci>Nor4rirall_R_It7_Priranor_Alpha1f</ci>  
	       <ci>B_Pos_Pool_Fd</ci>  
	       <ci>Nor4rirall_R_It7_Priranor_O1fo2f</ci>  
	    </apply>  
	    </math>  
	    <listOfParameters>  
	       <parameter id="Nor4rirall_R_It7_Priranor_Alpha1f" value="1000000000"/>  
	    </listOfParameters>  
      </kineticLaw>  
   </reaction>  
   <reaction id="reaction_Nor4rirall_R_It3_Rllnor_K_Lkr23" reversible="false">  
      <listOfReactants>  
	 <speciesReference species="Nor4rirall_R_It3_Rllnor_B1fb2n" stoichiometry="1"/>  
      </listOfReactants>  
      <listOfProducts> 
         <speciesReference species="Nor4rirall_R_It3_Rllnor_B1fb2n" stoichiometry="1"/>  
	 <speciesReference species="Int_R_Pool_Fm" stoichiometry="1"/>  
      </listOfProducts>  
      <kineticLaw>  
	 <math xmlns="http://www.w3.org/1998/Math/MathML">  
	    <apply>  
	       <times/>   
	       <ci>Cell</ci>  
	       <ci>Nor4rirall_R_It3_Rllnor_K_Lkr23</ci>  
	       <ci>Nor4rirall_R_It3_Rllnor_B1fb2n</ci>  
	    </apply>  
	    </math>  
	    <listOfParameters>  
	       <parameter id="Nor4rirall_R_It3_Rllnor_K_Lkr23" value="1e-05"/>  
	    </listOfParameters>  
      </kineticLaw>  
   </reaction>  
   <reaction id="reaction_Nor4raralc_R_It4_Praranor_K_D24" reversible="false">  
      <listOfReactants>  
	 <speciesReference species="Nor4raralc_R_It4_Praranor_O1to2t" stoichiometry="1"/>  
      </listOfReactants>  
      <listOfProducts> 
	 <speciesReference species="Nor4raralc_R_It4_Praranor_O1to2f" stoichiometry="1"/>  
      </listOfProducts>  
      <kineticLaw>  
	 <math xmlns="http://www.w3.org/1998/Math/MathML">  
	    <apply>  
	       <times/>   
	       <ci>Cell</ci>  
	       <ci>Nor4raralc_R_It4_Praranor_K_D24</ci>  
	       <ci>Nor4raralc_R_It4_Praranor_O1to2t</ci>  
	    </apply>  
	    </math>  
	    <listOfParameters>  
	       <parameter id="Nor4raralc_R_It4_Praranor_K_D24" value="0.00116"/>  
	    </listOfParameters>  
      </kineticLaw>  
   </reaction>  
   <reaction id="reaction_Nor4raralc_R_It4_Rclnor_K_1r" reversible="false">  
      <listOfReactants>  
	 <speciesReference species="Nor4raralc_R_It4_Rclnor_Rb1nb2n" stoichiometry="1"/>  
      </listOfReactants>  
      <listOfProducts> 
	 <speciesReference species="Nor4raralc_R_It4_Rclnor_B1nb2n" stoichiometry="1"/>  
	 <speciesReference species="Ribpool_R_Free" stoichiometry="1"/>  
      </listOfProducts>  
      <kineticLaw>  
	 <math xmlns="http://www.w3.org/1998/Math/MathML">  
	    <apply>  
	       <times/>   
	       <ci>Cell</ci>  
	       <ci>Nor4raralc_R_It4_Rclnor_K_1r</ci>  
	       <ci>Nor4raralc_R_It4_Rclnor_Rb1nb2n</ci>  
	    </apply>  
	    </math>  
	    <listOfParameters>  
	       <parameter id="Nor4raralc_R_It4_Rclnor_K_1r" value="0.01"/>  
	    </listOfParameters>  
      </kineticLaw>  
   </reaction>  
   <reaction id="reaction_B_Pos_Pool_K_Dd" reversible="false">  
      <listOfReactants>  
	 <speciesReference species="B_Pos_Pool_Fd" stoichiometry="1"/>  
      </listOfReactants>  
      <listOfProducts> 
	 <speciesReference species="B_Pool_Sig_Free" stoichiometry="1"/>  
      </listOfProducts>  
      <kineticLaw>  
	 <math xmlns="http://www.w3.org/1998/Math/MathML">  
	    <apply>  
	       <times/>   
	       <ci>Cell</ci>  
	       <ci>B_Pos_Pool_K_Dd</ci>  
	       <ci>B_Pos_Pool_Fd</ci>  
	    </apply>  
	    </math>  
	    <listOfParameters>  
	       <parameter id="B_Pos_Pool_K_Dd" value="0.00116"/>  
	    </listOfParameters>  
      </kineticLaw>  
   </reaction>  
   <reaction id="reaction_Nor4riracc_R_It6_Rccnor_Csi1n" reversible="false">  
      <listOfReactants>  
	 <speciesReference species="Nor4riracc_R_It6_Rccnor_B1fb2n" stoichiometry="1"/>  
      </listOfReactants>  
      <listOfProducts> 
	 <speciesReference species="Nor4riracc_R_It6_Rccnor_B1nb2n" stoichiometry="1"/>  
	 <speciesReference species="C_Pool_Sig_Free" stoichiometry="1"/>  
      </listOfProducts>  
      <kineticLaw>  
	 <math xmlns="http://www.w3.org/1998/Math/MathML">  
	    <apply>  
	       <times/>   
	       <ci>Cell</ci>  
	       <ci>Nor4riracc_R_It6_Rccnor_Csi1n</ci>  
	       <ci>Nor4riracc_R_It6_Rccnor_B1fb2n</ci>  
	    </apply>  
	    </math>  
	    <listOfParameters>  
	       <parameter id="Nor4riracc_R_It6_Rccnor_Csi1n" value="0.01"/>  
	    </listOfParameters>  
      </kineticLaw>  
   </reaction>  
   <reaction id="reaction_Nor4rirall_R_It3_Rllnor_Theta2f" reversible="false">  
      <listOfReactants>  
	 <speciesReference species="D_Neg_Pool_Srna_Free" stoichiometry="1"/>  
	 <speciesReference species="Nor4rirall_R_It3_Rllnor_B1fb2n" stoichiometry="1"/>  
      </listOfReactants>  
      <listOfProducts> 
	 <speciesReference species="Nor4rirall_R_It3_Rllnor_B1fb2f" stoichiometry="1"/>  
      </listOfProducts>  
      <kineticLaw>  
	 <math xmlns="http://www.w3.org/1998/Math/MathML">  
	    <apply>  
	       <times/>   
	       <ci>Cell</ci>  
	       <ci>Nor4rirall_R_It3_Rllnor_Theta2f</ci>  
	       <ci>D_Neg_Pool_Srna_Free</ci>  
	       <ci>Nor4rirall_R_It3_Rllnor_B1fb2n</ci>  
	    </apply>  
	    </math>  
	    <listOfParameters>  
	       <parameter id="Nor4rirall_R_It3_Rllnor_Theta2f" value="1000000000"/>  
	    </listOfParameters>  
      </kineticLaw>  
   </reaction>  
   <reaction id="reaction_Nor1r_F_Sf0_R0_K1r" reversible="false">  
      <listOfReactants>  
	 <speciesReference species="Nor1r_F_Sf0_R0_B_Free" stoichiometry="1"/>  
	 <speciesReference species="Ribpool_R_Free" stoichiometry="1"/>  
      </listOfReactants>  
      <listOfProducts> 
	 <speciesReference species="Nor1r_F_Sf0_R0_Rb" stoichiometry="1"/>  
      </listOfProducts>  
      <kineticLaw>  
	 <math xmlns="http://www.w3.org/1998/Math/MathML">  
	    <apply>  
	       <times/>   
	       <ci>Cell</ci>  
	       <ci>Nor1r_F_Sf0_R0_K1r</ci>  
	       <ci>Nor1r_F_Sf0_R0_B_Free</ci>  
	       <ci>Ribpool_R_Free</ci>  
	    </apply>  
	    </math>  
	    <listOfParameters>  
	       <parameter id="Nor1r_F_Sf0_R0_K1r" value="1000000"/>  
	    </listOfParameters>  
      </kineticLaw>  
   </reaction>  
   <reaction id="reaction_Nor4rirall_R_It7_Priranor_K_D24" reversible="false">  
      <listOfReactants>  
	 <speciesReference species="Nor4rirall_R_It7_Priranor_O1to2t" stoichiometry="1"/>  
      </listOfReactants>  
      <listOfProducts> 
	 <speciesReference species="Nor4rirall_R_It7_Priranor_O1to2f" stoichiometry="1"/>  
      </listOfProducts>  
      <kineticLaw>  
	 <math xmlns="http://www.w3.org/1998/Math/MathML">  
	    <apply>  
	       <times/>   
	       <ci>Cell</ci>  
	       <ci>Nor4rirall_R_It7_Priranor_K_D24</ci>  
	       <ci>Nor4rirall_R_It7_Priranor_O1to2t</ci>  
	    </apply>  
	    </math>  
	    <listOfParameters>  
	       <parameter id="Nor4rirall_R_It7_Priranor_K_D24" value="0.00116"/>  
	    </listOfParameters>  
      </kineticLaw>  
   </reaction>  
   <reaction id="reaction_Nor4ririlc_R_It1_Pririnor_K_D13" reversible="false">  
      <listOfReactants>  
	 <speciesReference species="Nor4ririlc_R_It1_Pririnor_O1to2f" stoichiometry="1"/>  
      </listOfReactants>  
      <listOfProducts> 
	 <speciesReference species="A_Pool_Sig_Free" stoichiometry="1"/>  
	 <speciesReference species="Nor4ririlc_R_It1_Pririnor_O1fo2f" stoichiometry="1"/>  
      </listOfProducts>  
      <kineticLaw>  
	 <math xmlns="http://www.w3.org/1998/Math/MathML">  
	    <apply>  
	       <times/>   
	       <ci>Cell</ci>  
	       <ci>Nor4ririlc_R_It1_Pririnor_K_D13</ci>  
	       <ci>Nor4ririlc_R_It1_Pririnor_O1to2f</ci>  
	    </apply>  
	    </math>  
	    <listOfParameters>  
	       <parameter id="Nor4ririlc_R_It1_Pririnor_K_D13" value="0.00116"/>  
	    </listOfParameters>  
      </kineticLaw>  
   </reaction>  
   <reaction id="reaction_Inp3_Pool_Epsilon" reversible="false">  
      <listOfReactants>  
	 <speciesReference species="Inp3_Pool_Fd" stoichiometry="1"/>  
      </listOfReactants>  
      <listOfProducts> 
	 <speciesReference species="Inp3_Pool_Fm" stoichiometry="2"/>  
      </listOfProducts>  
      <kineticLaw>  
	 <math xmlns="http://www.w3.org/1998/Math/MathML">  
	    <apply>  
	       <times/>   
	       <ci>Cell</ci>  
	       <ci>Inp3_Pool_Epsilon</ci>  
	       <ci>Inp3_Pool_Fd</ci>  
	    </apply>  
	    </math>  
	    <listOfParameters>  
	       <parameter id="Inp3_Pool_Epsilon" value="10"/>  
	    </listOfParameters>  
      </kineticLaw>  
   </reaction>  
   <reaction id="reaction_Nor4ririlc_R_It1_Rclnor_Kd2" reversible="false">  
      <listOfReactants>  
	 <speciesReference species="Nor4ririlc_R_It1_Rclnor_B1nb2f" stoichiometry="1"/>  
      </listOfReactants>  
      <kineticLaw>  
	 <math xmlns="http://www.w3.org/1998/Math/MathML">  
	    <apply>  
	       <times/>   
	       <ci>Cell</ci>  
	       <ci>Nor4ririlc_R_It1_Rclnor_Kd2</ci>  
	       <ci>Nor4ririlc_R_It1_Rclnor_B1nb2f</ci>  
	    </apply>  
	    </math>  
	    <listOfParameters>  
	       <parameter id="Nor4ririlc_R_It1_Rclnor_Kd2" value="0.0116"/>  
	    </listOfParameters>  
      </kineticLaw>  
   </reaction>  
   <reaction id="reaction_Not3_Ip2_Rcnot_K2r" reversible="false">  
      <listOfReactants>  
	 <speciesReference species="Not3_Ip2_Rcnot_Rb1n" stoichiometry="1"/>  
      </listOfReactants>  
      <listOfProducts> 
	 <speciesReference species="Not3_Ip2_Tf_Ra" stoichiometry="1"/>  
	 <speciesReference species="Not3_Ip2_Rcnot_B1n" stoichiometry="1"/>  
      </listOfProducts>  
      <kineticLaw>  
	 <math xmlns="http://www.w3.org/1998/Math/MathML">  
	    <apply>  
	       <times/>   
	       <ci>Cell</ci>  
	       <ci>Not3_Ip2_Rcnot_K2r</ci>  
	       <ci>Not3_Ip2_Rcnot_Rb1n</ci>  
	    </apply>  
	    </math>  
	    <listOfParameters>  
	       <parameter id="Not3_Ip2_Rcnot_K2r" value="0.02"/>  
	    </listOfParameters>  
      </kineticLaw>  
   </reaction>  
   <reaction id="reaction_Not3_Ip2_Paanot3pos_S_Beta1" reversible="false">  
      <listOfReactants>  
	 <speciesReference species="Not3_Ip2_Paanot3pos_S_O1t" stoichiometry="1"/>  
      </listOfReactants>  
      <listOfProducts> 
	 <speciesReference species="Not3_Ip2_Paanot3pos_S_O1f" stoichiometry="1"/>  
	 <speciesReference species="Inp2_Pool_Fd" stoichiometry="1"/>  
      </listOfProducts>  
      <kineticLaw>  
	 <math xmlns="http://www.w3.org/1998/Math/MathML">  
	    <apply>  
	       <times/>   
	       <ci>Cell</ci>  
	       <ci>Not3_Ip2_Paanot3pos_S_Beta1</ci>  
	       <ci>Not3_Ip2_Paanot3pos_S_O1t</ci>  
	    </apply>  
	    </math>  
	    <listOfParameters>  
	       <parameter id="Not3_Ip2_Paanot3pos_S_Beta1" value="0.01"/>  
	    </listOfParameters>  
      </kineticLaw>  
   </reaction>  
   <reaction id="reaction_Nor4riracc_R_It2_Priranor_K_D14" reversible="false">  
      <listOfReactants>  
	 <speciesReference species="Nor4riracc_R_It2_Priranor_O1to2t" stoichiometry="1"/>  
      </listOfReactants>  
      <listOfProducts> 
	 <speciesReference species="A_Pool_Sig_Free" stoichiometry="1"/>  
	 <speciesReference species="Nor4riracc_R_It2_Priranor_O1fo2t" stoichiometry="1"/>  
      </listOfProducts>  
      <kineticLaw>  
	 <math xmlns="http://www.w3.org/1998/Math/MathML">  
	    <apply>  
	       <times/>   
	       <ci>Cell</ci>  
	       <ci>Nor4riracc_R_It2_Priranor_K_D14</ci>  
	       <ci>Nor4riracc_R_It2_Priranor_O1to2t</ci>  
	    </apply>  
	    </math>  
	    <listOfParameters>  
	       <parameter id="Nor4riracc_R_It2_Priranor_K_D14" value="0.00116"/>  
	    </listOfParameters>  
      </kineticLaw>  
   </reaction>  
   <reaction id="reaction_Nor4ririlc_R_It1_Rclnor_K_Lkr22" reversible="false">  
      <listOfReactants>  
	 <speciesReference species="Nor4ririlc_R_It1_Rclnor_B1nb2f" stoichiometry="1"/>  
      </listOfReactants>  
      <listOfProducts> 
         <speciesReference species="Nor4ririlc_R_It1_Rclnor_B1nb2f" stoichiometry="1"/>  
	 <speciesReference species="Int_R_Pool_Fm" stoichiometry="1"/>  
      </listOfProducts>  
      <kineticLaw>  
	 <math xmlns="http://www.w3.org/1998/Math/MathML">  
	    <apply>  
	       <times/>   
	       <ci>Cell</ci>  
	       <ci>Nor4ririlc_R_It1_Rclnor_K_Lkr22</ci>  
	       <ci>Nor4ririlc_R_It1_Rclnor_B1nb2f</ci>  
	    </apply>  
	    </math>  
	    <listOfParameters>  
	       <parameter id="Nor4ririlc_R_It1_Rclnor_K_Lkr22" value="1e-05"/>  
	    </listOfParameters>  
      </kineticLaw>  
   </reaction>  
   <reaction id="reaction_Nor4rirall_R_It7_Rllnor_Csi2f" reversible="false">  
      <listOfReactants>  
	 <speciesReference species="Nor4rirall_R_It7_Rllnor_B1fb2f" stoichiometry="1"/>  
      </listOfReactants>  
      <listOfProducts> 
	 <speciesReference species="D_Neg_Pool_Srna_Free" stoichiometry="1"/>  
	 <speciesReference species="Nor4rirall_R_It7_Rllnor_B1fb2n" stoichiometry="1"/>  
      </listOfProducts>  
      <kineticLaw>  
	 <math xmlns="http://www.w3.org/1998/Math/MathML">  
	    <apply>  
	       <times/>   
	       <ci>Cell</ci>  
	       <ci>Nor4rirall_R_It7_Rllnor_Csi2f</ci>  
	       <ci>Nor4rirall_R_It7_Rllnor_B1fb2f</ci>  
	    </apply>  
	    </math>  
	    <listOfParameters>  
	       <parameter id="Nor4rirall_R_It7_Rllnor_Csi2f" value="0.01"/>  
	    </listOfParameters>  
      </kineticLaw>  
   </reaction>  
   <reaction id="reaction_Nor4ririlc_R_It0_Rclnor_Kd1" reversible="false">  
      <listOfReactants>  
	 <speciesReference species="Nor4ririlc_R_It0_Rclnor_B1nb2n" stoichiometry="1"/>  
      </listOfReactants>  
      <kineticLaw>  
	 <math xmlns="http://www.w3.org/1998/Math/MathML">  
	    <apply>  
	       <times/>   
	       <ci>Cell</ci>  
	       <ci>Nor4ririlc_R_It0_Rclnor_Kd1</ci>  
	       <ci>Nor4ririlc_R_It0_Rclnor_B1nb2n</ci>  
	    </apply>  
	    </math>  
	    <listOfParameters>  
	       <parameter id="Nor4ririlc_R_It0_Rclnor_Kd1" value="0.0116"/>  
	    </listOfParameters>  
      </kineticLaw>  
   </reaction>  
   <reaction id="reaction_Nor1r_F_Sf0_R0_K_El" reversible="false">  
      <listOfReactants>  
	 <speciesReference species="Nor1r_F_Sf0_R0_Polb" stoichiometry="1"/>  
      </listOfReactants>  
      <listOfProducts> 
	 <speciesReference species="Nor1r_F_Sf0_R0_B_Free" stoichiometry="1"/>  
	 <speciesReference species="Nor1r_F_Sf0_Fp_Pola" stoichiometry="1"/>  
      </listOfProducts>  
      <kineticLaw>  
	 <math xmlns="http://www.w3.org/1998/Math/MathML">  
	    <apply>  
	       <times/>   
	       <ci>Cell</ci>  
	       <ci>Nor1r_F_Sf0_R0_K_El</ci>  
	       <ci>Nor1r_F_Sf0_R0_Polb</ci>  
	    </apply>  
	    </math>  
	    <listOfParameters>  
	       <parameter id="Nor1r_F_Sf0_R0_K_El" value="2"/>  
	    </listOfParameters>  
      </kineticLaw>  
   </reaction>  
   <reaction id="reaction_Nor4ririlc_R_It1_Te_Zeta" reversible="false">  
      <listOfReactants>  
	 <speciesReference species="Nor4ririlc_R_It1_Te_Polt" stoichiometry="1"/>  
      </listOfReactants>  
      <listOfProducts> 
	 <speciesReference species="Polpool_Pol_Free" stoichiometry="1"/>  
      </listOfProducts>  
      <kineticLaw>  
	 <math xmlns="http://www.w3.org/1998/Math/MathML">  
	    <apply>  
	       <times/>   
	       <ci>Cell</ci>  
	       <ci>Nor4ririlc_R_It1_Te_Zeta</ci>  
	       <ci>Nor4ririlc_R_It1_Te_Polt</ci>  
	    </apply>  
	    </math>  
	    <listOfParameters>  
	       <parameter id="Nor4ririlc_R_It1_Te_Zeta" value="31.25"/>  
	    </listOfParameters>  
      </kineticLaw>  
   </reaction>  
   <reaction id="reaction_Nor1r_F_Sf0_Pranor_K1" reversible="false">  
      <listOfReactants>  
	 <speciesReference species="Nor1r_F_Sf0_Pranor_O1f" stoichiometry="1"/>  
	 <speciesReference species="Polpool_Pol_Free" stoichiometry="1"/>  
      </listOfReactants>  
      <listOfProducts> 
	 <speciesReference species="Nor1r_F_Sf0_Pranor_Polo1f" stoichiometry="1"/>  
      </listOfProducts>  
      <kineticLaw>  
	 <math xmlns="http://www.w3.org/1998/Math/MathML">  
	    <apply>  
	       <times/>   
	       <ci>Cell</ci>  
	       <ci>Nor1r_F_Sf0_Pranor_K1</ci>  
	       <ci>Nor1r_F_Sf0_Pranor_O1f</ci>  
	       <ci>Polpool_Pol_Free</ci>  
	    </apply>  
	    </math>  
	    <listOfParameters>  
	       <parameter id="Nor1r_F_Sf0_Pranor_K1" value="1000000"/>  
	    </listOfParameters>  
      </kineticLaw>  
   </reaction>  
   <reaction id="reaction_Nor4ririlc_R_It1_Rclnor_Theta2f" reversible="false">  
      <listOfReactants>  
	 <speciesReference species="C_Neg_Pool_Srna_Free" stoichiometry="1"/>  
	 <speciesReference species="Nor4ririlc_R_It1_Rclnor_B1fb2n" stoichiometry="1"/>  
      </listOfReactants>  
      <listOfProducts> 
	 <speciesReference species="Nor4ririlc_R_It1_Rclnor_B1fb2f" stoichiometry="1"/>  
      </listOfProducts>  
      <kineticLaw>  
	 <math xmlns="http://www.w3.org/1998/Math/MathML">  
	    <apply>  
	       <times/>   
	       <ci>Cell</ci>  
	       <ci>Nor4ririlc_R_It1_Rclnor_Theta2f</ci>  
	       <ci>C_Neg_Pool_Srna_Free</ci>  
	       <ci>Nor4ririlc_R_It1_Rclnor_B1fb2n</ci>  
	    </apply>  
	    </math>  
	    <listOfParameters>  
	       <parameter id="Nor4ririlc_R_It1_Rclnor_Theta2f" value="1000000000"/>  
	    </listOfParameters>  
      </kineticLaw>  
   </reaction>  
   <reaction id="reaction_Not0_Ip1_Prinot0pos_K_1" reversible="false">  
      <listOfReactants>  
	 <speciesReference species="Not0_Ip1_Prinot0pos_Polo1f" stoichiometry="1"/>  
      </listOfReactants>  
      <listOfProducts> 
	 <speciesReference species="Not0_Ip1_Prinot0pos_O1f" stoichiometry="1"/>  
	 <speciesReference species="Polpool_Pol_Free" stoichiometry="1"/>  
      </listOfProducts>  
      <kineticLaw>  
	 <math xmlns="http://www.w3.org/1998/Math/MathML">  
	    <apply>  
	       <times/>   
	       <ci>Cell</ci>  
	       <ci>Not0_Ip1_Prinot0pos_K_1</ci>  
	       <ci>Not0_Ip1_Prinot0pos_Polo1f</ci>  
	    </apply>  
	    </math>  
	    <listOfParameters>  
	       <parameter id="Not0_Ip1_Prinot0pos_K_1" value="0.01"/>  
	    </listOfParameters>  
      </kineticLaw>  
   </reaction>  
   <reaction id="reaction_A_Pos_Pool_K_Ddi" reversible="false">  
      <listOfReactants>  
	 <speciesReference species="A_Pos_Pool_Fdi" stoichiometry="1"/>  
      </listOfReactants>  
      <kineticLaw>  
	 <math xmlns="http://www.w3.org/1998/Math/MathML">  
	    <apply>  
	       <times/>   
	       <ci>Cell</ci>  
	       <ci>A_Pos_Pool_K_Ddi</ci>  
	       <ci>A_Pos_Pool_Fdi</ci>  
	    </apply>  
	    </math>  
	    <listOfParameters>  
	       <parameter id="A_Pos_Pool_K_Ddi" value="0.00116"/>  
	    </listOfParameters>  
      </kineticLaw>  
   </reaction>  
   <reaction id="reaction_Nor4riracc_R_It2_Tf_K_El" reversible="false">  
      <listOfReactants>  
	 <speciesReference species="Nor4riracc_R_It2_Tf_Pola" stoichiometry="1"/>  
      </listOfReactants>  
      <listOfProducts> 
	 <speciesReference species="Nor4riracc_R_It2_Te_Polt" stoichiometry="1"/>  
      </listOfProducts>  
      <kineticLaw>  
	 <math xmlns="http://www.w3.org/1998/Math/MathML">  
	    <apply>  
	       <times/>   
	       <ci>Cell</ci>  
	       <ci>Nor4riracc_R_It2_Tf_K_El</ci>  
	       <ci>Nor4riracc_R_It2_Tf_Pola</ci>  
	    </apply>  
	    </math>  
	    <listOfParameters>  
	       <parameter id="Nor4riracc_R_It2_Tf_K_El" value="0.056"/>  
	    </listOfParameters>  
      </kineticLaw>  
   </reaction>  
   <reaction id="reaction_Nor4raralc_R_It4_Praranor_K1" reversible="false">  
      <listOfReactants>  
	 <speciesReference species="Nor4raralc_R_It4_Praranor_O1fo2f" stoichiometry="1"/>  
	 <speciesReference species="Polpool_Pol_Free" stoichiometry="1"/>  
      </listOfReactants>  
      <listOfProducts> 
	 <speciesReference species="Nor4raralc_R_It4_Praranor_Polo1fo2f" stoichiometry="1"/>  
      </listOfProducts>  
      <kineticLaw>  
	 <math xmlns="http://www.w3.org/1998/Math/MathML">  
	    <apply>  
	       <times/>   
	       <ci>Cell</ci>  
	       <ci>Nor4raralc_R_It4_Praranor_K1</ci>  
	       <ci>Nor4raralc_R_It4_Praranor_O1fo2f</ci>  
	       <ci>Polpool_Pol_Free</ci>  
	    </apply>  
	    </math>  
	    <listOfParameters>  
	       <parameter id="Nor4raralc_R_It4_Praranor_K1" value="1000000"/>  
	    </listOfParameters>  
      </kineticLaw>  
   </reaction>  
   <reaction id="reaction_Nor4rirall_R_It3_Priranor_K1" reversible="false">  
      <listOfReactants>  
	 <speciesReference species="Nor4rirall_R_It3_Priranor_O1fo2f" stoichiometry="1"/>  
	 <speciesReference species="Polpool_Pol_Free" stoichiometry="1"/>  
      </listOfReactants>  
      <listOfProducts> 
	 <speciesReference species="Nor4rirall_R_It3_Priranor_Polo1fo2f" stoichiometry="1"/>  
      </listOfProducts>  
      <kineticLaw>  
	 <math xmlns="http://www.w3.org/1998/Math/MathML">  
	    <apply>  
	       <times/>   
	       <ci>Cell</ci>  
	       <ci>Nor4rirall_R_It3_Priranor_K1</ci>  
	       <ci>Nor4rirall_R_It3_Priranor_O1fo2f</ci>  
	       <ci>Polpool_Pol_Free</ci>  
	    </apply>  
	    </math>  
	    <listOfParameters>  
	       <parameter id="Nor4rirall_R_It3_Priranor_K1" value="1000000"/>  
	    </listOfParameters>  
      </kineticLaw>  
   </reaction>  
   <reaction id="reaction_Nor4rirall_R_It7_Rllnor_K2r" reversible="false">  
      <listOfReactants>  
	 <speciesReference species="Nor4rirall_R_It7_Rllnor_Rb1nb2n" stoichiometry="1"/>  
      </listOfReactants>  
      <listOfProducts> 
	 <speciesReference species="Nor4rirall_R_It7_Tf_Ra" stoichiometry="1"/>  
	 <speciesReference species="Nor4rirall_R_It7_Rllnor_B1nb2n" stoichiometry="1"/>  
      </listOfProducts>  
      <kineticLaw>  
	 <math xmlns="http://www.w3.org/1998/Math/MathML">  
	    <apply>  
	       <times/>   
	       <ci>Cell</ci>
[truncated: 45,397 more chars]
